# Supplementary material for: A click chemistry-mediated all-peptide cell printing hydrogel platform for diabetic wound healing
Source: Nat Commun. 2023 Nov 29;14:7856. doi: 10.1038/s41467-023-43364-2 (PMC10687272; doi:10.1038/s41467-023-43364-2)
Supplement: Supplementary file 4 — Source Data [file 41467_2023_43364_MOESM4_ESM.zip]

Archive with 24 entries (24 files):
- Source data/Figure 10.xlsx
- Source data/Figure 2.xlsx
- Source data/Figure 3.xlsx
- Source data/Figure 4.xlsx
- Source data/Figure 5.xlsx
- Source data/Figure 6.xlsx
- Source data/Figure 7.xlsx
- Source data/Figure 7G-HUVECvector-laden hydrogel.fcs
- Source data/Figure 7G-HUVECvegf165+-laden hydrogel.fcs
- Source data/Figure 7G--hydrgel.fcs
- Source data/Figure 8.xlsx
- Source data/Figure S1.xlsx
- Source data/Figure S10_blank.fcs
- Source data/Figure S10_CD31-FITC.fcs
- Source data/Figure S10_MitoSox Red.fcs
- Source data/Figure S11.xlsx
- Source data/Figure S12.xlsx
- Source data/Figure S2.xlsx
- Source data/Figure S3.xlsx
- Source data/Figure S4.xlsx
- Source data/Figure S5.xlsx
- Source data/Figure S6.xlsx
- Source data/Figure S7.xlsx
- Source data/Figure S8.xlsx
