# Supplementary material for: A click chemistry-mediated all-peptide cell printing hydrogel platform for diabetic wound healing
Source: Nat Commun. 2023 Nov 29;14:7856. doi: 10.1038/s41467-023-43364-2 (PMC10687272; doi:10.1038/s41467-023-43364-2)
Supplement: Supplementary file 4 — Source Data [file 41467_2023_43364_MOESM4_ESM.zip › Source data/Figure 10.xlsx]

## Sheet: Figure 10B
	Hydrogel		HUVECvector-laden hydrogel		HUVECvegf165+-laden hydrogel
CINC-1	35.81	35.57	34.77	34.07	30.86	31.61
CINC-2α/β	52.19	56.94	55.25	52.67	48.07	50.41
CINC-3	71.94	72.01	70.3	71.32	59.85	60.61
sICAM-1	58.69	54.39	40.69	40.39	37.56	36.94
IL-1α	48.18	49	40.25	39.1	38.02	35.73
IL-1rα	37.94	38.73	24.56	23.12	27.5	30.33
LIX	34.55	33.39	26.01	26.74	21.05	21.4
L-selectin	54.41	54.88	40.54	41.14	40.13	41.53
MIP-1α	36.56	33.76	48.03	50.46	38.85	36.76
Thymus chemokine	39.4	42.07	32.9	34.82	30.6	34.98
TIMP-1	50.35	50.95	37.4	37.31	33.32	33.73
VEGF	26.54	24.8	27.53	27.1	32.07	31.23

## Sheet: Figure 10D
		Hydrogel					HUVECvector-laden hydrogel					HUVECvegf165+-laden hydrogel
Day 3	Relative fold change of HIF1-α mRNA	1	1.04	0.95	0.97	1.03	0.95	1.06	0.87	0.98	0.87	0.94	0.81	0.94	0.88	0.84
Day 7	Relative fold change of HIF1-α mRNA	1	1.07	0.98	0.9	1.1	0.6	0.71	0.86	0.73	0.72	0.39	0.17	0.41	0.42	0.53
Day 14	Relative fold change of HIF1-α mRNA	1	1.02	0.9	1.09	1	0.77	0.92	0.85	0.85	0.88	0.72	0.85	0.69	0.69	0.78
		Mean	SD	N			Mean	SD	N			Mean	SD	N
Day 3	Relative fold change of HIF1-α mRNA	0.998	0.0383406	5			0.946	0.0801873	5			0.882	0.0584808	5
Day 7	Relative fold change of HIF1-α mRNA	1.01	0.0787401	5			0.724	0.092358	5			0.384	0.131453	5
Day 14	Relative fold change of HIF1-α mRNA	1.002	0.0679706	5			0.854	0.0550454	5			0.746	0.068775	5

## Sheet: Figure 10E
		Hydrogel					HUVECvector-laden hydrogel					HUVECvegf165+-laden hydrogel
Day 3	MDA (nmol/mg protein)	23.9	22.8	19.3	21.4	19.8	18.2	21.3	18.4	19.9	21	19.5	19.1	17.2	18.8	16.5
Day 7	MDA (nmol/mg protein)	17.8	15	17.9	17.5	17	18.6	15.9	15.9	15	14.3	11.8	11.8	11.1	11.2	14.9
Day 14	MDA (nmol/mg protein)	12	9.7	13	11.4	9.6	11.4	10.9	9.7	9.9	9.3	9.1	9	9	9.4	6.7
		Mean	SD	N			Mean	SD	N			Mean	SD	N
Day 3	MDA (nmol/mg protein)	21.44	1.94756	5			19.76	1.43283	5			18.22	1.29885	5
Day 7	MDA (nmol/mg protein)	17.04	1.1929	5			15.94	1.63187	5			12.16	1.56621	5
Day 14	MDA (nmol/mg protein)	11.14	1.4758	5			10.24	0.876356	5			8.64	1.09681	5

## Sheet: Figure 10F
		Hydrogel					HUVECvector-laden hydrogel					HUVECvegf165+-laden hydrogel
Day 3	TNF-α (pg/mg protein)	2911.6	2981.9	3025.2	3173.6	3298.4	2983.4	2711.5	2792.7	3069.9	2890	2656	2934	2899.1	2644.1	2809.4
Day 7	TNF-α (pg/mg protein)	2416.5	2807.4	2460.6	2474.6	2668.6	2251	2209.5	2571.3	2287.9	2518.6	1887.7	2168.9	1968	2116.1	2026.8
Day 14	TNF-α (pg/mg protein)	2002.2	2089	2180.3	2123.1	1932.7	1841.5	1859.6	1809.5	2060	2048.7	1551.8	1570	1737.6	1731.3	1691
		Mean	SD	N			Mean	SD	N			Mean	SD	N
Day 3	TNF-α (pg/mg protein)	3078.14	156.067	5			2889.5	143.541	5			2788.52	134.394	5
Day 7	TNF-α (pg/mg protein)	2565.54	166.293	5			2367.66	165.256	5			2033.5	112.637	5
Day 14	TNF-α (pg/mg protein)	2065.46	98.3511	5			1923.86	120.53	5			1656.34	89.1722	5
