# Supplementary material for: A click chemistry-mediated all-peptide cell printing hydrogel platform for diabetic wound healing
Source: Nat Commun. 2023 Nov 29;14:7856. doi: 10.1038/s41467-023-43364-2 (PMC10687272; doi:10.1038/s41467-023-43364-2)
Supplement: Supplementary file 4 — Source Data [file 41467_2023_43364_MOESM4_ESM.zip › Source data/Figure 2.xlsx]

## Sheet: Figure 2A
γ-PGA-SH		γ-PGA-GMA		γ-PGA		GMA		Cys
f1 (ppm)	Intensity	f1 (ppm)	Intensity	f1 (ppm)	Intensity	f1 (ppm)	Intensity	f1 (ppm)	Intensity
-0.512238	-0.0738302	-0.512238	-0.00608564	-4.06726	23257100	-1.9904	-1656.22	-4.06726	-1776200
-0.51207	-0.0735486	-0.51207	-0.00612493	-4.06695	13803500	-1.98979	-1624.78	-4.06695	-1776200
-0.511902	-0.0732678	-0.511902	-0.00616415	-4.06664	3047420	-1.98918	-1600.07	-4.06664	-1776200
-0.511733	-0.0729842	-0.511733	-0.0062018	-4.06632	-5201920	-1.98857	-1593.59	-4.06632	-1776200
-0.511565	-0.0726933	-0.511565	-0.00623606	-4.06601	-12853200	-1.98796	-1600.41	-4.06601	-3368190
-0.511397	-0.0723905	-0.511397	-0.00626596	-4.0657	-14458900	-1.98735	-1607.49	-4.0657	-4960170
-0.511229	-0.0720701	-0.511229	-0.00629204	-4.06539	-5824510	-1.98674	-1607.24	-4.06539	6183720
-0.511061	-0.0717319	-0.511061	-0.0063165	-4.06507	6897660	-1.98613	-1601.62	-4.06507	17327600
-0.510893	-0.0713743	-0.510893	-0.00634307	-4.06476	557056	-1.98552	-1595.82	-4.06476	12485300
-0.510725	-0.0710027	-0.510725	-0.00637683	-4.06445	-10846200	-1.98491	-1591.59	-4.06445	7643040
-0.510557	-0.0706221	-0.510557	-0.00642174	-4.06414	-8773630	-1.9843	-1588.24	-4.06414	15536600
-0.510388	-0.0702386	-0.510388	-0.00648031	-4.06382	-12525600	-1.9837	-1586.93	-4.06382	23430200
-0.51022	-0.0698595	-0.51022	-0.00655203	-4.06351	-15884300	-1.98309	-1589	-4.06351	21506600
-0.510052	-0.0694911	-0.510052	-0.00663212	-4.0632	-13107200	-1.98248	-1590.83	-4.0632	19582900
-0.509884	-0.0691382	-0.509884	-0.00671309	-4.06289	-10879000	-1.98187	-1586.45	-4.06289	17659300
-0.509716	-0.0688058	-0.509716	-0.00678549	-4.06257	4497410	-1.98126	-1576.95	-4.06257	15735600
-0.509548	-0.0684977	-0.509548	-0.00683968	-4.06226	7299070	-1.98065	-1570.51	-4.06226	22004100
-0.50938	-0.0682171	-0.50938	-0.00686852	-4.06195	499712	-1.98004	-1570.32	-4.06195	28272500
-0.509212	-0.0679692	-0.509212	-0.00686874	-4.06164	-11477000	-1.97943	-1569.09	-4.06164	21805100
-0.509043	-0.0677581	-0.509043	-0.00684062	-4.06132	-6168580	-1.97882	-1561.25	-4.06132	15337600
-0.508875	-0.0675875	-0.508875	-0.00678941	-4.06101	3366910	-1.97821	-1553.84	-4.06101	910271
-0.508707	-0.0674614	-0.508707	-0.00672148	-4.0607	4194300	-1.9776	-1556.96	-4.0607	-13517100
-0.508539	-0.0673825	-0.508539	-0.00664298	-4.06039	6733820	-1.97699	-1567.81	-4.06039	-15208600
-0.508371	-0.0673507	-0.508371	-0.00655847	-4.06007	516096	-1.97638	-1574.34	-4.06007	-16900100
-0.508203	-0.0673639	-0.508203	-0.00646912	-4.05976	-2088960	-1.97577	-1572.62	-4.05976	-13682900
-0.508035	-0.0674219	-0.508035	-0.00637373	-4.05945	-6635520	-1.97516	-1569.43	-4.05945	-10465800
-0.507867	-0.0675186	-0.507867	-0.00626937	-4.05914	-8388610	-1.97455	-1567.34	-4.05914	-7248650
-0.507698	-0.0676512	-0.507698	-0.00615332	-4.05882	-6086660	-1.97394	-1559.16	-4.05882	-4031520
-0.50753	-0.0678133	-0.50753	-0.00602522	-4.05851	-6594560	-1.97333	-1541.48	-4.05851	5553560
-0.507362	-0.0679978	-0.507362	-0.00588833	-4.0582	-17195000	-1.97272	-1523.3	-4.0582	15138600
-0.507194	-0.0681976	-0.507194	-0.00574853	-4.05788	-12542000	-1.97211	-1513.64	-4.05788	11987800
-0.507026	-0.068403	-0.507026	-0.00561458	-4.05757	-13959200	-1.9715	-1508.05	-4.05757	8837030
-0.506858	-0.068604	-0.506858	-0.00549603	-4.05726	-20783100	-1.97089	-1496.23	-4.05726	12435600
-0.50669	-0.0687898	-0.50669	-0.00540116	-4.05695	-10223600	-1.97028	-1478.06	-4.05695	16034100
-0.506522	-0.0689523	-0.506522	-0.00533595	-4.05663	-7241730	-1.96967	-1462.77	-4.05663	19632700
-0.506353	-0.0690856	-0.506353	-0.00530342	-4.05632	-10412000	-1.96906	-1454.52	-4.05632	23231200
-0.506185	-0.0691889	-0.506185	-0.00530369	-4.05601	-10592300	-1.96846	-1447.63	-4.05601	5603310
-0.506017	-0.0692677	-0.506017	-0.00533423	-4.0557	696320	-1.96785	-1436.48	-4.0557	-12024600
-0.505849	-0.0693304	-0.505849	-0.00539229	-4.05538	14229500	-1.96724	-1421.49	-4.05538	-16916600
-0.505681	-0.0693912	-0.505681	-0.00547396	-4.05507	7536640	-1.96663	-1403.15	-4.05507	-21808700
-0.505513	-0.0694631	-0.505513	-0.0055764	-4.05476	-3006460	-1.96602	-1377.74	-4.05476	-12837200
-0.505345	-0.0695583	-0.505345	-0.00569758	-4.05445	3678210	-1.96541	-1345.21	-4.05445	-3865680
-0.505177	-0.069682	-0.505177	-0.00583445	-4.05413	-786432	-1.9648	-1316.61	-4.05413	5105810
-0.505009	-0.0698371	-0.505009	-0.00598461	-4.05382	-15007700	-1.96419	-1307.3	-4.05382	14077300
-0.50484	-0.0700187	-0.50484	-0.00614466	-4.05351	-12951600	-1.96358	-1321.91	-4.05351	16680900
-0.504672	-0.0702181	-0.504672	-0.00630921	-4.0532	2564100	-1.96297	-1350.48	-4.0532	19284400
-0.504504	-0.0704246	-0.504504	-0.006472	-4.05288	5029890	-1.96236	-1379.93	-4.05288	9152110
-0.504336	-0.0706264	-0.504336	-0.00662509	-4.05257	-1368060	-1.96175	-1405.43	-4.05257	-980212
-0.504168	-0.0708131	-0.504168	-0.00676014	-4.05226	1941500	-1.96114	-1428.33	-4.05226	-2522450
-0.504	-0.0709751	-0.504	-0.00686823	-4.05195	17096700	-1.96053	-1447.62	-4.05195	-4064680
-0.503832	-0.071105	-0.503832	-0.00694202	-4.05163	21930000	-1.95992	-1458.88	-4.05163	-5606920
-0.503664	-0.071196	-0.503664	-0.00697538	-4.05132	13074400	-1.95931	-1461.37	-4.05132	-7149150
-0.503495	-0.0712446	-0.503495	-0.00696486	-4.05101	6135810	-1.9587	-1460.02	-4.05101	-4711430
-0.503327	-0.0712484	-0.503327	-0.00691009	-4.0507	4128770	-1.95809	-1458.3	-4.0507	-2273700
-0.503159	-0.0712083	-0.503159	-0.0068137	-4.05038	-2801660	-1.95748	-1453.86	-4.05038	164028
-0.502991	-0.0711267	-0.502991	-0.00668192	-4.05007	-9420800	-1.95687	-1445.34	-4.05007	2601750
-0.502823	-0.0710106	-0.502823	-0.00652227	-4.04976	-11788300	-1.95626	-1439.95	-4.04976	1125850
-0.502655	-0.0708662	-0.502655	-0.0063447	-4.04945	-3293180	-1.95565	-1448.03	-4.04945	-350051
-0.502487	-0.0707018	-0.502487	-0.00615886	-4.04913	4571140	-1.95504	-1470.72	-4.04913	-1825950
-0.502319	-0.0705233	-0.502319	-0.00597332	-4.04882	-434176	-1.95443	-1497.92	-4.04882	-3301860
-0.50215	-0.0703345	-0.50215	-0.00579436	-4.04851	-1277950	-1.95382	-1518.59	-4.04851	-3981770
-0.501982	-0.0701332	-0.501982	-0.00562572	-4.04819	13803500	-1.95322	-1528.63	-4.04819	-4661680
-0.501814	-0.069916	-0.501814	-0.00546708	-4.04788	25968600	-1.95261	-1529.22	-4.04788	7394290
-0.501646	-0.0696771	-0.501646	-0.00531527	-4.04757	19013600	-1.952	-1523.42	-4.04757	19450300
-0.501478	-0.0694098	-0.501478	-0.00516511	-4.04726	16949200	-1.95139	-1516.26	-4.04726	20495000
-0.50131	-0.0691105	-0.50131	-0.00501024	-4.04694	20103200	-1.95078	-1512.76	-4.04694	21539700
-0.501142	-0.0687786	-0.501142	-0.00484501	-4.04663	14696400	-1.95017	-1512.36	-4.04663	22584500
-0.500974	-0.0684194	-0.500974	-0.00466565	-4.04632	-7413760	-1.94956	-1508.83	-4.04632	23629200
-0.500805	-0.0680437	-0.500805	-0.004471	-4.04601	-18907100	-1.94895	-1498.28	-4.04601	15387400
-0.500637	-0.0676644	-0.500637	-0.00426218	-4.04569	-13369300	-1.94834	-1484.32	-4.04569	7145540
-0.500469	-0.0672965	-0.500469	-0.00404279	-4.04538	-9207810	-1.94773	-1472.55	-4.04538	-1096290
-0.500301	-0.0669565	-0.500301	-0.00381727	-4.04507	-11100200	-1.94712	-1463.59	-4.04507	-9338130
-0.500133	-0.0666559	-0.500133	-0.00359012	-4.04476	-26337300	-1.94651	-1454.84	-4.04476	-3517440
-0.499965	-0.0664036	-0.499965	-0.00336594	-4.04444	-23756800	-1.9459	-1446.21	-4.04444	2303260
-0.499797	-0.0662023	-0.499797	-0.00314887	-4.04413	-8724480	-1.94529	-1440.67	-4.04413	8123950
-0.499629	-0.0660495	-0.499629	-0.00294368	-4.04382	6553600	-1.94468	-1440.25	-4.04382	13944600
-0.49946	-0.0659381	-0.49946	-0.00275654	-4.04351	950272	-1.94407	-1444.31	-4.04351	4641480
-0.499292	-0.0658592	-0.499292	-0.00259482	-4.04319	-3522560	-1.94346	-1450.02	-4.04319	-4661680
-0.499124	-0.0658001	-0.499124	-0.00246741	-4.04288	9592830	-1.94285	-1453.23	-4.04288	-1228960
-0.498956	-0.0657516	-0.498956	-0.00238308	-4.04257	11059200	-1.94224	-1451.1	-4.04257	2203760
-0.498788	-0.0657038	-0.498788	-0.00234944	-4.04226	3842050	-1.94163	-1444.48	-4.04226	9052610
-0.49862	-0.0656522	-0.49862	-0.00237086	-4.04194	-5668860	-1.94102	-1433.64	-4.04194	15901500
-0.498452	-0.0655946	-0.498452	-0.00244767	-4.04163	-10068000	-1.94041	-1411.71	-4.04163	22750300
-0.498284	-0.0655303	-0.498284	-0.00257644	-4.04132	-19628000	-1.9398	-1369.86	-4.04132	29599200
-0.498115	-0.0654603	-0.498115	-0.00274986	-4.04101	-28418000	-1.93919	-1313.23	-4.04101	23977500
-0.497947	-0.0653838	-0.497947	-0.00295819	-4.04069	-19128300	-1.93858	-1264.33	-4.04069	18355800
-0.497779	-0.0653011	-0.497779	-0.00319066	-4.04038	-49152	-1.93798	-1242.01	-4.04038	12734100
-0.497611	-0.065208	-0.497611	-0.00343612	-4.04007	9478140	-1.93737	-1242.16	-4.04007	7112380
-0.497443	-0.0650986	-0.497443	-0.00368232	-4.03976	3284990	-1.93676	-1246.64	-4.03976	3547000
-0.497275	-0.064968	-0.497275	-0.00391705	-4.03944	6373380	-1.93615	-1247.05	-4.03944	-18387.3
-0.497107	-0.0648108	-0.497107	-0.00412684	-4.03913	-1966080	-1.93554	-1249.06	-4.03913	-3583770
-0.496939	-0.0646244	-0.496939	-0.00429805	-4.03882	-10002400	-1.93493	-1255.36	-4.03882	-7149150
-0.49677	-0.0644095	-0.49677	-0.00441865	-4.0385	-11272200	-1.93432	-1256.3	-4.0385	-6734570
-0.496602	-0.0641691	-0.496602	-0.00447979	-4.03819	-14393300	-1.93371	-1240.62	-4.03819	-6319990
-0.496434	-0.0639099	-0.496434	-0.00447775	-4.03788	-13885400	-1.9331	-1206.52	-4.03788	-5905410
-0.496266	-0.0636387	-0.496266	-0.00441545	-4.03757	-9691140	-1.93249	-1159.72	-4.03757	-5490840
-0.496098	-0.0633652	-0.496098	-0.00430301	-4.03725	-1089540	-1.93188	-1108.3	-4.03725	893687
-0.49593	-0.0630942	-0.49593	-0.00415464	-4.03694	7847940	-1.93127	-1062.45	-4.03694	7278210
-0.495762	-0.0628336	-0.495762	-0.00398762	-4.03663	11149300	-1.93066	-1030.62	-4.03663	926854
-0.495594	-0.0625866	-0.495594	-0.00381781	-4.03632	40960	-1.93005	-1011.44	-4.03632	-5424500
-0.495425	-0.0623578	-0.495425	-0.00365696	-4.036	-19644400	-1.92944	-996.32	-4.036	9981270
-0.495257	-0.0621501	-0.495257	-0.0035116	-4.03569	-12599300	-1.92883	-984.156	-4.03569	25387000
-0.495089	-0.0619651	-0.495089	-0.00338267	-4.03538	7921660	-1.92822	-985.57	-4.03538	19566300
-0.494921	-0.0618058	-0.494921	-0.00326687	-4.03507	15859700	-1.92761	-1006.83	-4.03507	13745600
-0.494753	-0.0616713	-0.494753	-0.00315968	-4.03475	10928100	-1.927	-1037.07	-4.03475	15354200
-0.494585	-0.0615611	-0.494585	-0.00305751	-4.03444	-3031040	-1.92639	-1059.46	-4.03444	16962800
-0.494417	-0.061472	-0.494417	-0.0029596	-4.03413	-7192580	-1.92578	-1069.79	-4.03413	18571400
-0.494249	-0.0614019	-0.494249	-0.00286912	-4.03382	4481020	-1.92517	-1075.29	-4.03382	20179900
-0.494081	-0.0613455	-0.494081	-0.00279277	-4.0335	1654780	-1.92456	-1079.39	-4.0335	14624600
-0.493912	-0.0613011	-0.493912	-0.00273867	-4.03319	-7593980	-1.92395	-1077.85	-4.03319	9069190
-0.493744	-0.0612647	-0.493744	-0.00271516	-4.03288	-9347070	-1.92334	-1068.68	-4.03288	3513830
-0.493576	-0.0612342	-0.493576	-0.00272765	-4.03257	6971390	-1.92274	-1056.6	-4.03257	-2041530
-0.493408	-0.0612076	-0.493408	-0.00277768	-4.03225	29196300	-1.92213	-1046.16	-4.03225	3414330
-0.49324	-0.0611818	-0.49324	-0.00286199	-4.03194	27361300	-1.92152	-1037.61	-4.03194	8870200
-0.493072	-0.0611513	-0.493072	-0.00297238	-4.03163	4710400	-1.92091	-1030.58	-4.03163	14326100
-0.492904	-0.0611115	-0.492904	-0.00309722	-4.03132	6569980	-1.9203	-1024.84	-4.03132	19781900
-0.492736	-0.0610579	-0.492736	-0.00322337	-4.031	17801200	-1.91969	-1015.66	-4.031	21523200
-0.492567	-0.0609851	-0.492567	-0.00333793	-4.03069	40960	-1.91908	-995.18	-4.03069	23264400
-0.492399	-0.0608902	-0.492399	-0.00342987	-4.03038	-5160960	-1.91847	-963.602	-4.03038	25005600
-0.492231	-0.0607744	-0.492231	-0.00349169	-4.03007	2441220	-1.91786	-933.797	-4.03007	26746900
-0.492063	-0.0606406	-0.492063	-0.00351893	-4.02975	-483328	-1.91725	-919.727	-4.02975	18339200
-0.491895	-0.0604952	-0.491895	-0.00351092	-4.02944	-9871360	-1.91664	-921.625	-4.02944	9931520
-0.491727	-0.0603445	-0.491727	-0.00346945	-4.02913	-21610500	-1.91603	-926.5	-4.02913	1523850
-0.491559	-0.0601944	-0.491559	-0.00339829	-4.02881	-29573100	-1.91542	-923.594	-4.02881	-6883820
-0.491391	-0.0600487	-0.491391	-0.00330231	-4.0285	-35520500	-1.91481	-917.156	-4.0285	-11311500
-0.491222	-0.0599083	-0.491222	-0.00318799	-4.02819	-31932400	-1.9142	-922.117	-4.02819	-15739200
-0.491054	-0.0597691	-0.491054	-0.00306194	-4.02788	-30859300	-1.91359	-946.656	-4.02788	-7431070
-0.490886	-0.0596246	-0.490886	-0.00293147	-4.02756	-23150600	-1.91298	-979.117	-4.02756	877104
-0.490718	-0.0594659	-0.490718	-0.00280357	-4.02725	-13615100	-1.91237	-995	-4.02725	4342990
-0.49055	-0.0592831	-0.49055	-0.00268454	-4.02694	-16793600	-1.91176	-978.914	-4.02694	7808870
-0.490382	-0.0590692	-0.490382	-0.00257881	-4.02663	-9543680	-1.91115	-938.219	-4.02663	11274800
-0.490214	-0.0588209	-0.490214	-0.00248839	-4.02631	10100700	-1.91054	-894.32	-4.02631	14740600
-0.490046	-0.0585398	-0.490046	-0.00241259	-4.026	27328500	-1.90993	-863.914	-4.026	14226600
-0.489877	-0.0582344	-0.489877	-0.00234842	-4.02569	26304500	-1.90932	-850.406	-4.02569	13712500
-0.489709	-0.057916	-0.489709	-0.00229146	-4.02538	19152900	-1.90871	-847.078	-4.02538	13198400
-0.489541	-0.0576015	-0.489541	-0.0022371	-4.02506	24510500	-1.9081	-840.836	-4.02506	12684300
-0.489373	-0.057305	-0.489373	-0.00218094	-4.02475	11952100	-1.9075	-817.5	-4.02475	9052610
-0.489205	-0.0570373	-0.489205	-0.00212119	-4.02444	-4055040	-1.90689	-775.195	-4.02444	5420890
-0.489037	-0.0568026	-0.489037	-0.00205795	-4.02413	-2113540	-1.90628	-733.273	-4.02413	1789180
-0.488869	-0.0565992	-0.488869	-0.00199337	-4.02381	19718100	-1.90567	-717.219	-4.02381	-1842540
-0.488701	-0.0564189	-0.488701	-0.00193191	-4.0235	33620000	-1.90506	-730.727	-4.0235	-5739580
-0.488532	-0.0562495	-0.488532	-0.00187891	-4.02319	36798500	-1.90445	-751.734	-4.02319	-9636630
-0.488364	-0.0560795	-0.488364	-0.00183977	-4.02288	31735800	-1.90384	-760.555	-4.02288	-797797
-0.488196	-0.0558981	-0.488196	-0.00181875	-4.02256	24182800	-1.90323	-762.125	-4.02256	8041040
-0.488028	-0.0556996	-0.488028	-0.00181759	-4.02225	10141700	-1.90262	-772.57	-4.02225	2353010
-0.48786	-0.0554822	-0.48786	-0.00183465	-4.02194	6340610	-1.90201	-793.133	-4.02194	-3335020
-0.487692	-0.0552491	-0.487692	-0.00186427	-4.02163	-466944	-1.9014	-809.492	-4.02163	-9023050
-0.487524	-0.0550049	-0.487524	-0.00189741	-4.02131	-6692860	-1.90079	-812.367	-4.02131	-14711100
-0.487356	-0.0547561	-0.487356	-0.00192284	-4.021	466944	-1.90018	-806.031	-4.021	-19603100
-0.487187	-0.0545089	-0.487187	-0.00192949	-4.02069	3063810	-1.89957	-796.914	-4.02069	-24495200
-0.487019	-0.054269	-0.487019	-0.00190951	-4.02038	9977860	-1.89896	-785.555	-4.02038	-16651300
-0.486851	-0.0540421	-0.486851	-0.00185879	-4.02006	6823940	-1.89835	-771.937	-4.02006	-8807470
-0.486683	-0.0538328	-0.486683	-0.0017792	-4.01975	-10264600	-1.89774	-758.742	-4.01975	5669640
-0.486515	-0.0536467	-0.486515	-0.00167709	-4.01944	-18915300	-1.89713	-746.352	-4.01944	20146800
-0.486347	-0.0534904	-0.486347	-0.00156111	-4.01913	-26140700	-1.89652	-733.031	-4.01913	4906820
-0.486179	-0.0533691	-0.486179	-0.00144096	-4.01881	-18030600	-1.89591	-724.516	-4.01881	-10333100
-0.486011	-0.0532883	-0.486011	-0.00132367	-4.0185	-10969100	-1.8953	-734.188	-4.0185	-6469240
-0.485842	-0.0532507	-0.485842	-0.00121441	-4.01819	-17899500	-1.89469	-766.789	-4.01819	-2605360
-0.485674	-0.0532597	-0.485674	-0.0011155	-4.01787	-24969200	-1.89408	-807.93	-4.01787	1258520
-0.485506	-0.0533116	-0.485506	-0.00102818	-4.01756	-26419200	-1.89347	-837.703	-4.01756	5122400
-0.485338	-0.053403	-0.485338	-0.000954494	-4.01725	-14729200	-1.89286	-850.977	-4.01725	7021170
-0.48517	-0.0535245	-0.48517	-0.000897389	-4.01694	2580480	-1.89226	-857.539	-4.01694	8919940
-0.485002	-0.0536647	-0.485002	-0.000861754	-4.01662	9019390	-1.89165	-865.367	-4.01662	10818700
-0.484834	-0.0538096	-0.484834	-0.000852336	-4.01631	7790590	-1.89104	-872.875	-4.01631	12717500
-0.484666	-0.053946	-0.484666	-0.000871777	-4.016	16400400	-1.89043	-877.109	-4.016	9840310
-0.484498	-0.0540613	-0.484498	-0.000919827	-4.01569	22151200	-1.88982	-880.695	-4.01569	6963130
-0.484329	-0.0541463	-0.484329	-0.000991099	-4.01537	31981600	-1.88921	-887.172	-4.01537	4085950
-0.484161	-0.0541976	-0.484161	-0.00107723	-4.01506	36585500	-1.8886	-894.102	-4.01506	1208770
-0.483993	-0.0542129	-0.483993	-0.00116673	-4.01475	38658000	-1.88799	-894.367	-4.01475	-43262
-0.483825	-0.0541983	-0.483825	-0.0012493	-4.01444	30957600	-1.88738	-882.547	-4.01444	-1295290
-0.483657	-0.0541576	-0.483657	-0.00131542	-4.01412	6848510	-1.88677	-858.891	-4.01412	-2547320
-0.483489	-0.0540979	-0.483489	-0.00135973	-4.01381	-15466500	-1.88616	-829.437	-4.01381	-3799350
-0.483321	-0.0540236	-0.483321	-0.00137989	-4.0135	-10141700	-1.88555	-802.961	-4.0135	2112550
-0.483153	-0.053939	-0.483153	-0.00137653	-4.01319	-950272	-1.88494	-785.516	-4.01319	8024450
-0.482984	-0.053843	-0.482984	-0.00135266	-4.01287	-5218300	-1.88433	-776.797	-4.01287	1200480
-0.482816	-0.0537344	-0.482816	-0.00131179	-4.01256	-14958600	-1.88372	-773.187	-4.01256	-5623500
-0.482648	-0.0536097	-0.482648	-0.0012581	-4.01225	-21749800	-1.88311	-772.547	-4.01225	-7339860
-0.48248	-0.0534656	-0.48248	-0.00119538	-4.01194	-22331400	-1.8825	-772.437	-4.01194	-9056220
-0.482312	-0.0532997	-0.482312	-0.00112674	-4.01162	-22396900	-1.88189	-765.672	-4.01162	-10772600
-0.482144	-0.0531115	-0.482144	-0.00105432	-4.01131	-17465300	-1.88128	-745.578	-4.01131	-12488900
-0.481976	-0.0529023	-0.481976	-0.000979128	-4.011	-6406140	-1.88067	-718.586	-4.011	387901
-0.481808	-0.052677	-0.481808	-0.000900916	-4.01069	-6995970	-1.88006	-704.969	-4.01069	13264700
-0.481639	-0.0524424	-0.481639	-0.000818062	-4.01037	-5816320	-1.87945	-719.984	-4.01037	26141600
-0.481471	-0.0522056	-0.481471	-0.000728127	-4.01006	557056	-1.87884	-756.719	-4.01006	39018400
-0.481303	-0.051974	-0.481303	-0.000629244	-4.00975	-4390910	-1.87823	-792.594	-4.00975	32957300
-0.481135	-0.0517546	-0.481135	-0.00052069	-4.00944	-2809860	-1.87762	-811.25	-4.00944	26896100
-0.480967	-0.0515516	-0.480967	-0.000404086	-4.00912	11886600	-1.87702	-812.898	-4.00912	20835000
-0.480799	-0.051365	-0.480799	-0.000283197	-4.00881	16670700	-1.87641	-804.68	-4.00881	14773800
-0.480631	-0.0511942	-0.480631	-0.000164708	-4.0085	16859100	-1.8758	-789.492	-4.0085	18529900
-0.480463	-0.0510334	-0.480463	-5.59145e-05	-4.00818	6094850	-1.87519	-767.984	-4.00818	22286000
-0.480294	-0.0508781	-0.480294	3.5283e-05	-4.00787	-19390500	-1.87458	-745.594	-4.00787	26042100
-0.480126	-0.0507225	-0.480126	0.000100928	-4.00756	-28680200	-1.87397	-730.469	-4.00756	29798200
-0.479958	-0.0505631	-0.479958	0.000134784	-4.00725	-25763800	-1.87336	-724.437	-4.00725	20768600
-0.47979	-0.0503974	-0.47979	0.000132517	-4.00693	-26689500	-1.87275	-720.82	-4.00693	11739100
-0.479622	-0.0502269	-0.479622	9.14173e-05	-4.00662	-33341400	-1.87214	-713.219	-4.00662	15445400
-0.479454	-0.0500539	-0.479454	1.13908e-05	-4.00631	-28581900	-1.87153	-704.187	-4.00631	19151800
-0.479286	-0.049885	-0.479286	-0.000104757	-4.006	-14565400	-1.87092	-701.781	-4.006	14367500
-0.479118	-0.0497254	-0.479118	-0.000252543	-4.00568	-12001300	-1.87031	-707.242	-4.00568	9583270
-0.478949	-0.049582	-0.478949	-0.000424894	-4.00537	-18587600	-1.8697	-709.344	-4.00537	4799030
-0.478781	-0.0494626	-0.478781	-0.000613196	-4.00506	-8986620	-1.86909	-695.328	-4.00506	14779.1
-0.478613	-0.0493726	-0.478613	-0.000809018	-4.00475	11575300	-1.86848	-668.023	-4.00475	-7621770
-0.478445	-0.0493176	-0.478445	-0.0010043	-4.00443	34078700	-1.86787	-647.938	-4.00443	-15258300
-0.478277	-0.0492999	-0.478277	-0.00119247	-4.00412	47185900	-1.86726	-654.016	-4.00412	-1668410
-0.478109	-0.0493193	-0.478109	-0.00136927	-4.00381	37273600	-1.86665	-683.695	-4.00381	11921500
-0.477941	-0.0493716	-0.477941	-0.00153187	-4.0035	13230100	-1.86604	-715.234	-4.0035	8795570
-0.477773	-0.0494535	-0.477773	-0.00167788	-4.00318	-6873090	-1.86543	-729.422	-4.00318	5669640
-0.477604	-0.0495554	-0.477604	-0.00180592	-4.00287	-2498560	-1.86482	-724.43	-4.00287	2543710
-0.477436	-0.04967	-0.477436	-0.00191429	-4.00256	-2007040	-1.86421	-710.195	-4.00256	-582215
-0.477268	-0.049788	-0.477268	-0.00200026	-4.00225	1884160	-1.8636	-695	-4.00225	2659800
-0.4771	-0.0499007	-0.4771	-0.00206219	-4.00193	9199620	-1.86299	-682.25	-4.00193	5901810
-0.476932	-0.0500022	-0.476932	-0.00209776	-4.00162	11239400	-1.86238	-675.922	-4.00162	9143820
-0.476764	-0.0500837	-0.476764	-0.00210628	-4.00131	3817470	-1.86178	-680.664	-4.00131	12385800
-0.476596	-0.0501419	-0.476596	-0.00208766	-4.001	-10592300	-1.86117	-694.789	-4.001	8729240
-0.476428	-0.0501728	-0.476428	-0.00204381	-4.00068	-14729200	-1.86056	-707.375	-4.00068	5072650
-0.476259	-0.0501726	-0.476259	-0.00197712	-4.00037	-3604480	-1.85995	-705.047	-4.00037	1416060
-0.476091	-0.0501448	-0.476091	-0.00189239	-4.00006	20168700	-1.85934	-681.25	-4.00006	-2240530
-0.475923	-0.050091	-0.475923	-0.00179512	-3.99975	30638100	-1.85873	-638.695	-3.99975	-2315160
-0.475755	-0.0500165	-0.475755	-0.00169218	-3.99943	6209540	-1.85812	-585.656	-3.99943	-2389780
-0.475587	-0.0499263	-0.475587	-0.0015911	-3.99912	-12566500	-1.85751	-532.148	-3.99912	-2464410
-0.475419	-0.0498263	-0.475419	-0.00149906	-3.99881	-11665400	-1.8569	-488.016	-3.99881	-2539030
-0.475251	-0.0497193	-0.475251	-0.00142063	-3.99849	-15188000	-1.85629	-460.383	-3.99849	1896970
-0.475083	-0.0496061	-0.475083	-0.00135887	-3.99818	-15278100	-1.85568	-449.805	-3.99818	6332970
-0.474915	-0.0494875	-0.474915	-0.00131292	-3.99787	-11755500	-1.85507	-449.219	-3.99787	10769000
-0.474746	-0.0493624	-0.474746	-0.0012799	-3.99756	-12730400	-1.85446	-450.641	-3.99756	15205000
-0.474578	-0.0492294	-0.474578	-0.00125577	-3.99724	-5275650	-1.85385	-454.773	-3.99724	23214600
-0.47441	-0.0490902	-0.47441	-0.0012379	-3.99693	-4481020	-1.85324	-471.141	-3.99693	31224300
-0.474242	-0.0489446	-0.474242	-0.00122636	-3.99662	-5971970	-1.85263	-504.648	-3.99662	18007500
-0.474074	-0.0487929	-0.474074	-0.00122459	-3.99631	-3850240	-1.85202	-544.172	-3.99631	4790730
-0.473906	-0.048634	-0.473906	-0.0012388	-3.99599	4907010	-1.85141	-571.648	-3.99599	860521
-0.473738	-0.0484661	-0.473738	-0.00127634	-3.99568	311296	-1.8508	-583.555	-3.99568	-3069690
-0.47357	-0.0482866	-0.47357	-0.00134211	-3.99537	-5783550	-1.85019	-594.516	-3.99537	-6999900
-0.473401	-0.0480908	-0.473401	-0.00143689	-3.99506	-4046850	-1.84958	-614.813	-3.99506	-10930100
-0.473233	-0.0478785	-0.473233	-0.00155736	-3.99474	2965500	-1.84897	-633.305	-3.99474	-10780900
-0.473065	-0.0476528	-0.473065	-0.00169471	-3.99443	8667140	-1.84836	-633.195	-3.99443	-10631600
-0.472897	-0.0474188	-0.472897	-0.00183947	-3.99412	11436000	-1.84775	-619.172	-3.99412	-10482400
-0.472729	-0.0471887	-0.472729	-0.00198098	-3.99381	17260500	-1.84714	-613.086	-3.99381	-10333100
-0.472561	-0.0469733	-0.472561	-0.00211111	-3.99349	13140000	-1.84654	-621.313	-3.99349	-7530570
-0.472393	-0.0467877	-0.472393	-0.00222454	-3.99318	2736130	-1.84593	-622.008	-3.99318	-4728010
-0.472225	-0.0466424	-0.472225	-0.00231917	-3.99287	2351100	-1.84532	-593.375	-3.99287	-1925450
-0.472056	-0.0465468	-0.472056	-0.00239234	-3.99256	9535490	-1.84471	-542.969	-3.99256	877104
-0.471888	-0.0465038	-0.471888	-0.0024431	-3.99224	17817600	-1.8441	-497.258	-3.99224	2751000
-0.47172	-0.0465103	-0.47172	-0.00246803	-3.99193	13647900	-1.84349	-469.516	-3.99193	4624900
-0.471552	-0.0465591	-0.471552	-0.00246145	-3.99162	-3866620	-1.84288	-452.047	-3.99162	6498800
-0.471384	-0.0466386	-0.471384	-0.00241857	-3.99131	-2326530	-1.84227	-436.648	-3.99131	8372700
-0.471216	-0.0467322	-0.471216	-0.00233457	-3.99099	5816320	-1.84166	-426.586	-3.99099	3082670
-0.471048	-0.0468234	-0.471048	-0.00220659	-3.99068	3112960	-1.84105	-425.688	-3.99068	-2207370
-0.47088	-0.0468942	-0.47088	-0.00203503	-3.99037	1835010	-1.84044	-429.219	-3.99037	5238480
-0.470711	-0.0469306	-0.470711	-0.00182354	-3.99006	7168000	-1.83983	-432.805	-3.99006	12684300
-0.470543	-0.0469202	-0.470543	-0.00157789	-3.98974	10469400	-1.83922	-440.516	-3.98974	12137100
-0.470375	-0.0468607	-0.470375	-0.00130734	-3.98943	23371800	-1.83861	-455.367	-3.98943	11589800
-0.470207	-0.0467527	-0.470207	-0.00102145	-3.98912	25002000	-1.838	-468.984	-3.98912	11042600
-0.470039	-0.0466016	-0.470039	-0.000730494	-3.9888	17113100	-1.83739	-470.609	-3.9888	10495300
-0.469871	-0.0464194	-0.469871	-0.000446058	-3.98849	16982000	-1.83678	-462.891	-3.98849	15254700
-0.469703	-0.0462163	-0.469703	-0.000177181	-3.98818	22241300	-1.83617	-458.961	-3.98818	20014100
-0.469535	-0.0460012	-0.469535	6.7949e-05	-3.98787	24510500	-1.83556	-465.172	-3.98787	12037600
-0.469366	-0.0457825	-0.469366	0.000285757	-3.98755	18579500	-1.83495	-475.57	-3.98755	4061070
-0.469198	-0.0455641	-0.469198	0.000474911	-3.98724	6684670	-1.83434	-484.281	-3.98724	1482390
-0.46903	-0.0453471	-0.46903	0.000638639	-3.98693	4898820	-1.83373	-494.406	-3.98693	-1096290
-0.468862	-0.0451313	-0.468862	0.000783559	-3.98662	9674750	-1.83312	-510.492	-3.98662	-3674980
-0.468694	-0.0449163	-0.468694	0.0009159	-3.9863	9838590	-1.83251	-528.367	-3.9863	-6253660
-0.468526	-0.0447009	-0.468526	0.00104338	-3.98599	12247000	-1.8319	-538.43	-3.98599	1515560
-0.468358	-0.0444837	-0.468358	0.00116954	-3.98568	25436200	-1.8313	-536.984	-3.98568	9284770
-0.46819	-0.0442664	-0.46819	0.00129443	-3.98537	30253100	-1.83069	-529.836	-3.98537	17054000
-0.468021	-0.0440522	-0.468021	0.00141438	-3.98505	19906600	-1.83008	-525.594	-3.98505	24823200
-0.467853	-0.0438427	-0.467853	0.00152189	-3.98474	22454300	-1.82947	-527.539	-3.98474	15876600
-0.467685	-0.0436463	-0.467685	0.00160849	-3.98443	27729900	-1.82886	-531.68	-3.98443	6929960
-0.467517	-0.0434655	-0.467517	0.00166501	-3.98412	16220200	-1.82825	-530.32	-3.98412	-2016660
-0.467349	-0.0433072	-0.467349	0.00168546	-3.9838	15654900	-1.82764	-517.68	-3.9838	-10963300
-0.467181	-0.043174	-0.467181	0.00166562	-3.98349	11272200	-1.82703	-493.734	-3.98349	-19511900
-0.467013	-0.0430648	-0.467013	0.00160576	-3.98318	-1212420	-1.82642	-463.68	-3.98318	-28060500
-0.466845	-0.0429761	-0.466845	0.00150943	-3.98287	-9052160	-1.82581	-433.32	-3.98287	-17505300
-0.466676	-0.0428999	-0.466676	0.00138489	-3.98255	-12034000	-1.8252	-404.75	-3.98255	-6950150
-0.466508	-0.042829	-0.466508	0.00124127	-3.98224	-15081500	-1.82459	-375.586	-3.98224	1382890
-0.46634	-0.0427524	-0.46634	0.00108946	-3.98193	-15310800	-1.82398	-342.062	-3.98193	9715940
-0.466172	-0.042662	-0.466172	0.000940987	-3.98162	-17162200	-1.82337	-303.75	-3.98162	18049000
-0.466004	-0.042554	-0.466004	0.000805294	-3.9813	-21889000	-1.82276	-266.812	-3.9813	26382000
-0.465836	-0.0424247	-0.465836	0.000689807	-3.98099	-25673700	-1.82215	-241.562	-3.98099	24765200
-0.465668	-0.0422762	-0.465668	0.000599125	-3.98068	-9363460	-1.82154	-234.289	-3.98068	23148300
-0.4655	-0.0421091	-0.4655	0.000534931	-3.98037	-5898240	-1.82093	-241.641	-3.98037	21531400
-0.465332	-0.0419273	-0.465332	0.000498013	-3.98005	-24854500	-1.82032	-255.273	-3.98005	19914600
-0.465163	-0.0417339	-0.465163	0.000486344	-3.97974	-26288100	-1.81971	-271.367	-3.97974	18430400
-0.464995	-0.0415312	-0.464995	0.000499983	-3.97943	2146300	-1.8191	-291.844	-3.97943	16946200
-0.464827	-0.0413221	-0.464827	0.000536196	-3.97911	27344900	-1.81849	-315.227	-3.97911	15462000
-0.464659	-0.0411081	-0.464659	0.000594223	-3.9788	35987500	-1.81788	-332.219	-3.9788	13977800
-0.464491	-0.0408897	-0.464491	0.000673141	-3.97849	29614100	-1.81727	-334.805	-3.97849	22178200
-0.464323	-0.040664	-0.464323	0.000769866	-3.97818	14549000	-1.81666	-327.211	-3.97818	30378600
-0.464155	-0.0404286	-0.464155	0.00088042	-3.97786	-4898820	-1.81606	-321.617	-3.97786	27965700
-0.463987	-0.0401777	-0.463987	0.000998728	-3.97755	-17662000	-1.81545	-322.781	-3.97755	25552900
-0.463818	-0.0399063	-0.463818	0.00111805	-3.97724	-17858600	-1.81484	-322.32	-3.97724	23214600
-0.46365	-0.039607	-0.46365	0.00123048	-3.97693	-14139400	-1.81423	-310.828	-3.97693	20876400
-0.463482	-0.0392795	-0.463482	0.00132892	-3.97661	2506750	-1.81362	-291.812	-3.97661	18538200
-0.463314	-0.0389239	-0.463314	0.00140654	-3.9763	835584	-1.81301	-278.852	-3.9763	16200000
-0.463146	-0.038544	-0.463146	0.00145857	-3.97599	-745472	-1.8124	-280.445	-3.97599	19035700
-0.462978	-0.0381505	-0.462978	0.00148352	-3.97568	-16433200	-1.81179	-292.414	-3.97568	21871400
-0.46281	-0.0377548	-0.46281	0.0014815	-3.97536	-34562000	-1.81118	-305.828	-3.97536	10644600
-0.462642	-0.0373671	-0.462642	0.00145589	-3.97505	-35659800	-1.81057	-317.164	-3.97505	-582215
-0.462473	-0.0369978	-0.462473	0.00141147	-3.97474	-31506400	-1.80996	-327.133	-3.97474	12070700
-0.462305	-0.0366567	-0.462305	0.00135342	-3.97443	-26779600	-1.80935	-333.656	-3.97443	37459600
-0.462137	-0.0363476	-0.462137	0.00128699	-3.97411	-16760800	-1.80874	-332.898	-3.97411	55153800
-0.461969	-0.0360771	-0.461969	0.00121551	-3.9738	360448	-1.80813	-326.437	-3.9738	47376300
-0.461801	-0.0358502	-0.461801	0.00113949	-3.97349	19816400	-1.80752	-319.953	-3.97349	38935500
-0.461633	-0.0356693	-0.461633	0.00105772	-3.97318	29859800	-1.80691	-313.461	-3.97318	30494700
-0.461465	-0.0355389	-0.461465	0.00096753	-3.97286	24789000	-1.8063	-301.672	-3.97286	19665800
-0.461297	-0.0354607	-0.461297	0.000866901	-3.97255	10010600	-1.80569	-289.711	-3.97255	8837030
-0.461128	-0.0354326	-0.461128	0.000755605	-3.97224	-13738000	-1.80508	-299.164	-3.97224	18903000
-0.46096	-0.0354476	-0.46096	0.000636693	-3.97193	-15048700	-1.80447	-345.492	-3.97193	16233100
-0.460792	-0.0354968	-0.460792	0.000517894	-3.97161	483328	-1.80386	-411.836	-3.97161	-764630
-0.460624	-0.0355672	-0.460624	0.000409014	-3.9713	7397380	-1.80325	-458.641	-3.9713	7709370
-0.460456	-0.0356434	-0.460456	0.000321875	-3.97099	13279200	-1.80264	-462.898	-3.97099	7560120
-0.460288	-0.0357109	-0.460288	0.000266871	-3.97068	28057600	-1.80203	-438.453	-3.97068	-5325000
-0.46012	-0.0357591	-0.46012	0.000250278	-3.97036	42860500	-1.80142	-415.734	-3.97036	-13964800
-0.459952	-0.0357791	-0.459952	0.000274016	-3.97005	43974700	-1.80082	-413.547	-3.97005	2867090
-0.459783	-0.0357668	-0.459783	0.000333186	-3.96974	38756400	-1.80021	-435.75	-3.96974	21224700
-0.459615	-0.0357226	-0.459615	0.00041862	-3.96943	23511000	-1.7996	-479.633	-3.96943	26846400
-0.459447	-0.0356523	-0.459447	0.000516841	-3.96911	3891200	-1.79899	-533.141	-3.96911	17874900
-0.459279	-0.0355648	-0.459279	0.000613215	-3.9688	-10289200	-1.79838	-573.016	-3.9688	8903360
-0.459111	-0.0354727	-0.459111	0.000693193	-3.96849	1884160	-1.79777	-583.281	-3.96849	15188400
-0.458943	-0.035388	-0.458943	0.000744297	-3.96817	17375200	-1.79716	-572.641	-3.96817	21473400
-0.458775	-0.0353219	-0.458775	0.000757547	-3.96786	12050400	-1.79655	-558.844	-3.96786	17145200
-0.458607	-0.0352813	-0.458607	0.000728583	-3.96755	-24576	-1.79594	-538.883	-3.96755	12817000
-0.458438	-0.0352704	-0.458438	0.000657431	-3.96724	-7700480	-1.79533	-494.445	-3.96724	13745600
-0.45827	-0.0352829	-0.45827	0.000547986	-3.96692	-21905400	-1.79472	-428.758	-3.96692	14674300
-0.458102	-0.0353091	-0.458102	0.000407459	-3.96661	-20602900	-1.79411	-375.859	-3.96661	15603000
-0.457934	-0.0353336	-0.457934	0.000244466	-3.9663	-5070850	-1.7935	-361.07	-3.9663	16531600
-0.457766	-0.0353408	-0.457766	6.90354e-05	-3.96599	-13582300	-1.79289	-368.25	-3.96599	8041040
-0.457598	-0.0353142	-0.457598	-0.000109756	-3.96567	-10428400	-1.79228	-362.367	-3.96567	-449550
-0.45743	-0.0352421	-0.45743	-0.000283022	-3.96536	-18661400	-1.79167	-334.289	-3.96536	-2572200
-0.457262	-0.035119	-0.457262	-0.000443705	-3.96505	-4956160	-1.79106	-306	-3.96505	-4694840
-0.457093	-0.0349414	-0.457093	-0.000585471	-3.96474	1277950	-1.79045	-297.117	-3.96474	-6121000
-0.456925	-0.0347178	-0.456925	-0.000703091	-3.96442	-3473410	-1.78984	-304.594	-3.96442	-7547150
-0.456757	-0.0344536	-0.456757	-0.000793237	-3.96411	-12181500	-1.78923	-315.008	-3.96411	1639930
-0.456589	-0.0341584	-0.456589	-0.000854239	-3.9638	-15515600	-1.78862	-320.047	-3.9638	10827000
-0.456421	-0.0338463	-0.456421	-0.000888322	-3.96349	24576	-1.78801	-315.398	-3.96349	9666190
-0.456253	-0.0335285	-0.456253	-0.000900103	-3.96317	4177920	-1.7874	-297.703	-3.96317	8505360
-0.456085	-0.033217	-0.456085	-0.000898399	-3.96286	-401408	-1.78679	-269.406	-3.96286	7344540
-0.455917	-0.0329226	-0.455917	-0.000893128	-3.96255	-6283260	-1.78618	-237.898	-3.96255	6183720
-0.455749	-0.0326533	-0.455749	-0.000894789	-3.96224	311296	-1.78558	-206.164	-3.96224	5188730
-0.45558	-0.0324145	-0.45558	-0.000910536	-3.96192	4169730	-1.78497	-172.93	-3.96192	4193740
-0.455412	-0.0322069	-0.455412	-0.000942723	-3.96161	6430720	-1.78436	-145.641	-3.96161	3198750
-0.455244	-0.0320265	-0.455244	-0.000988465	-3.9613	7274500	-1.78375	-140.227	-3.9613	2203760
-0.455076	-0.0318661	-0.455076	-0.00103976	-3.96099	9453570	-1.78314	-158.969	-3.96099	1208770
-0.454908	-0.0317173	-0.454908	-0.00108573	-3.96067	7528450	-1.78253	-177.578	-3.96067	213777
-0.45474	-0.0315743	-0.45474	-0.00111582	-3.96036	1294340	-1.78192	-166.602	-3.96036	-781213
-0.454572	-0.0314332	-0.454572	-0.0011229	-3.96005	18047000	-1.78131	-122.18	-3.96005	-1776200
-0.454404	-0.0312952	-0.454404	-0.00110498	-3.95974	35733500	-1.7807	-67.3359	-3.95974	-51553.6
-0.454235	-0.0311682	-0.454235	-0.00106647	-3.95942	38846500	-1.78009	-27.1797	-3.95942	1673100
-0.454067	-0.0310599	-0.454067	-0.0010168	-3.95911	33816600	-1.77948	-12.4609	-3.95911	3397750
-0.453899	-0.0309768	-0.453899	-0.000968486	-3.9588	32153600	-1.77887	-22.1328	-3.9588	5122400
-0.453731	-0.030925	-0.453731	-0.000934603	-3.95848	19914800	-1.77826	-47.7891	-3.95848	2867090
-0.453563	-0.0309057	-0.453563	-0.000927738	-3.95817	7421950	-1.77765	-74.7734	-3.95817	611773
-0.453395	-0.030916	-0.453395	-0.000955783	-3.95786	-2334720	-1.77704	-91.8047	-3.95786	4724400
-0.453227	-0.0309509	-0.453227	-0.00102302	-3.95755	-18800600	-1.77643	-104.352	-3.95755	8837030
-0.453059	-0.0310059	-0.453059	-0.00112804	-3.95723	-21970900	-1.77582	-128.922	-3.95723	9450610
-0.45289	-0.0310772	-0.45289	-0.00126576	-3.95692	-6529020	-1.77521	-169.75	-3.95692	10064200
-0.452722	-0.0311615	-0.452722	-0.0014266	-3.95661	9437180	-1.7746	-210.914	-3.95661	4309820
-0.452554	-0.0312601	-0.452554	-0.001599	-3.9563	11903000	-1.77399	-237.141	-3.9563	-1444540
-0.452386	-0.0313696	-0.452386	-0.00176912	-3.95598	5914620	-1.77338	-251.992	-3.95598	-5076260
-0.452218	-0.031489	-0.452218	-0.00192441	-3.95567	16982000	-1.77277	-265.82	-3.95567	-8707970
-0.45205	-0.0316087	-0.45205	-0.00205397	-3.95536	34627600	-1.77216	-274.164	-3.95536	-1726450
-0.451882	-0.0317197	-0.451882	-0.00214964	-3.95505	47906800	-1.77155	-262.141	-3.95505	5255060
-0.451714	-0.0318101	-0.451714	-0.00220725	-3.95473	53133300	-1.77094	-228.039	-3.95473	3812330
-0.451545	-0.0318677	-0.451545	-0.00222587	-3.95442	49086500	-1.77034	-189.984	-3.95442	2369590
-0.451377	-0.0318838	-0.451377	-0.00220852	-3.95411	47693800	-1.76973	-167.18	-3.95411	7294790
-0.451209	-0.0318534	-0.451209	-0.00215919	-3.9538	36249600	-1.76912	-164.008	-3.9538	12220000
-0.451041	-0.0317757	-0.451041	-0.00208359	-3.95348	21413900	-1.76851	-174.383	-3.95348	14226600
-0.450873	-0.0316561	-0.450873	-0.00198854	-3.95317	11796500	-1.7679	-190.922	-3.95317	16233100
-0.450705	-0.0315004	-0.450705	-0.00187954	-3.95286	10289200	-1.76729	-205.68	-3.95286	18239700
-0.450537	-0.0313177	-0.450537	-0.00176275	-3.95255	20078600	-1.76668	-211.023	-3.95255	20246300
-0.450369	-0.0311161	-0.450369	-0.00164316	-3.95223	19423200	-1.76607	-207.133	-3.95223	20793500
-0.4502	-0.030902	-0.4502	-0.00152489	-3.95192	8069120	-1.76546	-202.828	-3.95192	21340700
-0.450032	-0.0306815	-0.450032	-0.0014106	-3.95161	1409020	-1.76485	-202.336	-3.95161	21888000
-0.449864	-0.030456	-0.449864	-0.0013021	-3.9513	13901800	-1.76424	-197.328	-3.9513	22435200
-0.449696	-0.030227	-0.449696	-0.00119943	-3.95098	11673600	-1.76363	-179.148	-3.95098	20329200
-0.449528	-0.0299936	-0.449528	-0.00110202	-3.95067	-1384450	-1.76302	-153.945	-3.95067	18223100
-0.44936	-0.0297484	-0.44936	-0.0010101	-3.95036	-950272	-1.76241	-136.773	-3.95036	25934300
-0.449192	-0.0294869	-0.449192	-0.000924003	-3.95005	-9854980	-1.7618	-134.227	-3.95005	33645500
-0.449024	-0.0292033	-0.449024	-0.000845588	-3.94973	-6914050	-1.76119	-142.156	-3.94973	24972500
-0.448855	-0.0288903	-0.448855	-0.000777563	-3.94942	-8265730	-1.76058	-157.523	-3.94942	3563580
-0.448687	-0.0285461	-0.448687	-0.000722715	-3.94911	-4513790	-1.75997	-180.172	-3.94911	-14396000
-0.448519	-0.02817	-0.448519	-0.000682465	-3.94879	499712	-1.75936	-201.875	-3.94879	-6883820
-0.448351	-0.0277682	-0.448351	-0.000656417	-3.94848	-9682940	-1.75875	-207.156	-3.94848	1557010
-0.448183	-0.0273473	-0.448183	-0.000641665	-3.94817	-27361300	-1.75814	-191.703	-3.94817	9997850
-0.448015	-0.0269195	-0.448015	-0.000632197	-3.94786	-41582600	-1.75753	-170.93	-3.94786	10213400
-0.447847	-0.0264953	-0.447847	-0.000620446	-3.94754	-43474900	-1.75692	-162	-3.94754	10429000
-0.447679	-0.0260861	-0.447679	-0.000598596	-3.94723	-39657500	-1.75631	-163.695	-3.94723	6059350
-0.44751	-0.0257023	-0.44751	-0.000558991	-3.94692	-44064800	-1.7557	-162.625	-3.94692	14425600
-0.447342	-0.0253498	-0.447342	-0.000495797	-3.94661	-26763300	-1.7551	-154.789	-3.94661	27567700
-0.447174	-0.0250329	-0.447174	-0.00040546	-3.94629	1515520	-1.75449	-149.961	-3.94629	19483400
-0.447006	-0.0247551	-0.447006	-0.000286728	-3.94598	16924700	-1.75388	-154.313	-3.94598	18961100
-0.446838	-0.0245203	-0.446838	-0.000140754	-3.94567	16785400	-1.75327	-157.633	-3.94567	18438700
-0.44667	-0.0243282	-0.44667	2.94103e-05	-3.94536	22593500	-1.75266	-142.687	-3.94536	22957600
-0.446502	-0.0241814	-0.446502	0.000218321	-3.94504	22552600	-1.75205	-104.453	-3.94504	27476500
-0.446334	-0.0240788	-0.446334	0.000419162	-3.94473	17997800	-1.75144	-57.7578	-3.94473	28314000
-0.446166	-0.024019	-0.446166	0.000623669	-3.94442	9043970	-1.75083	-27.0469	-3.94442	29151400
-0.445997	-0.0239959	-0.445997	0.000822834	-3.94411	5586940	-1.75022	-28.6563	-3.94411	15130300
-0.445829	-0.0240037	-0.445829	0.00100867	-3.94379	6807550	-1.74961	-59.9922	-3.94379	1109270
-0.445661	-0.024031	-0.445661	0.00117265	-3.94348	-90112	-1.749	-103.711	-3.94348	4865360
-0.445493	-0.0240662	-0.445493	0.00130867	-3.94317	7315460	-1.74839	-140.781	-3.94317	8621450
-0.445325	-0.0240959	-0.445325	0.00141094	-3.94286	15573000	-1.74778	-159.258	-3.94286	12377500
-0.445157	-0.0241078	-0.445157	0.00147549	-3.94254	12877800	-1.74717	-153.711	-3.94254	16133600
-0.444989	-0.0240901	-0.444989	0.00149946	-3.94223	5218300	-1.74656	-125.484	-3.94223	15163500
-0.444821	-0.0240343	-0.444821	0.0014816	-3.94192	-3145730	-1.74595	-87.7891	-3.94192	14193400
-0.444652	-0.0239346	-0.444652	0.00142279	-3.94161	-9453570	-1.74534	-63.7109	-3.94161	26489800
-0.444484	-0.0237889	-0.444484	0.00132707	-3.94129	-9330690	-1.74473	-68.0859	-3.94129	17559800
-0.444316	-0.0235992	-0.444316	0.00120224	-3.94098	5619710	-1.74412	-91.5625	-3.94098	-8882100
-0.444148	-0.02337	-0.444148	0.00105974	-3.94067	12795900	-1.74351	-110.617	-3.94067	-14097500
-0.44398	-0.0231085	-0.44398	0.000914071	-3.94036	16539600	-1.7429	-114.734	-3.94036	-13475600
-0.443812	-0.0228249	-0.443812	0.000781096	-3.94004	20938800	-1.74229	-115.234	-3.94004	-12853800
-0.443644	-0.0225269	-0.443644	0.000675004	-3.93973	34422800	-1.74168	-122.883	-3.93973	-5465960
-0.443476	-0.0222233	-0.443476	0.000607137	-3.93942	26935300	-1.74107	-125.148	-3.93942	1921840
-0.443307	-0.0219222	-0.443307	0.000583726	-3.9391	21970900	-1.74046	-96.0391	-3.9391	-5548880
-0.443139	-0.0216264	-0.443139	0.000605442	-3.93879	23093200	-1.73986	-29.0625	-3.93879	-13019600
-0.442971	-0.0213399	-0.442971	0.000668637	-3.93848	15441900	-1.73925	47.8906	-3.93848	-16775700
-0.442803	-0.021063	-0.442803	0.000766056	-3.93817	8716290	-1.73864	95.3672	-3.93817	-20531800
-0.442635	-0.0207973	-0.442635	0.000889451	-3.93785	-15147000	-1.73803	97.1484	-3.93785	-13674600
-0.442467	-0.0205445	-0.442467	0.00102992	-3.93754	-26886100	-1.73742	68.5937	-3.93754	-6817490
-0.442299	-0.0203067	-0.442299	0.00117976	-3.93723	-19136500	-1.73681	33.5469	-3.93723	8198580
-0.442131	-0.0200885	-0.442131	0.00133167	-3.93692	-16703500	-1.7362	2.125	-3.93692	23214600
-0.441962	-0.0198919	-0.441962	0.00147849	-3.9366	-27000800	-1.73559	-24.9063	-3.9366	14881600
-0.441794	-0.0197203	-0.441794	0.00161306	-3.93629	-14606300	-1.73498	-40.4844	-3.93629	6548550
-0.441626	-0.0195715	-0.441626	0.00172879	-3.93598	15360000	-1.73437	-34.1875	-3.93598	7236750
-0.441458	-0.0194447	-0.441458	0.00181986	-3.93567	26755100	-1.73376	-10.9687	-3.93567	7924950
-0.44129	-0.019333	-0.44129	0.00188199	-3.93535	2703360	-1.73315	7.78125	-3.93535	8613160
-0.441122	-0.0192295	-0.441122	0.00191414	-3.93504	-237568	-1.73254	8.625	-3.93504	9301360
-0.440954	-0.0191278	-0.440954	0.00191787	-3.93473	8323070	-1.73193	-0.226563	-3.93473	18745500
-0.440786	-0.0190218	-0.440786	0.00189809	-3.93442	19333100	-1.73132	-8.71094	-3.93442	28189600
-0.440617	-0.0189093	-0.440617	0.00186144	-3.9341	32579600	-1.73071	-25.8125	-3.9341	37633700
-0.440449	-0.0187918	-0.440449	0.00181576	-3.93379	41877500	-1.7301	-63.7109	-3.93379	47077800
-0.440281	-0.0186717	-0.440281	0.00176858	-3.93348	31309800	-1.72949	-108.008	-3.93348	35958800
-0.440113	-0.0185566	-0.440113	0.00172689	-3.93317	7282690	-1.72888	-126.25	-3.93317	24839800
-0.439945	-0.0184534	-0.439945	0.00169666	-3.93285	3784700	-1.72827	-109.156	-3.93285	28579300
-0.439777	-0.018369	-0.439777	0.00168329	-3.93254	3842050	-1.72766	-83.2422	-3.93254	32318800
-0.439609	-0.0183085	-0.439609	0.00169146	-3.93223	-4759550	-1.72705	-73.8516	-3.93223	28604200
-0.439441	-0.0182758	-0.439441	0.0017243	-3.93192	-15163400	-1.72644	-72.3906	-3.93192	24889500
-0.439272	-0.0182728	-0.439272	0.00178358	-3.9316	-14360600	-1.72583	-54.0469	-3.9316	21174900
-0.439104	-0.0182963	-0.439104	0.00186769	-3.93129	-3391490	-1.72522	-14.9531	-3.93129	17460300
-0.438936	-0.0183427	-0.438936	0.00197169	-3.93098	13770800	-1.72462	25.6484	-3.93098	19980900
-0.438768	-0.0184051	-0.438768	0.0020862	-3.93067	14467100	-1.72401	53.8906	-3.93067	22501600
-0.4386	-0.0184749	-0.4386	0.00219879	-3.93035	12812300	-1.7234	73.8281	-3.93035	5918390
-0.438432	-0.0185443	-0.438432	0.00229585	-3.93004	15704100	-1.72279	92.4141	-3.93004	-10664800
-0.438264	-0.0186051	-0.438264	0.00236536	-3.92973	1990660	-1.72218	107.555	-3.92973	-10300000
-0.438096	-0.0186524	-0.438096	0.00239949	-3.92941	5201920	-1.72157	115.102	-3.92941	-9935130
-0.437927	-0.0186833	-0.437927	0.00239801	-3.9291	43728900	-1.72096	116.164	-3.9291	-4529010
-0.437759	-0.0186981	-0.437759	0.00236771	-3.92879	60358700	-1.72035	112.094	-3.92879	877104
-0.437591	-0.0187014	-0.437591	0.00232186	-3.92848	53952500	-1.71974	100.289	-3.92848	5089230
-0.437423	-0.0186953	-0.437423	0.00227821	-3.92816	49881100	-1.71913	80.5625	-3.92816	-11925100
-0.437255	-0.0186838	-0.437255	0.00225484	-3.92785	47562800	-1.71852	59.6953	-3.92785	-18326200
-0.437087	-0.0186697	-0.437087	0.00226647	-3.92754	27770900	-1.71791	44.4062	-3.92754	-3500850
-0.436919	-0.0186516	-0.436919	0.00232197	-3.92723	8101890	-1.7173	33.1953	-3.92723	-2829240
-0.436751	-0.0186316	-0.436751	0.00242266	-3.92691	7823360	-1.71669	18.6562	-3.92691	-2157620
-0.436583	-0.0186065	-0.436583	0.0025622	-3.9266	5144580	-1.71608	-5.64063	-3.9266	-159344
-0.436414	-0.0185754	-0.436414	0.00272853	-3.92629	13041700	-1.71547	-42.5078	-3.92629	1838930
-0.436246	-0.0185383	-0.436246	0.00290609	-3.92598	10149900	-1.71486	-89.8828	-3.92598	10868500
-0.436078	-0.0184954	-0.436078	0.00307827	-3.92566	7766020	-1.71425	-136.719	-3.92566	19898000
-0.43591	-0.0184463	-0.43591	0.0032298	-3.92535	14704600	-1.71364	-162.727	-3.92535	18314300
-0.435742	-0.0183921	-0.435742	0.00334831	-3.92504	26173400	-1.71303	-150.437	-3.92504	16730600
-0.435574	-0.0183341	-0.435574	0.00342587	-3.92473	30777300	-1.71242	-101.492	-3.92473	5495520
-0.435406	-0.0182728	-0.435406	0.00345969	-3.92441	22323200	-1.71181	-39.0859	-3.92441	-5739580
-0.435238	-0.0182122	-0.435238	0.00345154	-3.9241	17096700	-1.7112	9.71875	-3.9241	-10606700
-0.435069	-0.0181568	-0.435069	0.00340862	-3.92379	18923500	-1.71059	35.9922	-3.92379	-15473900
-0.434901	-0.0181138	-0.434901	0.00334107	-3.92348	26279900	-1.70998	52.6641	-3.92348	-3890560
-0.434733	-0.018091	-0.434733	0.00326204	-3.92316	39329800	-1.70938	76.0703	-3.92316	7692790
-0.434565	-0.0180976	-0.434565	0.00318355	-3.92285	41918500	-1.70877	106.219	-3.92285	19276100
-0.434397	-0.0181401	-0.434397	0.0031159	-3.92254	31760400	-1.70816	128.805	-3.92254	30859500
-0.434229	-0.0182221	-0.434229	0.00306466	-3.92223	10551300	-1.70755	134.852	-3.92223	26398600
-0.434061	-0.0183417	-0.434061	0.00302999	-3.92191	-8437760	-1.70694	132.445	-3.92191	21937700
-0.433893	-0.0184932	-0.433893	0.0030084	-3.9216	-12460000	-1.70633	137.484	-3.9216	17476900
-0.433724	-0.0186633	-0.433724	0.00299243	-3.92129	-7118850	-1.70572	158.664	-3.92129	13016000
-0.433556	-0.0188378	-0.433556	0.00297456	-3.92098	-3334140	-1.70511	193.438	-3.92098	12269700
-0.433388	-0.0189993	-0.433388	0.00294924	-3.92066	11837400	-1.7045	230.641	-3.92066	11523500
-0.43322	-0.0191316	-0.43322	0.00291409	-3.92035	20979700	-1.70389	251.617	-3.92035	10777300
-0.433052	-0.0192214	-0.433052	0.00287024	-3.92004	17694700	-1.70328	236.82	-3.92004	10031000
-0.432884	-0.0192608	-0.432884	0.00282193	-3.91973	10403800	-1.70267	181.906	-3.91973	7294790
-0.432716	-0.0192445	-0.432716	0.00277477	-3.91941	18595800	-1.70206	105.758	-3.91941	4558570
-0.432548	-0.0191717	-0.432548	0.00273455	-3.9191	24576000	-1.70145	34.1406	-3.9191	1822350
-0.432379	-0.0190436	-0.432379	0.00270524	-3.91879	17702900	-1.70084	-22.8281	-3.91879	-913879
-0.432211	-0.0188635	-0.432211	0.0026893	-3.91847	18145300	-1.70023	-69.8906	-3.91847	5769140
-0.432043	-0.0186328	-0.432043	0.00268791	-3.91816	28418000	-1.69962	-108.531	-3.91816	12452200
-0.431875	-0.0183545	-0.431875	0.00269987	-3.91785	48644100	-1.69901	-131.82	-3.91785	19135200
-0.431707	-0.0180304	-0.431707	0.00272335	-3.91754	67895300	-1.6984	-137.539	-3.91754	25818200
-0.431539	-0.0176646	-0.431539	0.00275496	-3.91722	64602100	-1.69779	-133.539	-3.91722	24897800
-0.431371	-0.0172642	-0.431371	0.00278948	-3.91691	54026200	-1.69718	-126.344	-3.91691	23985800
-0.431203	-0.0168388	-0.431203	0.00281989	-3.9166	27787300	-1.69657	-115.258	-3.9166	12460500
-0.431034	-0.0164014	-0.431034	0.00283832	-3.91629	1835010	-1.69596	-102.984	-3.91629	935145
-0.430866	-0.0159642	-0.430866	0.00283739	-3.91597	7446530	-1.69535	-101.25	-3.91597	5984720
-0.430698	-0.0155393	-0.430698	0.00281154	-3.91566	24633300	-1.69474	-117.328	-3.91566	11042600
-0.43053	-0.015134	-0.43053	0.00275947	-3.91535	31473700	-1.69414	-141.328	-3.91535	9732520
-0.430362	-0.0147533	-0.430362	0.0026843	-3.91504	17170400	-1.69353	-155.859	-3.91504	8422450
-0.430194	-0.0143976	-0.430194	0.00259363	-3.91472	4726780	-1.69292	-154.18	-3.91472	12477000
-0.430026	-0.0140657	-0.430026	0.0024973	-3.91441	1925120	-1.69231	-142.367	-3.91441	16539900
-0.429858	-0.0137584	-0.429858	0.00240565	-3.9141	12927000	-1.6917	-127.695	-3.9141	5744270
-0.429689	-0.0134795	-0.429689	0.00232715	-3.91379	17612800	-1.69109	-112.234	-3.91379	-5051380
-0.429521	-0.0132351	-0.429521	0.00226713	-3.91347	6406140	-1.69048	-95.6562	-3.91347	-3384770
-0.429353	-0.0130337	-0.429353	0.0022268	-3.91316	3325950	-1.68987	-77	-3.91316	-1709870
-0.429185	-0.0128832	-0.429185	0.00220578	-3.91285	2768900	-1.68926	-54.3984	-3.91285	10578300
-0.429017	-0.0127895	-0.429017	0.00220269	-3.91254	-3334140	-1.68865	-28.2656	-3.91254	22866400
-0.428849	-0.0127519	-0.428849	0.00221725	-3.91222	221184	-1.68804	-4.39844	-3.91222	19690700
-0.428681	-0.0127643	-0.428681	0.00225116	-3.91191	10846200	-1.68743	9.72656	-3.91191	16523300
-0.428513	-0.012816	-0.428513	0.00230815	-3.9116	16113700	-1.68682	10.3828	-3.9116	2742710
-0.428344	-0.0128935	-0.428344	0.00239242	-3.91129	24436700	-1.68621	-3.54688	-3.91129	-11037900
-0.428176	-0.0129836	-0.428176	0.00250735	-3.91097	33849300	-1.6856	-32.8672	-3.91097	-8110980
-0.428008	-0.0130735	-0.428008	0.0026539	-3.91066	50372600	-1.68499	-73.7266	-3.91066	-5175750
-0.42784	-0.0131537	-0.42784	0.00282892	-3.91035	49774600	-1.68438	-113.805	-3.91035	-2240530
-0.427672	-0.01322	-0.427672	0.00302607	-3.91004	30195700	-1.68377	-140.477	-3.91004	694689
-0.427504	-0.0132673	-0.427504	0.0032349	-3.90972	16441300	-1.68316	-153.68	-3.90972	4848780
-0.427336	-0.013295	-0.427336	0.00344329	-3.90941	8118270	-1.68255	-165.305	-3.90941	9011150
-0.427168	-0.0133038	-0.427168	0.00363793	-3.9091	9723900	-1.68194	-184.039	-3.9091	13173500
-0.427	-0.0132975	-0.427	0.00380604	-3.90878	2588670	-1.68133	-204.727	-3.90878	17335900
-0.426831	-0.0132794	-0.426831	0.00393531	-3.90847	-4317180	-1.68072	-215.102	-3.90847	17908000
-0.426663	-0.0132571	-0.426663	0.00401652	-3.90816	-5120000	-1.68011	-211.305	-3.90816	18488400
-0.426495	-0.0132378	-0.426495	0.00404243	-3.90785	1114110	-1.6795	-203.016	-3.90785	19068800
-0.426327	-0.0132289	-0.426327	0.00400905	-3.90753	2572290	-1.6789	-200.523	-3.90753	19649300
-0.426159	-0.0132357	-0.426159	0.00391624	-3.90722	-4104190	-1.67829	-197.07	-3.90722	25702100
-0.425991	-0.0132628	-0.425991	0.00376734	-3.90691	-9306110	-1.67768	-170.047	-3.90691	31755000
-0.425823	-0.0133107	-0.425823	0.0035696	-3.9066	-4120580	-1.67707	-107.234	-3.9066	22949300
-0.425655	-0.0133799	-0.425655	0.00333385	-3.90628	7946240	-1.67646	-29.9297	-3.90628	14143600
-0.425486	-0.0134679	-0.425486	0.0030739	-3.90597	-352256	-1.67585	20.0078	-3.90597	3348000
-0.425318	-0.0135729	-0.425318	0.00280498	-3.90566	4358140	-1.67524	19.3594	-3.90566	-7447650
-0.42515	-0.0136902	-0.42515	0.00254304	-3.90535	11444200	-1.67463	-18.1484	-3.90535	-3384770
-0.424982	-0.0138149	-0.424982	0.00230252	-3.90503	6635520	-1.67402	-64.6172	-3.90503	678106
-0.424814	-0.0139401	-0.424814	0.00209539	-3.90472	-10248200	-1.67341	-105.289	-3.90472	-1461120
-0.424646	-0.0140553	-0.424646	0.00192923	-3.90441	-14000100	-1.6728	-134.898	-3.90441	-3600350
-0.424478	-0.0141503	-0.424478	0.00180686	-3.9041	-3973120	-1.67219	-141.805	-3.9041	13364200
-0.42431	-0.0142152	-0.42431	0.00172697	-3.90378	-8388610	-1.67158	-116.742	-3.90378	30328800
-0.424141	-0.0142419	-0.424141	0.00168428	-3.90347	7110660	-1.67097	-74.5234	-3.90347	21821700
-0.423973	-0.0142266	-0.423973	0.00167153	-3.90316	19292200	-1.67036	-46.875	-3.90316	13314500
-0.423805	-0.0141717	-0.423805	0.00168139	-3.90285	20234200	-1.66975	-47.4844	-3.90285	11175300
-0.423637	-0.0140835	-0.423637	0.00170806	-3.90253	17874900	-1.66914	-57.3672	-3.90253	9036030
-0.423469	-0.0139702	-0.423469	0.00174797	-3.90222	24059900	-1.66853	-51.2187	-3.90222	11830300
-0.423301	-0.0138446	-0.423301	0.0018006	-3.90191	30588900	-1.66792	-26.7969	-3.90191	14624600
-0.423133	-0.0137156	-0.423133	0.00186668	-3.9016	42000400	-1.66731	-0.109375	-3.9016	11050900
-0.422965	-0.0135912	-0.422965	0.00194712	-3.90128	46940200	-1.6667	19.0547	-3.90128	7477210
-0.422796	-0.0134806	-0.422796	0.00204116	-3.90097	39149600	-1.66609	35.2813	-3.90097	15312800
-0.422628	-0.0133868	-0.422628	0.00214509	-3.90066	25993200	-1.66548	54.1406	-3.90066	23148300
-0.42246	-0.013315	-0.42246	0.00225234	-3.90035	29401100	-1.66487	69.5937	-3.90035	7634750
-0.422292	-0.0132683	-0.422292	0.00235329	-3.90003	27205600	-1.66426	66.2187	-3.90003	-7878810
-0.422124	-0.0132487	-0.422124	0.00243726	-3.89972	24952800	-1.66366	32.7422	-3.89972	5528690
-0.421956	-0.013256	-0.421956	0.00249497	-3.89941	32161800	-1.66305	-23.9609	-3.89941	18936200
-0.421788	-0.0132905	-0.421788	0.00251909	-3.89909	17768400	-1.66244	-77.8203	-3.89909	25975700
-0.42162	-0.0133491	-0.42162	0.00250733	-3.89878	6258690	-1.66183	-102.891	-3.89878	33015300
-0.421451	-0.0134281	-0.421451	0.00246215	-3.89847	12345300	-1.66122	-97.9219	-3.89847	33421600
-0.421283	-0.0135225	-0.421283	0.0023913	-3.89816	13647900	-1.66061	-86.1719	-3.89816	33827900
-0.421115	-0.0136271	-0.421115	0.00230628	-3.89784	17834000	-1.66	-86.625	-3.89784	19375600
-0.420947	-0.0137369	-0.420947	0.00222117	-3.89753	7618560	-1.65939	-92.6484	-3.89753	4923400
-0.420779	-0.0138466	-0.420779	0.00215044	-3.89722	-9175040	-1.65878	-85.4687	-3.89722	-7961730
-0.420611	-0.0139508	-0.420611	0.00210641	-3.89691	-9273340	-1.65817	-61.5625	-3.89691	-20846900
-0.420443	-0.0140438	-0.420443	0.00209778	-3.89659	-8953860	-1.65756	-35.4844	-3.89659	-18873500
-0.420275	-0.0141217	-0.420275	0.00212835	-3.89628	-1646590	-1.65695	-19.6016	-3.89628	-16891800
-0.420106	-0.0141779	-0.420106	0.00219661	-3.89597	3137540	-1.65634	-13.8203	-3.89597	-10407700
-0.419938	-0.014212	-0.419938	0.00229697	-3.89566	13500400	-1.65573	-16.0781	-3.89566	-3923730
-0.41977	-0.0142224	-0.41977	0.00242111	-3.89534	27131900	-1.65512	-29.6484	-3.89534	-3807640
-0.419602	-0.0142073	-0.419602	0.0025605	-3.89503	34316300	-1.65451	-53.3984	-3.89503	-3683270
-0.419434	-0.0141679	-0.419434	0.00270758	-3.89472	33275900	-1.6539	-73.9141	-3.89472	15105500
-0.419266	-0.0141029	-0.419266	0.00285777	-3.89441	18530300	-1.65329	-76.0312	-3.89441	33894200
-0.419098	-0.0140116	-0.419098	0.00300882	-3.89409	11141100	-1.65268	-57.2656	-3.89409	29333800
-0.41893	-0.0138913	-0.41893	0.00316048	-3.89378	4120580	-1.65207	-25.8828	-3.89378	24781800
-0.418761	-0.0137407	-0.418761	0.00331357	-3.89347	10100700	-1.65146	10.0391	-3.89347	12261500
-0.418593	-0.0135615	-0.418593	0.00346698	-3.89316	22757400	-1.65085	43.0156	-3.89316	-258843
-0.418425	-0.0133593	-0.418425	0.00361782	-3.89284	11722800	-1.65024	60.3906	-3.89284	2079380
-0.418257	-0.0131452	-0.418257	0.00376026	-3.89253	20963300	-1.64963	52.0547	-3.89253	4425900
-0.418089	-0.0129325	-0.418089	0.00388626	-3.89222	25837600	-1.64902	27.1094	-3.89222	9525230
-0.417921	-0.0127362	-0.417921	0.00398645	-3.89191	10715100	-1.64842	11.2969	-3.89191	14624600
-0.417753	-0.0125707	-0.417753	0.00405224	-3.89159	18579500	-1.64781	19.5547	-3.89159	9110650
-0.417585	-0.0124428	-0.417585	0.0040768	-3.89128	27975700	-1.6472	37.7656	-3.89128	3605040
-0.417417	-0.0123531	-0.417417	0.00405675	-3.89097	27230200	-1.64659	40.125	-3.89097	3795740
-0.417248	-0.0122948	-0.417248	0.00399317	-3.89066	33808400	-1.64598	20.2734	-3.89066	3986450
-0.41708	-0.0122539	-0.41708	0.00389103	-3.89034	39551000	-1.64537	-4.25781	-3.89034	4177160
-0.416912	-0.0122131	-0.416912	0.00375867	-3.89003	35045400	-1.64476	-15.4297	-3.89003	4376150
-0.416744	-0.0121564	-0.416744	0.00360655	-3.88972	16777200	-1.64415	-11.3672	-3.88972	2344720
-0.416576	-0.0120667	-0.416576	0.00344515	-3.8894	9576450	-1.64354	0.0390625	-3.8894	313276
-0.416408	-0.0119342	-0.416408	0.00328442	-3.88909	19554300	-1.64293	12.4688	-3.88909	4649780
-0.41624	-0.0117526	-0.41624	0.00313083	-3.88878	13885400	-1.64232	22.5469	-3.88878	8994570
-0.416072	-0.0115205	-0.416072	0.00298809	-3.88847	18563100	-1.64171	30.1797	-3.88847	595190
-0.415903	-0.0112406	-0.415903	0.0028564	-3.88815	28303400	-1.6411	42.4297	-3.88815	-7804190
-0.415735	-0.0109198	-0.415735	0.00273408	-3.88784	48242700	-1.64049	67.9844	-3.88784	-5590330
-0.415567	-0.0105693	-0.415567	0.00261885	-3.88753	46334000	-1.63988	102.313	-3.88753	-3368190
-0.415399	-0.0102038	-0.415399	0.00250916	-3.88722	14565400	-1.63927	128.625	-3.88722	-474425
-0.415231	-0.00984214	-0.415231	0.00240566	-3.8869	4431870	-1.63866	141.102	-3.8869	2419340
-0.415063	-0.00950495	-0.415063	0.0023107	-3.88659	15818800	-1.63805	156.164	-3.88659	5313100
-0.414895	-0.00921334	-0.414895	0.00222792	-3.88628	21102600	-1.63744	188.273	-3.88628	8206870
-0.414727	-0.00898512	-0.414727	0.00216102	-3.88597	23535600	-1.63683	223.891	-3.88597	11366000
-0.414558	-0.00883472	-0.414558	0.00211206	-3.88565	17080300	-1.63622	235.477	-3.88565	14525100
-0.41439	-0.00876662	-0.41439	0.00208085	-3.88534	26722300	-1.63561	216.219	-3.88534	24052100
-0.414222	-0.00877554	-0.414222	0.00206481	-3.88503	32866300	-1.635	183.578	-3.88503	33579100
-0.414054	-0.00884893	-0.414054	0.00205922	-3.88472	30695400	-1.63439	151.75	-3.88472	30005500
-0.413886	-0.00896515	-0.413886	0.00205899	-3.8844	38240300	-1.63378	120.828	-3.8844	26431800
-0.413718	-0.00909723	-0.413718	0.0020596	-3.88409	42909700	-1.63318	95.1641	-3.88409	22858100
-0.41355	-0.00921822	-0.41355	0.00205811	-3.88378	35004400	-1.63257	89.7891	-3.88378	19284400
-0.413382	-0.00930233	-0.413382	0.00205231	-3.88347	23175200	-1.63196	107.633	-3.88347	4168860
-0.413213	-0.00932825	-0.413213	0.00204157	-3.88315	33505300	-1.63135	127.297	-3.88315	-10946700
-0.413045	-0.00928066	-0.413045	0.00202415	-3.88284	48668700	-1.63074	126.797	-3.88284	-11203700
-0.412877	-0.00915127	-0.412877	0.00199859	-3.88253	41279500	-1.63013	107.203	-3.88253	-11460800
-0.412709	-0.00893968	-0.412709	0.00196236	-3.88222	50044900	-1.62952	78.8906	-3.88222	-9363010
-0.412541	-0.00865208	-0.412541	0.00191281	-3.8819	43319300	-1.62891	36.9141	-3.8819	-7265240
-0.412373	-0.00830271	-0.412373	0.00184853	-3.88159	14270500	-1.6283	-29.9766	-3.88159	-11535400
-0.412205	-0.0079101	-0.412205	0.00177002	-3.88128	16474100	-1.62769	-110.617	-3.88128	-15805600
-0.412037	-0.0074989	-0.412037	0.00168058	-3.88097	24420400	-1.62708	-171.273	-3.88097	-13575100
-0.411868	-0.00709329	-0.411868	0.00158609	-3.88065	2048000	-1.62647	-187.594	-3.88065	-11344700
-0.4117	-0.00671977	-0.4117	0.00149459	-3.88034	-434176	-1.62586	-164.102	-3.88034	-9114260
-0.411532	-0.00639744	-0.411532	0.00141489	-3.88003	15843300	-1.62525	-120.094	-3.88003	-6883820
-0.411364	-0.00614209	-0.411364	0.00135529	-3.87971	25034800	-1.62464	-69.7656	-3.87971	-7605190
-0.411196	-0.00595864	-0.411196	0.00132271	-3.8794	21626900	-1.62403	-21.7344	-3.8794	-8326560
-0.411028	-0.00584513	-0.411028	0.00132089	-3.87909	19652600	-1.62342	13.625	-3.87909	-2679990
-0.41086	-0.00579039	-0.41086	0.0013512	-3.87878	23773200	-1.62281	28.5859	-3.87878	2966580
-0.410692	-0.00578013	-0.410692	0.00141166	-3.87846	10027000	-1.6222	27.75	-3.87846	-5184050
-0.410523	-0.00579523	-0.410523	0.00149782	-3.87815	8814590	-1.62159	26.2422	-3.87815	-13334700
-0.410355	-0.00581712	-0.410355	0.00160336	-3.87784	-5029890	-1.62098	35.6172	-3.87784	-21485300
-0.410187	-0.0058296	-0.410187	0.00172097	-3.87753	-7364610	-1.62037	53.5391	-3.87753	-29635900
-0.410019	-0.00581858	-0.410019	0.00184311	-3.87721	2981890	-1.61976	68.2891	-3.87721	-23027500
-0.409851	-0.00577464	-0.409851	0.00196255	-3.8769	-3915780	-1.61915	73.4688	-3.8769	-16419100
-0.409683	-0.0056931	-0.409683	0.00207288	-3.87659	-10698800	-1.61854	76.8359	-3.87659	-20424000
-0.409515	-0.00557432	-0.409515	0.00216911	-3.87628	-15441900	-1.61794	92.1953	-3.87628	-24428800
-0.409347	-0.00542467	-0.409347	0.00224694	-3.87596	-13271000	-1.61733	123.508	-3.87596	-11452500
-0.409178	-0.00525704	-0.409178	0.00230334	-3.87565	-17121300	-1.61672	161.297	-3.87565	1523850
-0.40901	-0.00508889	-0.40901	0.00233633	-3.87534	-2162690	-1.61611	194.977	-3.87534	14500200
-0.408842	-0.00493959	-0.408842	0.00234601	-3.87503	9224190	-1.6155	221.828	-3.87503	27476500
-0.408674	-0.00483048	-0.408674	0.00233446	-3.87471	-851968	-1.61489	240.531	-3.87471	29906000
-0.408506	-0.00477692	-0.408506	0.0023075	-3.8744	-12722200	-1.61428	243.859	-3.8744	32335400
-0.408338	-0.00478778	-0.408338	0.00227414	-3.87409	-1949700	-1.61367	226.297	-3.87409	24151600
-0.40817	-0.00486555	-0.40817	0.00224626	-3.87378	11771900	-1.61306	194.445	-3.87378	15967800
-0.408002	-0.00500038	-0.408002	0.00223697	-3.87346	17711100	-1.61245	161.523	-3.87346	20387200
-0.407834	-0.00517871	-0.407834	0.00225776	-3.87315	21413900	-1.61184	134.281	-3.87315	24806600
-0.407665	-0.00538247	-0.407665	0.00231549	-3.87284	37929000	-1.61123	113.187	-3.87284	18612800
-0.407497	-0.00559384	-0.407497	0.0024099	-3.87253	38068200	-1.61062	102.188	-3.87253	12419000
-0.407329	-0.00579526	-0.407329	0.00253262	-3.87221	28041200	-1.61001	106.633	-3.87221	5130690
-0.407161	-0.00597491	-0.407161	0.00266792	-3.8719	37380100	-1.6094	120.266	-3.8719	-2157620
-0.406993	-0.00612363	-0.406993	0.00279627	-3.87159	37666800	-1.60879	124.977	-3.87159	1167310
-0.406825	-0.00623565	-0.406825	0.00289754	-3.87128	35176400	-1.60818	109.18	-3.87128	4492240
-0.406657	-0.00630887	-0.406657	0.00295573	-3.87096	41336800	-1.60757	81.0156	-3.87096	1979890
-0.406489	-0.00634187	-0.406489	0.00296259	-3.87065	39690200	-1.60696	58.6484	-3.87065	-532466
-0.40632	-0.00633701	-0.40632	0.00291947	-3.87034	11141100	-1.60635	51.0391	-3.87034	3323120
-0.406152	-0.00629942	-0.406152	0.00283645	-3.87003	3661820	-1.60574	51.3281	-3.87003	7178710
-0.405984	-0.00623657	-0.405984	0.00272977	-3.86971	15630300	-1.60513	47.1484	-3.86971	-5316710
-0.405816	-0.00615631	-0.405816	0.00261952	-3.8694	28352500	-1.60452	34.8672	-3.8694	-17812100
-0.405648	-0.00606791	-0.405648	0.00252519	-3.86909	30416900	-1.60391	24.4766	-3.86909	-11203700
-0.40548	-0.00598058	-0.40548	0.00246261	-3.86877	27902000	-1.6033	29.8203	-3.86877	-4595340
-0.405312	-0.00589833	-0.405312	0.00244231	-3.86846	31359000	-1.6027	53.2969	-3.86846	-2762900
-0.405144	-0.0058237	-0.405144	0.0024689	-3.86815	52420600	-1.60209	81.2109	-3.86815	-930462
-0.404975	-0.00575434	-0.404975	0.00254059	-3.86784	56082400	-1.60148	95.6719	-3.86784	7269920
-0.404807	-0.0056874	-0.404807	0.00265059	-3.86752	49905700	-1.60087	88.3672	-3.86752	15470300
-0.404639	-0.00561777	-0.404639	0.00278828	-3.86721	36700200	-1.60026	61.8672	-3.86721	18878100
-0.404471	-0.00554115	-0.404471	0.00294053	-3.8669	35627000	-1.59965	24.3516	-3.8669	22286000
-0.404303	-0.00545493	-0.404303	0.00309393	-3.86659	41099300	-1.59904	-11.7734	-3.86659	19325900
-0.404135	-0.0053571	-0.404135	0.00323617	-3.86627	42508300	-1.59843	-33.6406	-3.86627	16365800
-0.403967	-0.00524579	-0.403967	0.00335818	-3.86596	63791100	-1.59782	-38.9219	-3.86596	18977600
-0.403799	-0.00512206	-0.403799	0.0034556	-3.86565	75972600	-1.59721	-38.8281	-3.86565	21589500
-0.40363	-0.00498565	-0.40363	0.00352938	-3.86534	57819100	-1.5966	-41.6094	-3.86534	24201300
-0.403462	-0.00483917	-0.403462	0.00358528	-3.86502	41132000	-1.59599	-38.9844	-3.86502	26813200
-0.403294	-0.00468693	-0.403294	0.00363288	-3.86471	18907100	-1.59538	-20.9375	-3.86471	25710400
-0.403126	-0.00453373	-0.403126	0.00368305	-3.8644	22347800	-1.59477	1.35156	-3.8644	24607600
-0.402958	-0.00438555	-0.402958	0.00374569	-3.86409	10379300	-1.59416	3.54687	-3.86409	23504800
-0.40279	-0.00424979	-0.40279	0.00382717	-3.86377	2408450	-1.59355	-21.125	-3.86377	22402100
-0.402622	-0.00413137	-0.402622	0.00392968	-3.86346	17260500	-1.59294	-56.2813	-3.86346	21299300
-0.402454	-0.00403419	-0.402454	0.00404999	-3.86315	20734000	-1.59233	-89.6953	-3.86315	20196500
-0.402285	-0.00395798	-0.402285	0.00418057	-3.86284	16957400	-1.59172	-127.867	-3.86284	19093700
-0.402117	-0.00390042	-0.402117	0.00431139	-3.86252	15974400	-1.59111	-176.023	-3.86252	17990900
-0.401949	-0.00385629	-0.401949	0.0044313	-3.86221	10240000	-1.5905	-220.961	-3.86221	15064000
-0.401781	-0.00382108	-0.401781	0.00452946	-3.8619	4759550	-1.58989	-246.766	-3.8619	12137100
-0.401613	-0.00378993	-0.401613	0.0045968	-3.86159	2441220	-1.58928	-255.266	-3.86159	9210150
-0.401445	-0.00375795	-0.401445	0.00462665	-3.86127	1679360	-1.58867	-256.453	-3.86127	6283220
-0.401277	-0.00372521	-0.401277	0.00461423	-3.86096	-262144	-1.58807	-248.008	-3.86096	5346270
-0.401109	-0.00369034	-0.401109	0.00455725	-3.86065	2531330	-1.58746	-220.727	-3.86065	4409320
-0.40094	-0.00365443	-0.40094	0.0044556	-3.86034	7839740	-1.58685	-180.383	-3.86034	-2895570
-0.400772	-0.00361647	-0.400772	0.00431007	-3.86002	-8568830	-1.58624	-148.633	-3.86002	-10200500
-0.400604	-0.00357628	-0.400604	0.00412387	-3.85971	-25985000	-1.58563	-141.219	-3.85971	-7455940
-0.400436	-0.00353239	-0.400436	0.00390138	-3.8594	-23060500	-1.58502	-154.641	-3.8594	-4711430
-0.400268	-0.0034829	-0.400268	0.00364845	-3.85908	-14483500	-1.58441	-174.469	-3.85908	-1966910
-0.4001	-0.00342613	-0.4001	0.00337276	-3.85877	-17137700	-1.5838	-188.133	-3.85877	777605
-0.399932	-0.00336247	-0.399932	0.00308397	-3.85846	-20135900	-1.58319	-189.562	-3.85846	338151
-0.399764	-0.00329274	-0.399764	0.00279349	-3.85815	-5513220	-1.58258	-178.992	-3.85815	-101303
-0.399595	-0.00321748	-0.399595	0.00251474	-3.85783	13090800	-1.58197	-159.867	-3.85783	-540757
-0.399427	-0.00313872	-0.399427	0.00226301	-3.85752	23494700	-1.58136	-132.414	-3.85752	-980212
-0.399259	-0.00305486	-0.399259	0.00205431	-3.85721	16121900	-1.58075	-92.4062	-3.85721	-11029600
-0.399091	-0.00296461	-0.399091	0.00190355	-3.8569	-14909400	-1.58014	-40.2578	-3.8569	-21079000
-0.398923	-0.00286255	-0.398923	0.00182362	-3.85658	-32751600	-1.57953	12.8594	-3.85658	-24760500
-0.398755	-0.00274246	-0.398755	0.00182208	-3.85627	-35078100	-1.57892	54.1563	-3.85627	-28441900
-0.398587	-0.00259726	-0.398587	0.00190054	-3.85596	-6946820	-1.57831	80.3047	-3.85596	-19254900
-0.398419	-0.00242309	-0.398419	0.00205364	-3.85565	21979100	-1.5777	93.4297	-3.85565	-10067800
-0.398251	-0.00221891	-0.398251	0.00226905	-3.85533	25452500	-1.57709	91.7578	-3.85533	-7248650
-0.398082	-0.00198851	-0.398082	0.00252973	-3.85502	22011900	-1.57648	73.7187	-3.85502	-4429510
-0.397914	-0.00174101	-0.397914	0.00281653	-3.85471	18530300	-1.57587	47.3437	-3.85471	1838930
-0.397746	-0.001487	-0.397746	0.00311066	-3.8544	13918200	-1.57526	23.8047	-3.8544	8107370
-0.397578	-0.00123741	-0.397578	0.00339693	-3.85408	6135810	-1.57465	2.98437	-3.85408	-482716
-0.39741	-0.00100125	-0.39741	0.00366335	-3.85377	3506180	-1.57404	-23.6797	-3.85377	-9072800
-0.397242	-0.000781474	-0.397242	0.00390326	-3.85346	20529200	-1.57343	-55.6016	-3.85346	3563580
-0.397074	-0.000576471	-0.397074	0.0041127	-3.85315	24723500	-1.57283	-79.4531	-3.85315	16200000
-0.396906	-0.000380984	-0.396906	0.00428979	-3.85283	12214300	-1.57222	-86.4297	-3.85283	9732520
-0.396737	-0.000188127	-0.396737	0.00443288	-3.85252	11100200	-1.57161	-83.5234	-3.85252	3265080
-0.396569	7.42997e-06	-0.396569	0.00453972	-3.85221	-5267460	-1.571	-83.2422	-3.85221	7717660
-0.396401	0.000205304	-0.396401	0.00460793	-3.8519	-10403800	-1.57039	-88.2969	-3.8519	12170200
-0.396233	0.000400884	-0.396233	0.004635	-3.85158	-11452400	-1.56978	-90.9375	-3.85158	6009600
-0.396065	0.000583813	-0.396065	0.00462045	-3.85127	-10428400	-1.56917	-82.2109	-3.85127	-151053
-0.395897	0.000743049	-0.395897	0.00456625	-3.85096	5947390	-1.56856	-59.5078	-3.85096	1250230
-0.395729	0.000866451	-0.395729	0.00447741	-3.85065	16105500	-1.56795	-29.0703	-3.85065	2651500
-0.395561	0.000946414	-0.395561	0.00436237	-3.85033	19472400	-1.56734	-3.60156	-3.85033	4052780
-0.395392	0.000981491	-0.395392	0.00423184	-3.85002	23904300	-1.56673	6.1875	-3.85002	5454060
-0.395224	0.000974821	-0.395224	0.00409759	-3.84971	32882700	-1.56612	0.4375	-3.84971	5495520
-0.395056	0.000936439	-0.395056	0.00397163	-3.84939	23887900	-1.56551	-10.8203	-3.84939	5536980
-0.394888	0.000878301	-0.394888	0.00386443	-3.84908	5595140	-1.5649	-15.8906	-3.84908	-789505
-0.39472	0.000812463	-0.39472	0.0037841	-3.84877	835584	-1.56429	-7.82031	-3.84877	-7115990
-0.394552	0.00075135	-0.394552	0.00373519	-3.84846	4268030	-1.56368	12.1797	-3.84846	-9329840
-0.394384	0.000702459	-0.394384	0.00371866	-3.84814	6365180	-1.56307	31.7344	-3.84814	-11543700
-0.394216	0.000672013	-0.394216	0.00373112	-3.84783	7274500	-1.56246	33.4062	-3.84783	1100980
-0.394047	0.000660151	-0.394047	0.00376561	-3.84752	9601020	-1.56185	13.9687	-3.84752	13745600
-0.393879	0.000665589	-0.393879	0.00381205	-3.84721	21356500	-1.56124	-4.83594	-3.84721	16208300
-0.393711	0.000684214	-0.393711	0.00385865	-3.84689	28074000	-1.56063	3.32031	-3.84689	18670900
-0.393543	0.00071112	-0.393543	0.00389357	-3.84658	22257700	-1.56002	38.9141	-3.84658	10520200
-0.393375	0.000739944	-0.393375	0.003907	-3.84627	11747300	-1.55941	77.4844	-3.84627	2369590
-0.393207	0.000767107	-0.393207	0.0038915	-3.84596	9576450	-1.5588	101.586	-3.84596	5495520
-0.393039	0.000788326	-0.393039	0.00384409	-3.84564	14360600	-1.55819	117.523	-3.84564	8621450
-0.392871	0.000800328	-0.392871	0.00376568	-3.84533	26001400	-1.55759	136.961	-3.84533	1134140
-0.392702	0.000801965	-0.392702	0.0036601	-3.84502	31842300	-1.55698	156.875	-3.84502	-6353160
-0.392534	0.000789343	-0.392534	0.00353388	-3.84471	30007300	-1.55637	167.961	-3.84471	-2530740
-0.392366	0.000760021	-0.392366	0.00339464	-3.84439	39927800	-1.55576	171.586	-3.84439	1291680
-0.392198	0.000709283	-0.392198	0.00324996	-3.84408	39346200	-1.55515	176.078	-3.84408	5114110
-0.39203	0.000634281	-0.39203	0.00310653	-3.84377	38109200	-1.55454	182.25	-3.84377	8936530
-0.391862	0.000531323	-0.391862	0.00296903	-3.84346	42885100	-1.55393	183.703	-3.84346	-905587
-0.391694	0.000400791	-0.391694	0.00284007	-3.84314	49676300	-1.55332	177.953	-3.84314	-10747700
-0.391526	0.000245624	-0.391526	0.00271968	-3.84283	34799600	-1.55271	166.742	-3.84283	-5731290
-0.391357	7.05143e-05	-0.391357	0.00260567	-3.84252	16187400	-1.5521	147.859	-3.84252	-714881
-0.391189	-0.000117496	-0.391189	0.00249365	-3.84221	23756800	-1.55149	117.133	-3.84221	-7679810
-0.391021	-0.000312375	-0.391021	0.0023801	-3.84189	22044700	-1.55088	79.8984	-3.84189	-14644700
-0.390853	-0.000510825	-0.390853	0.00226189	-3.84158	27656200	-1.55027	52.3984	-3.84158	-10996400
-0.390685	-0.000712291	-0.390685	0.00213926	-3.84127	11280400	-1.54966	47.5703	-3.84127	-7348150
-0.390517	-0.000919471	-0.390517	0.00201616	-3.84096	-10575900	-1.54905	62.625	-3.84096	-5159170
-0.390349	-0.00113639	-0.390349	0.00189978	-3.84064	-2899970	-1.54844	82.125	-3.84064	-2970190
-0.390181	-0.00136526	-0.390181	0.00180039	-3.84033	26247200	-1.54783	91.9922	-3.84033	-781213
-0.390012	-0.00160452	-0.390012	0.00172784	-3.84002	49176600	-1.54722	89.7812	-3.84002	1407770
-0.389844	-0.00184887	-0.389844	0.00169016	-3.8397	71688200	-1.54661	82.4062	-3.8397	1474100
-0.389676	-0.00208912	-0.389676	0.00169199	-3.83939	85073900	-1.546	74.4375	-3.83939	1540430
-0.389508	-0.00231269	-0.389508	0.0017323	-3.83908	69828600	-1.54539	62.0703	-3.83908	7974700
-0.38934	-0.00250627	-0.38934	0.0018062	-3.83877	27336700	-1.54478	41.875	-3.83877	14409000
-0.389172	-0.00266108	-0.389172	0.00190536	-3.83845	-966656	-1.54417	21.4375	-3.83845	8107370
-0.389004	-0.00276785	-0.389004	0.0020203	-3.83814	-12664800	-1.54356	13.0469	-3.83814	1805760
-0.388836	-0.00282307	-0.388836	0.00214148	-3.83783	-7872510	-1.54295	16.9688	-3.83783	-4495840
-0.388667	-0.00282605	-0.388667	0.00226058	-3.83752	7593980	-1.54235	20.7344	-3.83752	-10797500
-0.388499	-0.00277675	-0.388499	0.00237099	-3.8372	24690700	-1.54174	16.7969	-3.8372	-8318270
-0.388331	-0.00267815	-0.388331	0.00246637	-3.83689	36528100	-1.54113	10.6797	-3.83689	-5839080
-0.388163	-0.00253416	-0.388163	0.00254168	-3.83658	26951700	-1.54052	8.20312	-3.83658	3008040
-0.387995	-0.00234916	-0.387995	0.00259294	-3.83627	34930700	-1.53991	6.39844	-3.83627	11855200
-0.387827	-0.00212904	-0.387827	0.00261705	-3.83595	42442800	-1.5393	4	-3.83595	13936400
-0.387659	-0.00188079	-0.387659	0.00261397	-3.83564	40615900	-1.53869	8.98438	-3.83564	16017500
-0.387491	-0.00161195	-0.387491	0.00258652	-3.83533	39477200	-1.53808	25.0703	-3.83533	7485500
-0.387323	-0.00132785	-0.387323	0.00254054	-3.83502	38043600	-1.53747	41.2891	-3.83502	-1046540
-0.387154	-0.00103356	-0.387154	0.00248449	-3.8347	21839900	-1.53686	47.3203	-3.8347	-2480990
-0.386986	-0.000730853	-0.386986	0.0024275	-3.83439	28909600	-1.53625	50.4063	-3.83439	-3915430
-0.386818	-0.000420771	-0.386818	0.00237813	-3.83408	34996200	-1.53564	62.0703	-3.83408	1018060
-0.38665	-0.000105979	-0.38665	0.00234237	-3.83377	22667300	-1.53503	75.5469	-3.83377	5951560
-0.386482	0.000210041	-0.386482	0.00232432	-3.83345	17014800	-1.53442	74.8203	-3.83345	1333140
-0.386314	0.000519463	-0.386314	0.00232562	-3.83314	6242300	-1.53381	61.9375	-3.83314	-3285270
-0.386146	0.000810225	-0.386146	0.00234667	-3.83283	18726900	-1.5332	54.8438	-3.83283	-7903690
-0.385978	0.00106796	-0.385978	0.00238831	-3.83252	15704100	-1.53259	57.6406	-3.83252	-12522100
-0.385809	0.00127831	-0.385809	0.00245069	-3.8322	4153340	-1.53198	55.1016	-3.8322	-6494120
-0.385641	0.001428	-0.385641	0.00253465	-3.83189	5963780	-1.53137	42.9453	-3.83189	-466133
-0.385473	0.00150677	-0.385473	0.00263928	-3.83158	10952700	-1.53076	42.0078	-3.83158	5561850
-0.385305	0.00151099	-0.385305	0.00276143	-3.83127	3678210	-1.53015	67.8125	-3.83127	11589800
-0.385137	0.00144107	-0.385137	0.00289483	-3.83095	-6717440	-1.52954	101.727	-3.83095	9259900
-0.384969	0.00130229	-0.384969	0.00303027	-3.83064	90112	-1.52893	110.633	-3.83064	6929960
-0.384801	0.00110536	-0.384801	0.00315813	-3.83033	8011780	-1.52832	86.9219	-3.83033	19458600
-0.384633	0.000861862	-0.384633	0.00326827	-3.83002	10264600	-1.52771	52.5234	-3.83002	31987100
-0.384464	0.000585188	-0.384464	0.00335483	-3.8297	8339460	-1.52711	28.5312	-3.8297	27733600
-0.384296	0.000290581	-0.384296	0.00341685	-3.82939	-3072000	-1.5265	18.9844	-3.82939	23480000
-0.384128	-6.43476e-06	-0.384128	0.00345863	-3.82908	-19259400	-1.52589	24.6953	-3.82908	19226400
-0.38396	-0.000293321	-0.38396	0.00348898	-3.82876	-6193150	-1.52528	54.5391	-3.82876	14972800
-0.383792	-0.000560798	-0.383792	0.00351983	-3.82845	14598100	-1.52467	112.406	-3.82845	14433800
-0.383624	-0.000803861	-0.383624	0.00356395	-3.82814	22380500	-1.52406	181.688	-3.82814	13894900
-0.383456	-0.00102195	-0.383456	0.00363365	-3.82783	14057500	-1.52345	232.914	-3.82783	6988000
-0.383288	-0.00121996	-0.383288	0.00373749	-3.82751	-2605060	-1.52284	246.078	-3.82751	81111.8
-0.383119	-0.00140271	-0.383119	0.00388203	-3.8272	-8806400	-1.52223	221.859	-3.8272	5843770
-0.382951	-0.00157453	-0.382951	0.00406901	-3.82689	6537220	-1.52162	174.773	-3.82689	11606400
-0.382783	-0.00173745	-0.382783	0.00429618	-3.82658	14884900	-1.52101	122.445	-3.82658	4633190
-0.382615	-0.00188678	-0.382615	0.00455851	-3.82626	18612200	-1.5204	80.9141	-3.82626	-2340030
-0.382447	-0.00201254	-0.382447	0.00484566	-3.82595	20291600	-1.51979	62.0313	-3.82595	4218610
-0.382279	-0.00210469	-0.382279	0.00514484	-3.82564	29950000	-1.51918	67.3828	-3.82564	10777300
-0.382111	-0.00215283	-0.382111	0.00544048	-3.82533	34398200	-1.51857	85.1094	-3.82533	4600030
-0.381943	-0.00214927	-0.381943	0.00571546	-3.82501	35332100	-1.51796	98.3828	-3.82501	-1577210
-0.381774	-0.00209767	-0.381774	0.00595393	-3.8247	40288300	-1.51735	99.8203	-3.8247	736147
-0.381606	-0.00200633	-0.381606	0.00614236	-3.82439	39395300	-1.51674	94.4453	-3.82439	3049500
-0.381438	-0.00189011	-0.381438	0.00627221	-3.82408	32890900	-1.51613	86.6328	-3.82408	-1005090
-0.38127	-0.00176841	-0.38127	0.00634039	-3.82376	37511200	-1.51552	70.8828	-3.82376	-5059670
-0.381102	-0.00166188	-0.381102	0.00634916	-3.82345	35520500	-1.51491	42.7422	-3.82345	-3144320
-0.380934	-0.00158672	-0.380934	0.00630618	-3.82314	22372400	-1.5143	13.6484	-3.82314	-1228960
-0.380766	-0.00155454	-0.380766	0.00622247	-3.82283	4218880	-1.51369	3.03125	-3.82283	686398
-0.380598	-0.00156887	-0.380598	0.00611018	-3.82251	-23986200	-1.51308	13.6719	-3.82251	2601750
-0.380429	-0.00162684	-0.380429	0.0059817	-3.8222	-4685820	-1.51247	26.1641	-3.8222	4442490
-0.380261	-0.00171908	-0.380261	0.00584864	-3.82189	9134080	-1.51187	22.9375	-3.82189	6283220
-0.380093	-0.00183107	-0.380093	0.00572024	-3.82158	11345900	-1.51126	9.49219	-3.82158	8123950
-0.379925	-0.00194551	-0.379925	0.00560422	-3.82126	11255800	-1.51065	4.82813	-3.82126	9964680
-0.379757	-0.00204658	-0.379757	0.00550591	-3.82095	9232380	-1.51004	17.7734	-3.82095	4376150
-0.379589	-0.00211856	-0.379589	0.0054279	-3.82064	24952800	-1.50943	41.2422	-3.82064	-1212380
-0.379421	-0.00215169	-0.379421	0.00537011	-3.82033	33456100	-1.50882	64.2109	-3.82033	-6800910
-0.379253	-0.00213831	-0.379253	0.00532901	-3.82001	28926000	-1.50821	78.2187	-3.82001	-12389400
-0.379084	-0.0020778	-0.379084	0.00529847	-3.8197	30523400	-1.5076	74.1719	-3.8197	-6601910
-0.378916	-0.00197309	-0.378916	0.00527003	-3.81939	28418000	-1.50699	45.4297	-3.81939	-814380
-0.378748	-0.00182946	-0.378748	0.00523381	-3.81907	15319000	-1.50638	-0.234375	-3.81907	4973150
-0.37858	-0.00165532	-0.37858	0.00518079	-3.81876	2072580	-1.50577	-38.7188	-3.81876	10760700
-0.378412	-0.00145702	-0.378412	0.00510389	-3.81845	-983040	-1.50516	-46.4922	-3.81845	9118940
-0.378244	-0.00123875	-0.378244	0.00499938	-3.81814	-5062660	-1.50455	-19.75	-3.81814	7477210
-0.378076	-0.00100379	-0.378076	0.0048671	-3.81782	-73728	-1.50394	23.2422	-3.81782	5835470
-0.377908	-0.000754094	-0.377908	0.00471103	-3.81751	9658370	-1.50333	56.2656	-3.81751	4193740
-0.37774	-0.000490985	-0.37774	0.00453815	-3.8172	6324220	-1.50272	62.1562	-3.8172	5230190
-0.377571	-0.000218553	-0.377571	0.00435787	-3.81689	-8912900	-1.50211	42.2891	-3.81689	6266640
-0.377403	5.82344e-05	-0.377403	0.00418158	-3.81657	-18645000	-1.5015	13.6797	-3.81657	7303090
-0.377235	0.000329179	-0.377235	0.00402154	-3.81626	-9314300	-1.50089	-4.55469	-3.81626	8347820
-0.377067	0.000587073	-0.377067	0.00388992	-3.81595	9994240	-1.50028	-5.57031	-3.81595	6465630
-0.376899	0.000818983	-0.376899	0.00379861	-3.81564	21069800	-1.49967	2.59375	-3.81564	4583440
-0.376731	0.00101743	-0.376731	0.0037574	-3.81532	27557900	-1.49906	7.21875	-3.81532	2701250
-0.376563	0.00117627	-0.376563	0.00377257	-3.81501	4554750	-1.49845	3.03125	-3.81501	827355
-0.376395	0.0012918	-0.376395	0.00384615	-3.8147	-81920	-1.49784	-4.03125	-3.8147	14002700
-0.376226	0.00136549	-0.376226	0.00397494	-3.81439	-1949700	-1.49723	-2.40625	-3.81439	27178000
-0.376058	0.00140203	-0.376058	0.00415111	-3.81407	-4317180	-1.49663	15.9297	-3.81407	19126900
-0.37589	0.00140716	-0.37589	0.00436353	-3.81376	4538370	-1.49602	49.0234	-3.81376	11084000
-0.375722	0.00138809	-0.375722	0.00460068	-3.81345	25018400	-1.49541	86.7891	-3.81345	10064200
-0.375554	0.00135185	-0.375554	0.00485232	-3.81314	17547300	-1.4948	120.828	-3.81314	9044320
-0.375386	0.00130482	-0.375386	0.00511182	-3.81282	9052160	-1.49419	152.008	-3.81282	8024450
-0.375218	0.00125026	-0.375218	0.00537672	-3.81251	9404420	-1.49358	186.586	-3.81251	7012880
-0.37505	0.00119047	-0.37505	0.00564734	-3.8122	21078000	-1.49297	224.57	-3.8122	197194
-0.374881	0.00112681	-0.374881	0.00592569	-3.81189	36184100	-1.49236	254.813	-3.81189	-6618490
-0.374713	0.0010596	-0.374713	0.00621315	-3.81157	35266600	-1.49175	263.906	-3.81157	-7066240
-0.374545	0.000990141	-0.374545	0.00650837	-3.81126	44990500	-1.49114	250.297	-3.81126	-7505690
-0.374377	0.000922694	-0.374377	0.00680723	-3.81095	40353800	-1.49053	228.391	-3.81095	-7953440
-0.374209	0.000864779	-0.374209	0.00710281	-3.81064	20553700	-1.48992	216.563	-3.81064	-8401180
-0.374041	0.000826457	-0.374041	0.00738691	-3.81032	-3563520	-1.48931	217.812	-3.81032	-7256940
-0.373873	0.000821867	-0.373873	0.00765081	-3.81001	-5816320	-1.4887	213.047	-3.81001	-18840300
-0.373705	0.00086337	-0.373705	0.00788649	-3.8097	-524288	-1.48809	179.383	-3.8097	-19520200
-0.373536	0.000961208	-0.373536	0.00808629	-3.80938	-7798780	-1.48748	118.727	-3.80938	-7464230
-0.373368	0.00112026	-0.373368	0.00824232	-3.80907	7790590	-1.48687	62.8437	-3.80907	-3368190
-0.3732	0.00133585	-0.3732	0.00834479	-3.80876	17113100	-1.48626	43.5469	-3.80876	-20490300
-0.373032	0.00159633	-0.373032	0.00838302	-3.80845	19259400	-1.48565	60.0703	-3.80845	-31650800
-0.372864	0.00188528	-0.372864	0.00834558	-3.80813	30949400	-1.48504	83.1797	-3.80813	-30075400
-0.372696	0.00217883	-0.372696	0.00822327	-3.80782	31563800	-1.48443	89.5	-3.80782	-24254700
-0.372528	0.0024574	-0.372528	0.00801181	-3.80751	26001400	-1.48382	81.4531	-3.80751	-18425700
-0.37236	0.00270284	-0.37236	0.00771478	-3.8072	31227900	-1.48321	72.0937	-3.8072	-16966400
-0.372191	0.00290493	-0.372191	0.00734504	-3.80688	35192800	-1.4826	62.9141	-3.80688	-15507100
-0.372023	0.00305864	-0.372023	0.00692467	-3.80657	48455700	-1.48199	46.75	-3.80657	-1311870
-0.371855	0.00316845	-0.371855	0.00648232	-3.80626	58941400	-1.48139	25.75	-3.80626	12883300
-0.371687	0.00324053	-0.371687	0.00604931	-3.80595	51666900	-1.48078	12.75	-3.80595	22567900
-0.371519	0.00328494	-0.371519	0.00565543	-3.80563	53837800	-1.48017	12.5547	-3.80563	32252500
-0.371351	0.0033097	-0.371351	0.00532476	-3.80532	52338700	-1.47956	11.0859	-3.80532	29201200
-0.371183	0.00332316	-0.371183	0.00507334	-3.80501	35528700	-1.47895	-9.63281	-3.80501	26149900
-0.371015	0.00332874	-0.371015	0.0049079	-3.8047	26583000	-1.47834	-47.4766	-3.8047	26348900
-0.370846	0.00333009	-0.370846	0.00482739	-3.80438	16343000	-1.47773	-75.8672	-3.80438	26547900
-0.370678	0.00332897	-0.370678	0.00482475	-3.80407	11780100	-1.47712	-66.875	-3.80407	26746900
-0.37051	0.00332344	-0.37051	0.00488854	-3.80376	11681800	-1.47651	-20	-3.80376	26945900
-0.370342	0.00331022	-0.370342	0.00500576	-3.80345	4882430	-1.4759	32.7656	-3.80345	9633020
-0.370174	0.00328772	-0.370174	0.00516208	-3.80313	1908740	-1.47529	53.3906	-3.80313	-7679810
-0.370006	0.00325048	-0.370006	0.00534282	-3.80282	11599900	-1.47468	30.6797	-3.80282	-12256800
-0.369838	0.0031962	-0.369838	0.0055328	-3.80251	9650180	-1.47407	-14.9063	-3.80251	-16833700
-0.36967	0.00312153	-0.36967	0.00571624	-3.8022	5529600	-1.47346	-57.4766	-3.8022	-13707800
-0.369501	0.00302863	-0.369501	0.00587752	-3.80188	-4620290	-1.47285	-89.5391	-3.80188	-10581900
-0.369333	0.0029222	-0.369333	0.00600194	-3.80157	-9183230	-1.47224	-115.875	-3.80157	-7455940
-0.369165	0.00281123	-0.369165	0.00607739	-3.80126	33136600	-1.47163	-133.172	-3.80126	-4330010
-0.368997	0.00270633	-0.368997	0.0060957	-3.80095	75702300	-1.47102	-129.062	-3.80095	122570
-0.368829	0.00261926	-0.368829	0.00605399	-3.80063	94756900	-1.47041	-101.93	-3.80063	4575150
-0.368661	0.00255924	-0.368661	0.00595506	-3.80032	93544400	-1.4698	-69.2656	-3.80032	-3708140
-0.368493	0.00253107	-0.368493	0.00580671	-3.80001	65429500	-1.46919	-50.8672	-3.80001	-11991400
-0.368325	0.00253532	-0.368325	0.00562084	-3.79969	29237200	-1.46858	-50.5547	-3.79969	4401030
-0.368157	0.00256662	-0.368157	0.00541157	-3.79938	5603330	-1.46797	-60.1563	-3.79938	20793500
-0.367988	0.00261979	-0.367988	0.0051933	-3.79907	-13574100	-1.46736	-74.1172	-3.79907	15959500
-0.36782	0.0026865	-0.36782	0.00497968	-3.79876	-27009000	-1.46675	-91.4531	-3.79876	11125500
-0.367652	0.00275967	-0.367652	0.00478209	-3.79844	-26173400	-1.46615	-107.289	-3.79844	13455400
-0.367484	0.00283482	-0.367484	0.00460952	-3.79813	9396220	-1.46554	-113.07	-3.79813	15785400
-0.367316	0.00290972	-0.367316	0.00446836	-3.79782	19898400	-1.46493	-105.867	-3.79782	18115300
-0.367148	0.00297938	-0.367148	0.00436294	-3.79751	19464200	-1.46432	-90.8047	-3.79751	20445300
-0.36698	0.00304225	-0.36698	0.00429486	-3.79719	27353100	-1.46371	-73.7734	-3.79719	4019620
-0.366812	0.0030908	-0.366812	0.00426426	-3.79688	18243600	-1.4631	-57.5078	-3.79688	-12397700
-0.366643	0.00311888	-0.366643	0.00426957	-3.79657	-9289730	-1.46249	-44.5625	-3.79657	-7588610
-0.366475	0.00311722	-0.366475	0.00430801	-3.79626	-10674200	-1.46188	-35.6797	-3.79626	-2779490
-0.366307	0.00307945	-0.366307	0.00437611	-3.79594	4046850	-1.46127	-23.1562	-3.79594	12899900
-0.366139	0.00300213	-0.366139	0.00447115	-3.79563	-761856	-1.46066	5.48438	-3.79563	28587600
-0.365971	0.00288734	-0.365971	0.00459044	-3.79532	4521980	-1.46005	51.2969	-3.79532	23048800
-0.365803	0.00274069	-0.365803	0.00473189	-3.79501	31678500	-1.45944	96.875	-3.79501	17510000
-0.365635	0.00257301	-0.365635	0.00489366	-3.79469	30933000	-1.45883	121.547	-3.79469	-1966910
-0.365467	0.00239535	-0.365467	0.00507281	-3.79438	33316900	-1.45822	119.258	-3.79438	-21435600
-0.365298	0.00222081	-0.365298	0.00526484	-3.79407	26124300	-1.45761	97.1328	-3.79407	-28168300
-0.36513	0.00205839	-0.36513	0.00546304	-3.79376	6045700	-1.457	62.6484	-3.79376	-22165200
-0.364962	0.00191606	-0.364962	0.00565878	-3.79344	-4669440	-1.45639	21.7266	-3.79344	-4097850
-0.364794	0.0018	-0.364794	0.00584124	-3.79313	-385024	-1.45578	-14.8438	-3.79313	-7248650
-0.364626	0.00171656	-0.364626	0.00599967	-3.79282	-3842050	-1.45517	-35.5	-3.79282	-10399500
-0.364458	0.00167405	-0.364458	0.00612411	-3.79251	-8675330	-1.45456	-42.0391	-3.79251	-13550300
-0.36429	0.00168317	-0.36429	0.00620638	-3.79219	106496	-1.45395	-50.9922	-3.79219	-5623500
-0.364122	0.00175605	-0.364122	0.00624024	-3.79188	18006000	-1.45334	-75.8984	-3.79188	2311550
-0.363953	0.00190321	-0.363953	0.00622216	-3.79157	33234900	-1.45273	-112.148	-3.79157	3878660
-0.363785	0.00213215	-0.363785	0.00615052	-3.79126	36618200	-1.45212	-141.891	-3.79126	5445770
-0.363617	0.00244369	-0.363617	0.0060256	-3.79094	36454400	-1.45151	-150.117	-3.79094	9525230
-0.363449	0.00282671	-0.363449	0.00584971	-3.79063	23765000	-1.45091	-134.641	-3.79063	13613000
-0.363281	0.00326208	-0.363281	0.00562769	-3.79032	1835010	-1.4503	-106.141	-3.79032	4964860
-0.363113	0.0037217	-0.363113	0.00536596	-3.79	-14147600	-1.44969	-81.1016	-3.79	-3683270
-0.362945	0.00417302	-0.362945	0.00507355	-3.78969	-11886600	-1.44908	-69.5703	-3.78969	-3451100
-0.362777	0.00458406	-0.362777	0.00476046	-3.78938	-11378700	-1.44847	-65.8437	-3.78938	-3210650
-0.362608	0.00492813	-0.362608	0.00443743	-3.78907	-1286140	-1.44786	-54.7891	-3.78907	-2970190
-0.36244	0.005185	-0.36244	0.00411412	-3.78875	7266300	-1.44725	-29.6484	-3.78875	-2729740
-0.362272	0.00534664	-0.362272	0.00379907	-3.78844	6774780	-1.44664	1.70313	-3.78844	4533690
-0.362104	0.00541487	-0.362104	0.00349955	-3.78813	-4505600	-1.44603	29.3828	-3.78813	11805400
-0.361936	0.00539915	-0.361936	0.00322278	-3.78782	-14573600	-1.44542	51.8594	-3.78782	19077100
-0.361768	0.00531666	-0.361768	0.00297602	-3.7875	-17498100	-1.44481	68.7813	-3.7875	26348900
-0.3616	0.00518938	-0.3616	0.00276834	-3.78719	-13066200	-1.4442	73.2812	-3.78719	13405700
-0.361432	0.00504118	-0.361432	0.00261049	-3.78688	-1277950	-1.44359	62.1562	-3.78688	462525
-0.361263	0.00489605	-0.361263	0.00251319	-3.78657	13467600	-1.44298	47.1328	-3.78657	-6112700
-0.361095	0.0047805	-0.361095	0.00248618	-3.78625	29892600	-1.44237	43.6406	-3.78625	-12687900
-0.360927	0.00471674	-0.360927	0.00253506	-3.78594	25673700	-1.44176	51.75	-3.78594	-10241900
-0.360759	0.00472324	-0.360759	0.00266017	-3.78563	8429570	-1.44115	60.2344	-3.78563	-7795900
-0.360591	0.0048136	-0.360591	0.00285537	-3.78532	-7536640	-1.44054	66.7031	-3.78532	7386000
-0.360423	0.00499365	-0.360423	0.00310864	-3.785	-13115400	-1.43993	77.1328	-3.785	22567900
-0.360255	0.00526025	-0.360255	0.00340347	-3.78469	-9617410	-1.43932	85.0391	-3.78469	28197900
-0.360087	0.00560345	-0.360087	0.0037213	-3.78438	6127620	-1.43871	70.5156	-3.78438	33827900
-0.359918	0.00600814	-0.359918	0.00404378	-3.78407	17801200	-1.4381	29.0469	-3.78407	33089900
-0.35975	0.00645598	-0.35975	0.00435475	-3.78375	9568260	-1.43749	-15.3125	-3.78375	32352000
-0.359582	0.00692844	-0.359582	0.00464124	-3.78344	-17645600	-1.43688	-39.1641	-3.78344	30685400
-0.359414	0.00741013	-0.359414	0.00489491	-3.78313	-26755100	-1.43627	-49.3906	-3.78313	29018800
-0.359246	0.00788886	-0.359246	0.0051118	-3.78282	-27377700	-1.43567	-66.9141	-3.78282	27352100
-0.359078	0.00835594	-0.359078	0.00529261	-3.7825	-18718700	-1.43506	-90.2891	-3.7825	25685500
-0.35891	0.00880476	-0.35891	0.0054425	-3.78219	-25952300	-1.43445	-97.5859	-3.78219	25959200
-0.358742	0.00922788	-0.358742	0.00556961	-3.78188	-11051000	-1.43384	-82.7031	-3.78188	26232800
-0.358574	0.00961788	-0.358574	0.00568397	-3.78157	27902000	-1.43323	-67.6484	-3.78157	26506400
-0.358405	0.00996606	-0.358405	0.0057956	-3.78125	41353200	-1.43262	-72.4531	-3.78125	26780000
-0.358237	0.0102614	-0.358237	0.00591177	-3.78094	28016600	-1.43201	-90.7891	-3.78094	29441600
-0.358069	0.0104939	-0.358069	0.00603552	-3.78063	7880700	-1.4314	-104.211	-3.78063	32103200
-0.357901	0.0106542	-0.357901	0.00616465	-3.78032	-18767900	-1.43079	-105.664	-3.78032	34764800
-0.357733	0.010736	-0.357733	0.00629242	-3.78	-29392900	-1.43018	-97.3672	-3.78	37426400
-0.357565	0.010734	-0.357565	0.0064092	-3.77969	-37355500	-1.42957	-79.2734	-3.77969	36506100
-0.357397	0.0106473	-0.357397	0.00650499	-3.77938	-46751700	-1.42896	-55.9844	-3.77938	35585700
-0.357229	0.010476	-0.357229	0.00657209	-3.77906	-46481400	-1.42835	-45.8594	-3.77906	21929400
-0.35706	0.0102236	-0.35706	0.00660693	-3.77875	-31637500	-1.42774	-63.9453	-3.77875	8273200
-0.356892	0.00989668	-0.356892	0.00661118	-3.77844	-6275070	-1.42713	-97.8125	-3.77844	2046220
-0.356724	0.00950558	-0.356724	0.00659072	-3.77813	6389760	-1.42652	-118.125	-3.77813	-4180760
-0.356556	0.00906588	-0.356556	0.00655362	-3.77781	11952100	-1.42591	-115.125	-3.77781	2328130
-0.356388	0.00859841	-0.356388	0.0065087	-3.7775	7766020	-1.4253	-109	-3.7775	8837030
-0.35622	0.00812702	-0.35622	0.00646254	-3.77719	-1368060	-1.42469	-119.242	-3.77719	3372870
-0.356052	0.00767591	-0.356052	0.0064195	-3.77688	-14753800	-1.42408	-139.305	-3.77688	-2091280
-0.355884	0.00726886	-0.355884	0.00638068	-3.77656	-17121300	-1.42347	-150.641	-3.77656	-7555440
-0.355715	0.0069219	-0.355715	0.00634518	-3.77625	-16982000	-1.42286	-149.508	-3.77625	-13019600
-0.355547	0.00664493	-0.355547	0.00631111	-3.77594	-29327400	-1.42225	-147.031	-3.77594	-11983100
-0.355379	0.00643705	-0.355379	0.00627774	-3.77563	-39960600	-1.42164	-149.852	-3.77563	-10946700
-0.355211	0.00629174	-0.355211	0.00624639	-3.77531	-30064600	-1.42103	-154.422	-3.77531	-9910250
-0.355043	0.00619612	-0.355043	0.00622093	-3.775	-24133600	-1.42043	-158.094	-3.775	-8873800
-0.354875	0.0061359	-0.354875	0.00620721	-3.77469	-28426200	-1.41982	-164.164	-3.77469	-7041360
-0.354707	0.00609665	-0.354707	0.00621274	-3.77438	-35438600	-1.41921	-174.602	-3.77438	-5208920
-0.354539	0.00606862	-0.354539	0.00624439	-3.77406	-33579000	-1.4186	-186.039	-3.77406	2991460
-0.35437	0.00604499	-0.35437	0.0063063	-3.77375	-32170000	-1.41799	-194.352	-3.77375	11191800
-0.354202	0.00602232	-0.354202	0.00639917	-3.77344	-41525200	-1.41738	-197.312	-3.77344	17402200
-0.354034	0.00599905	-0.354034	0.00651787	-3.77313	-37429200	-1.41677	-192.875	-3.77313	23612600
-0.353866	0.00597388	-0.353866	0.00665297	-3.77281	-34496500	-1.41616	-181.539	-3.77281	24516400
-0.353698	0.00594686	-0.353698	0.00679059	-3.7725	-39174100	-1.41555	-170.227	-3.7725	-51553.6
-0.35353	0.00591665	-0.35353	0.0069156	-3.77219	-15253500	-1.41494	-166.258	-3.77219	-2464410
-0.353362	0.00588601	-0.353362	0.00701418	-3.77188	5201920	-1.41433	-165.555	-3.77188	20594500
-0.353194	0.00585793	-0.353194	0.0070759	-3.77156	11534300	-1.41372	-154.211	-3.77156	6507090
-0.353025	0.00583907	-0.353025	0.00709649	-3.77125	4104190	-1.41311	-125.5	-3.77125	-7580320
-0.352857	0.0058402	-0.352857	0.00707769	-3.77094	-16359400	-1.4125	-89.7656	-3.77094	-3094570
-0.352689	0.0058723	-0.352689	0.00702649	-3.77063	-18579500	-1.41189	-63.7578	-3.77063	1391180
-0.352521	0.00594723	-0.352521	0.00695309	-3.77031	-4890620	-1.41128	-53.8516	-3.77031	-13757500
-0.352353	0.00607294	-0.352353	0.00686761	-3.77	8323070	-1.41067	-53.5	-3.77	-28906300
-0.352185	0.00625216	-0.352185	0.00677839	-3.76969	14696400	-1.41006	-53.5312	-3.76969	-47769600
-0.352017	0.00648098	-0.352017	0.00668947	-3.76937	14802900	-1.40945	-50.7656	-3.76937	-41161200
-0.351849	0.00674924	-0.351849	0.00660071	-3.76906	22331400	-1.40884	-47.4531	-3.76906	-19163700
-0.35168	0.00703938	-0.35168	0.00650906	-3.76875	28008400	-1.40823	-44.7734	-3.76875	2833920
-0.351512	0.0073305	-0.351512	0.00641095	-3.76844	17309700	-1.40762	-38.0312	-3.76844	-5416210
-0.351344	0.00760127	-0.351344	0.0063045	-3.76812	16515100	-1.40701	-20.3516	-3.76812	-13666300
-0.351176	0.00783122	-0.351176	0.0061911	-3.76781	30531600	-1.4064	5.77344	-3.76781	-21916500
-0.351008	0.00800405	-0.351008	0.00607701	-3.7675	26411000	-1.40579	24.0312	-3.7675	-30166600
-0.35084	0.00811133	-0.35084	0.00597188	-3.76719	24698900	-1.40519	18.0859	-3.76719	-25597900
-0.350672	0.00815378	-0.350672	0.00588716	-3.76687	13484000	-1.40458	-10.2422	-3.76687	-21029300
-0.350504	0.00813852	-0.350504	0.00583377	-3.76656	19243000	-1.40397	-42.3438	-3.76656	-16460600
-0.350335	0.00808044	-0.350335	0.00581886	-3.76625	38019100	-1.40336	-61.9219	-3.76625	-11891900
-0.350167	0.0079993	-0.350167	0.00584529	-3.76594	39862300	-1.40275	-64.9141	-3.76594	-4139310
-0.349999	0.00791681	-0.349999	0.00591065	-3.76562	30949400	-1.40214	-51.9062	-3.76562	3613330
-0.349831	0.00785021	-0.349831	0.00600907	-3.76531	23085100	-1.40153	-24.5547	-3.76531	11366000
-0.349663	0.00781539	-0.349663	0.00613294	-3.765	23666700	-1.40092	4.9375	-3.765	19118600
-0.349495	0.00782013	-0.349495	0.00627456	-3.76469	39460900	-1.40031	14.2812	-3.76469	13074000
-0.349327	0.00786826	-0.349327	0.00642855	-3.76437	49922000	-1.3997	-7.39844	-3.76437	7029460
-0.349159	0.00795755	-0.349159	0.00659194	-3.76406	51216400	-1.39909	-45.7656	-3.76406	984895
-0.348991	0.00808119	-0.348991	0.00676384	-3.76375	51028000	-1.39848	-79.9766	-3.76375	-5059670
-0.348822	0.0082324	-0.348822	0.00694433	-3.76344	33423400	-1.39787	-107.93	-3.76344	1896970
-0.348654	0.00840336	-0.348654	0.00713335	-3.76312	9043970	-1.39726	-139.813	-3.76312	8853610
-0.348486	0.00858677	-0.348486	0.0073291	-3.76281	7782400	-1.39665	-172.281	-3.76281	15810300
-0.348318	0.00877549	-0.348318	0.0075284	-3.7625	13852700	-1.39604	-186.336	-3.7625	22766900
-0.34815	0.00896579	-0.34815	0.00772625	-3.76219	14958600	-1.39543	-172.07	-3.76219	7419170
-0.347982	0.00915503	-0.347982	0.00791673	-3.76187	13639700	-1.39482	-141.016	-3.76187	-7928560
-0.347814	0.00934263	-0.347814	0.00809361	-3.76156	-3497980	-1.39421	-109.844	-3.76156	-2049830
-0.347646	0.00953132	-0.347646	0.00825077	-3.76125	-11403300	-1.3936	-83.3672	-3.76125	3828910
-0.347477	0.00972407	-0.347477	0.00838229	-3.76094	884736	-1.39299	-59.2344	-3.76094	13156900
-0.347309	0.00992671	-0.347309	0.00848279	-3.76062	2031620	-1.39238	-38.4219	-3.76062	22485000
-0.347141	0.010145	-0.347141	0.00854731	-3.76031	-11231200	-1.39177	-23.0703	-3.76031	33405000
-0.346973	0.0103812	-0.346973	0.0085715	-3.76	-2121730	-1.39116	-9.21875	-3.76	18853300
-0.346805	0.0106347	-0.346805	0.0085519	-3.75968	8642560	-1.39055	11.3594	-3.75968	1747720
-0.346637	0.0108991	-0.346637	0.00848665	-3.75937	17145900	-1.38995	43.5625	-3.75937	-15357800
-0.346469	0.0111644	-0.346469	0.00837507	-3.75906	33095700	-1.38934	82.6797	-3.75906	-11767600
-0.346301	0.0114154	-0.346301	0.00821792	-3.75875	21839900	-1.38873	111.234	-3.75875	17294400
-0.346132	0.0116365	-0.346132	0.00801682	-3.75843	1269760	-1.38812	105.289	-3.75843	42376500
-0.345964	0.0118136	-0.345964	0.00777394	-3.75812	-17293300	-1.38751	56.2266	-3.75812	41986800
-0.345796	0.0119353	-0.345796	0.00749135	-3.75781	-20185100	-1.3869	-11.8828	-3.75781	27799900
-0.345628	0.0119954	-0.345628	0.00717231	-3.7575	-15056900	-1.38629	-59.5234	-3.7575	13613000
-0.34546	0.0119943	-0.34546	0.00682119	-3.75718	4235260	-1.38568	-71.5547	-3.75718	10553400
-0.345292	0.0119356	-0.345292	0.00644521	-3.75687	13975600	-1.38507	-68.3281	-3.75687	7493790
-0.345124	0.0118252	-0.345124	0.00605502	-3.75656	19095600	-1.38446	-71.1328	-3.75656	-9893670
-0.344956	0.0116717	-0.344956	0.00566489	-3.75625	20185100	-1.38385	-71.8594	-3.75625	-1809370
-0.344787	0.0114827	-0.344787	0.0052919	-3.75593	5079040	-1.38324	-49.4766	-3.75593	14102200
-0.344619	0.0112627	-0.344619	0.0049537	-3.75562	-9371650	-1.38263	-4.07031	-3.75562	30013700
-0.344451	0.0110163	-0.344451	0.00466704	-3.75531	-13033500	-1.38202	42.9766	-3.75531	26290800
-0.344283	0.010747	-0.344283	0.00444481	-3.755	-5177340	-1.38141	75.1563	-3.755	22567900
-0.344115	0.0104562	-0.344115	0.00429487	-3.75468	7618560	-1.3808	89.0937	-3.75468	21000800
-0.343947	0.0101483	-0.343947	0.00421969	-3.75437	24281100	-1.38019	81.0156	-3.75437	19433700
-0.343779	0.00982886	-0.343779	0.00421666	-3.75406	24133600	-1.37958	46.3672	-3.75406	24234500
-0.343611	0.00950598	-0.343611	0.00428025	-3.75375	24158200	-1.37897	-3.27344	-3.75375	29035300
-0.343442	0.00918769	-0.343442	0.00440335	-3.75343	23117800	-1.37836	-41.5078	-3.75343	21365600
-0.343274	0.00888545	-0.343274	0.00457873	-3.75312	24420400	-1.37775	-54.0234	-3.75312	13695900
-0.343106	0.00860849	-0.343106	0.00479986	-3.75281	12419100	-1.37714	-52.3906	-3.75281	12394100
-0.342938	0.00836429	-0.342938	0.0050603	-3.7525	35004400	-1.37653	-54.5	-3.7525	11092300
-0.34277	0.00815903	-0.34277	0.00535371	-3.75218	50536400	-1.37592	-62.7578	-3.75218	-1278710
-0.342602	0.00799481	-0.342602	0.00567282	-3.75187	58736600	-1.37531	-69.6563	-3.75187	-13649800
-0.342434	0.00787131	-0.342434	0.00600924	-3.75156	34594800	-1.37471	-72.5859	-3.75156	-4794340
-0.342266	0.00778721	-0.342266	0.00635423	-3.75125	18276400	-1.3741	-70.9219	-3.75125	4061070
-0.342097	0.00773965	-0.342097	0.00669954	-3.75093	20095000	-1.37349	-56.7422	-3.75093	14641100
-0.341929	0.00772447	-0.341929	0.00703894	-3.75062	21119000	-1.37288	-22.9766	-3.75062	25221200
-0.341761	0.00774029	-0.341761	0.00737024	-3.75031	12935200	-1.37227	21.0703	-3.75031	23065400
-0.341593	0.0077829	-0.341593	0.00769461	-3.74999	-2318340	-1.37166	55.0156	-3.74999	20909600
-0.341425	0.00784862	-0.341425	0.00801611	-3.74968	-17170400	-1.37105	69.0234	-3.74968	21838200
-0.341257	0.00793146	-0.341257	0.00834015	-3.74937	-24551400	-1.37044	70.8047	-3.74937	22766900
-0.341089	0.0080231	-0.341089	0.00867012	-3.74906	-16515100	-1.36983	69.1562	-3.74906	36431400
-0.340921	0.00811245	-0.340921	0.00900524	-3.74874	-5734400	-1.36922	59.875	-3.74874	50096000
-0.340752	0.0081873	-0.340752	0.00933902	-3.74843	491520	-1.36861	33.4531	-3.74843	41340100
-0.340584	0.00823654	-0.340584	0.00965886	-3.74812	-8454140	-1.368	-9.14063	-3.74812	32584100
-0.340416	0.00824783	-0.340416	0.00994825	-3.74781	-10575900	-1.36739	-54.3047	-3.74781	17460300
-0.340248	0.0082132	-0.340248	0.0101899	-3.74749	11845600	-1.36678	-88.4141	-3.74749	2336420
-0.34008	0.00812867	-0.34008	0.0103699	-3.74718	15376400	-1.36617	-107.773	-3.74718	2767590
-0.339912	0.00799158	-0.339912	0.010481	-3.74687	6193150	-1.36556	-115.633	-3.74687	3198750
-0.339744	0.00780712	-0.339744	0.0105245	-3.74656	10305500	-1.36495	-112.352	-3.74656	3629910
-0.339576	0.0075797	-0.339576	0.0105106	-3.74624	12861400	-1.36434	-92.8359	-3.74624	4061070
-0.339408	0.00731584	-0.339408	0.010455	-3.74593	-344064	-1.36373	-55.7656	-3.74593	4094240
-0.339239	0.00702242	-0.339239	0.0103771	-3.74562	-655360	-1.36312	-12.8281	-3.74562	4127410
-0.339071	0.00670377	-0.339071	0.0102952	-3.74531	45768700	-1.36251	16.9297	-3.74531	-2207370
-0.338903	0.00636312	-0.338903	0.0102238	-3.74499	61710300	-1.3619	23.7891	-3.74499	-8542140
-0.338735	0.00600128	-0.338735	0.0101707	-3.74468	48914400	-1.36129	14.8437	-3.74468	2336420
-0.338567	0.00561931	-0.338567	0.0101383	-3.74437	49127400	-1.36068	2.86719	-3.74437	13215000
-0.338399	0.00522006	-0.338399	0.0101237	-3.74406	42352600	-1.36007	-6.5	-3.74406	9235020
-0.338231	0.0048078	-0.338231	0.0101207	-3.74374	32194600	-1.35947	-12.4687	-3.74374	5255060
-0.338063	0.004393	-0.338063	0.0101219	-3.74343	26484700	-1.35886	-10.4219	-3.74343	-10399500
-0.337894	0.00398798	-0.337894	0.0101209	-3.74312	12771300	-1.35825	3.75	-3.74312	-26054000
-0.337726	0.00361079	-0.337726	0.0101124	-3.74281	-10248200	-1.35764	21.9609	-3.74281	-14114100
-0.337558	0.00328094	-0.337558	0.010093	-3.74249	-15384600	-1.35703	27.8437	-3.74249	-2174200
-0.33739	0.00301726	-0.33739	0.0100616	-3.74218	6758400	-1.35642	16.9844	-3.74218	-772922
-0.337222	0.00283696	-0.337222	0.0100185	-3.74187	15548400	-1.35581	4.86719	-3.74187	628357
-0.337054	0.00275365	-0.337054	0.00996507	-3.74156	1900540	-1.3552	8.69531	-3.74156	-4338300
-0.336886	0.00277423	-0.336886	0.00990352	-3.74124	8159230	-1.35459	26.7188	-3.74124	-9304970
-0.336718	0.00290102	-0.336718	0.00983595	-3.74093	1007620	-1.35398	43.2969	-3.74093	11465500
-0.336549	0.00312897	-0.336549	0.00976506	-3.74062	-13361200	-1.35337	50.1719	-3.74062	32235900
-0.336381	0.00344777	-0.336381	0.00969257	-3.7403	-10248200	-1.35276	54.0547	-3.7403	29657200
-0.336213	0.00384053	-0.336213	0.00961988	-3.73999	-1695740	-1.35215	63.8906	-3.73999	27078500
-0.336045	0.00428553	-0.336045	0.00954796	-3.73968	9650180	-1.35154	78.5938	-3.73968	20188200
-0.335877	0.00475858	-0.335877	0.00947696	-3.73937	19497000	-1.35093	88.6953	-3.73937	13297900
-0.335709	0.00523158	-0.335709	0.0094061	-3.73905	26484700	-1.35032	83.4141	-3.73905	12775500
-0.335541	0.00568082	-0.335541	0.0093343	-3.73874	20373500	-1.34971	55.4844	-3.73874	12253200
-0.335373	0.0060849	-0.335373	0.00925906	-3.73843	25993200	-1.3491	7.0625	-3.73843	9342810
-0.335204	0.00643028	-0.335204	0.00917692	-3.73812	38158300	-1.34849	-44.8906	-3.73812	6432470
-0.335036	0.00671088	-0.335036	0.00908358	-3.7378	29794300	-1.34788	-76.9766	-3.7378	3522120
-0.334868	0.00693021	-0.334868	0.00897424	-3.73749	14639100	-1.34727	-80.2109	-3.73749	611773
-0.3347	0.00709717	-0.3347	0.00884459	-3.73718	28172300	-1.34666	-69.0625	-3.73718	-3252110
-0.334532	0.0072265	-0.334532	0.00869115	-3.73687	52903900	-1.34605	-63.0469	-3.73687	-7115990
-0.334364	0.00733482	-0.334364	0.00851297	-3.73655	57057300	-1.34544	-63	-3.73655	-10979900
-0.334196	0.00743844	-0.334196	0.00831088	-3.73624	59007000	-1.34483	-53.6016	-3.73624	-14843700
-0.334028	0.00755425	-0.334028	0.00808811	-3.73593	56205300	-1.34423	-27.0312	-3.73593	-12074400
-0.333859	0.00769547	-0.333859	0.00784972	-3.73562	38322200	-1.34362	5.8125	-3.73562	-9304970
-0.333691	0.0078728	-0.333691	0.00760094	-3.7353	21758000	-1.34301	29.1719	-3.7353	4077660
-0.333523	0.00809567	-0.333523	0.00734733	-3.73499	21962800	-1.3424	38.0781	-3.73499	17460300
-0.333355	0.00836721	-0.333355	0.00709316	-3.73468	34013200	-1.34179	36.1797	-3.73468	14525100
-0.333187	0.00868747	-0.333187	0.0068425	-3.73437	39141400	-1.34118	26.6172	-3.73437	11589800
-0.333019	0.00904786	-0.333019	0.00659917	-3.73405	31260700	-1.34057	12.3125	-3.73405	15022600
-0.332851	0.00943469	-0.332851	0.00636716	-3.73374	28606500	-1.33996	0.328125	-3.73374	18455300
-0.332683	0.00982872	-0.332683	0.00615139	-3.73343	34226200	-1.33935	-2.80469	-3.73343	7029460
-0.332514	0.0102081	-0.332514	0.00595705	-3.73312	41713700	-1.33874	0.554688	-3.73312	-4396350
-0.332346	0.0105519	-0.332346	0.00578953	-3.7328	36610000	-1.33813	2.14844	-3.7328	-9454210
-0.332178	0.010841	-0.332178	0.00565278	-3.73249	24444900	-1.33752	-1.19531	-3.73249	-14512100
-0.33201	0.0110643	-0.33201	0.00554974	-3.73218	24567800	-1.33691	-4.47656	-3.73218	-5880540
-0.331842	0.0112166	-0.331842	0.00548052	-3.73187	23437300	-1.3363	-3.64063	-3.73187	2751000
-0.331674	0.0112985	-0.331674	0.00544318	-3.73155	22872100	-1.33569	-3.86719	-3.73155	5014610
-0.331506	0.0113149	-0.331506	0.00543453	-3.73124	15990800	-1.33508	-15.6172	-3.73124	7278210
-0.331338	0.011273	-0.331338	0.00544986	-3.73093	25747500	-1.33447	-43.0547	-3.73093	11399100
-0.331169	0.0111786	-0.331169	0.00548501	-3.73062	41017300	-1.33386	-77.6406	-3.73062	15520000
-0.331001	0.0110407	-0.331001	0.00553662	-3.7303	55042000	-1.33325	-103.867	-3.7303	9027730
-0.330833	0.0108665	-0.330833	0.0056019	-3.72999	58130400	-1.33264	-112.828	-3.72999	2535420
-0.330665	0.0106603	-0.330665	0.00567913	-3.72968	44630000	-1.33203	-108.945	-3.72968	-1502580
-0.330497	0.0104318	-0.330497	0.00576778	-3.72936	42401800	-1.33142	-101.141	-3.72936	-5540580
-0.330329	0.0101859	-0.330329	0.00586718	-3.72905	27402200	-1.33081	-89.7734	-3.72905	5279940
-0.330161	0.00992974	-0.330161	0.00597731	-3.72874	1884160	-1.3302	-69.3125	-3.72874	16100500
-0.329993	0.00966772	-0.329993	0.00609807	-3.72843	-12214300	-1.32959	-43.8984	-3.72843	16307700
-0.329825	0.00940473	-0.329825	0.00622834	-3.72811	-15867900	-1.32899	-29.5	-3.72811	16515000
-0.329656	0.0091416	-0.329656	0.00636688	-3.7278	-14237700	-1.32838	-33.9844	-3.7278	10354400
-0.329488	0.00888022	-0.329488	0.00651123	-3.72749	-5898240	-1.32777	-44.2891	-3.72749	4193740
-0.32932	0.00862101	-0.32932	0.00665803	-3.72718	-1589250	-1.32716	-43.125	-3.72718	22509900
-0.329152	0.00836443	-0.329152	0.00680302	-3.72686	9166850	-1.32655	-31.0547	-3.72686	40826000
-0.328984	0.00811219	-0.328984	0.00694107	-3.72655	18227200	-1.32594	-18.9531	-3.72655	34731700
-0.328816	0.00786552	-0.328816	0.00706673	-3.72624	25174000	-1.32533	-4.8125	-3.72624	3165580
-0.328648	0.00762424	-0.328648	0.00717447	-3.72593	35758100	-1.32472	23.7188	-3.72593	-21369200
-0.32848	0.00738998	-0.32848	0.00725938	-3.72561	52002800	-1.32411	62.6172	-3.72561	-20432300
-0.328311	0.00716095	-0.328311	0.00731723	-3.7253	61767700	-1.3235	86.7266	-3.7253	-20556700
-0.328143	0.00693809	-0.328143	0.00734473	-3.72499	61587500	-1.32289	81.9375	-3.72499	-20681000
-0.327975	0.00672129	-0.327975	0.00733964	-3.72468	48955400	-1.32228	67.8984	-3.72468	-17024400
-0.327807	0.00651392	-0.327807	0.00730124	-3.72436	34488300	-1.32167	74.6953	-3.72436	-13367800
-0.327639	0.0063195	-0.327639	0.00723017	-3.72405	21151700	-1.32106	104.617	-3.72405	-9711250
-0.327471	0.00614374	-0.327471	0.00712816	-3.72374	17858600	-1.32045	130.008	-3.72374	-6054660
-0.327303	0.00599281	-0.327303	0.00699916	-3.72343	2727940	-1.31984	126.047	-3.72343	-12082600
-0.327135	0.00587104	-0.327135	0.00684858	-3.72311	-20791300	-1.31923	95.1953	-3.72311	-18110600
-0.326966	0.00578316	-0.326966	0.00668353	-3.7228	-15343600	-1.31862	61.2109	-3.7228	-13525400
-0.326798	0.00573064	-0.326798	0.00651307	-3.72249	-21471200	-1.31801	48.2656	-3.72249	-8940140
-0.32663	0.00571401	-0.32663	0.00634777	-3.72218	-43507700	-1.3174	63.7422	-3.72218	8057620
-0.326462	0.00573499	-0.326462	0.0061987	-3.72186	-43835400	-1.31679	91.2578	-3.72186	25055400
-0.326294	0.00579574	-0.326294	0.00607712	-3.72155	-18538500	-1.31618	100.187	-3.72155	27194600
-0.326126	0.00589964	-0.326126	0.00599287	-3.72124	-10960900	-1.31557	70.9531	-3.72124	29333800
-0.325958	0.00605197	-0.325958	0.0059534	-3.72093	22782000	-1.31496	14.5469	-3.72093	15818500
-0.32579	0.00625741	-0.32579	0.0059618	-3.72061	39100400	-1.31435	-38.2031	-3.72061	2303260
-0.325621	0.00652119	-0.325621	0.00601702	-3.7203	20045800	-1.31375	-66.0156	-3.7203	-598798
-0.325453	0.00684485	-0.325453	0.00611311	-3.71999	17834000	-1.31314	-70.1406	-3.71999	-3500850
-0.325285	0.00722745	-0.325285	0.00623898	-3.71967	28631000	-1.31253	-60.1172	-3.71967	-7663230
-0.325117	0.00766298	-0.325117	0.00638091	-3.71936	27631600	-1.31192	-38.9687	-3.71936	-11825600
-0.324949	0.00814212	-0.324949	0.00652302	-3.71905	9986050	-1.31131	-8.16406	-3.71905	-1129460
-0.324781	0.00865233	-0.324781	0.00664952	-3.71874	16498700	-1.3107	21.6797	-3.71874	9566690
-0.324613	0.00917885	-0.324613	0.0067464	-3.71842	22519800	-1.31009	36.0781	-3.71842	8190280
-0.324445	0.00970739	-0.324445	0.00680267	-3.71811	3219460	-1.30948	32.7187	-3.71811	6813880
-0.324276	0.0102238	-0.324276	0.00681121	-3.7178	-12754900	-1.30887	26.0078	-3.7178	16050700
-0.324108	0.0107189	-0.324108	0.0067685	-3.71749	-10518500	-1.30826	33.2656	-3.71749	25287500
-0.32394	0.0111867	-0.32394	0.00667522	-3.71717	-9027580	-1.30765	57.9141	-3.71717	26804900
-0.323772	0.0116246	-0.323772	0.00653392	-3.71686	2785280	-1.30704	87.1016	-3.71686	28322300
-0.323604	0.0120365	-0.323604	0.00635009	-3.71655	1376260	-1.30643	104.805	-3.71655	29839600
-0.323436	0.0124273	-0.323436	0.00612935	-3.71624	-8503300	-1.30582	105.812	-3.71624	31357000
-0.323268	0.0128043	-0.323268	0.00587786	-3.71592	-17432600	-1.30521	96.5234	-3.71592	23057100
-0.3231	0.0131727	-0.3231	0.00560105	-3.71561	-11059200	-1.3046	84.2422	-3.71561	14757200
-0.322931	0.0135336	-0.322931	0.00530364	-3.7153	5513220	-1.30399	69.9297	-3.7153	12825300
-0.322763	0.0138871	-0.322763	0.00498971	-3.71499	5341180	-1.30338	52.3203	-3.71499	10893300
-0.322595	0.0142261	-0.322595	0.00466289	-3.71467	3342340	-1.30277	33.8672	-3.71467	10553400
-0.322427	0.0145429	-0.322427	0.00432725	-3.71436	27164700	-1.30216	18.0312	-3.71436	10213400
-0.322259	0.0148256	-0.322259	0.0039866	-3.71405	50307100	-1.30155	4.80469	-3.71405	9873480
-0.322091	0.0150661	-0.322091	0.00364585	-3.71374	43171800	-1.30094	-5.5	-3.71374	9533520
-0.321923	0.015257	-0.321923	0.00330979	-3.71342	19726300	-1.30033	-6.71875	-3.71342	17153500
-0.321755	0.0153953	-0.321755	0.00298322	-3.71311	8773630	-1.29972	7.6875	-3.71311	24773500
-0.321586	0.0154821	-0.321586	0.00267023	-3.7128	11223000	-1.29911	34.5078	-3.7128	32393400
-0.321418	0.0155208	-0.321418	0.0023747	-3.71249	-8036350	-1.29851	63.1875	-3.71249	40013400
-0.32125	0.0155207	-0.32125	0.00209993	-3.71217	-29409300	-1.2979	87.6875	-3.71217	26523000
-0.321082	0.0154873	-0.321082	0.00184891	-3.71186	-28147700	-1.29729	106.617	-3.71186	13032600
-0.320914	0.0154303	-0.320914	0.00162553	-3.71155	-14991400	-1.29668	110.906	-3.71155	-4172470
-0.320746	0.0153554	-0.320746	0.00143337	-3.71124	-10494000	-1.29607	83.1719	-3.71124	4094240
-0.320578	0.015269	-0.320578	0.00127639	-3.71092	1523710	-1.29546	18.5937	-3.71092	12493600
-0.32041	0.0151744	-0.32041	0.00115752	-3.71061	12730400	-1.29485	-58.6484	-3.71061	20893000
-0.320242	0.015076	-0.320242	0.00107777	-3.7103	-868352	-1.29424	-108.977	-3.7103	11780500
-0.320073	0.0149767	-0.320073	0.00103506	-3.70998	4202500	-1.29363	-108.594	-3.70998	2668090
-0.319905	0.0148799	-0.319905	0.00102426	-3.70967	17571800	-1.29302	-65.6172	-3.70967	17833400
-0.319737	0.0147909	-0.319737	0.00103812	-3.70936	25067500	-1.29241	-9.625	-3.70936	32998700
-0.319569	0.0147121	-0.319569	0.00106855	-3.70905	15638500	-1.2918	29.875	-3.70905	24814900
-0.319401	0.0146478	-0.319401	0.0011082	-3.70873	-1523710	-1.29119	38.3359	-3.70873	16631100
-0.319233	0.0145988	-0.319233	0.00115228	-3.70842	7233540	-1.29058	18.7109	-3.70842	10304600
-0.319065	0.0145648	-0.319065	0.00119962	-3.70811	20537300	-1.28997	-15.5156	-3.70811	3978160
-0.318897	0.0145418	-0.318897	0.00125153	-3.7078	19849200	-1.28936	-49.7656	-3.7078	-8716260
-0.318728	0.0145244	-0.318728	0.00131151	-3.70748	19038200	-1.28875	-72.1641	-3.70748	-21410700
-0.31856	0.014506	-0.31856	0.00138305	-3.70717	2736130	-1.28814	-73.5391	-3.70717	-18284800
-0.318392	0.0144784	-0.318392	0.00146795	-3.70686	-23633900	-1.28753	-52.1094	-3.70686	-15158800
-0.318224	0.0144356	-0.318224	0.00156414	-3.70655	-20398100	-1.28692	-20.7734	-3.70655	-18400800
-0.318056	0.0143725	-0.318056	0.00166567	-3.70623	7135230	-1.28631	-1.75	-3.70623	-21642800
-0.317888	0.0142856	-0.317888	0.00176295	-3.70592	28008400	-1.2857	-6.99219	-3.70592	-23956200
-0.31772	0.0141717	-0.31772	0.00184404	-3.70561	21078000	-1.28509	-27.5703	-3.70561	-26269600
-0.317552	0.0140273	-0.317552	0.00189665	-3.7053	13983700	-1.28448	-47.6172	-3.7053	-17969700
-0.317383	0.0138477	-0.317383	0.00191	-3.70498	9363460	-1.28387	-62.6484	-3.70498	-9669800
-0.317215	0.013626	-0.317215	0.00187662	-3.70467	-9846780	-1.28327	-75.875	-3.70467	-9296670
-0.317047	0.0133555	-0.317047	0.00179409	-3.70436	-25157600	-1.28266	-81.75	-3.70436	-8923550
-0.316879	0.0130295	-0.316879	0.00166495	-3.70405	-20586500	-1.28205	-67.4062	-3.70405	-8550430
-0.316711	0.0126428	-0.316711	0.00149639	-3.70373	-25485300	-1.28144	-32.5859	-3.70373	-8177310
-0.316543	0.0121962	-0.316543	0.00129968	-3.70342	-36020200	-1.28083	3.92969	-3.70342	-4885550
-0.316375	0.0116927	-0.316375	0.00108843	-3.70311	-47726600	-1.28022	24.5625	-3.70311	-1593790
-0.316207	0.0111438	-0.316207	0.000876258	-3.7028	-36962300	-1.27961	31.4219	-3.7028	1697970
-0.316038	0.0105626	-0.316038	0.000677266	-3.70248	-18047000	-1.279	37.6016	-3.70248	4989730
-0.31587	0.00996668	-0.31587	0.00050411	-3.70217	-3784700	-1.27839	45.5859	-3.70217	-7721270
-0.315702	0.00937179	-0.315702	0.000367834	-3.70186	4907010	-1.27778	44.3984	-3.70186	-20432300
-0.315534	0.00879089	-0.315534	0.000277805	-3.70155	-3899390	-1.27717	27.5	-3.70155	2941710
-0.315366	0.0082335	-0.315366	0.000242247	-3.70123	-19882000	-1.27656	5.51562	-3.70123	26315700
-0.315198	0.00770346	-0.315198	0.000266941	-3.70092	-6979580	-1.27595	-3.00781	-3.70092	27136600
-0.31503	0.00720021	-0.31503	0.000355931	-3.70061	6701060	-1.27534	8.8125	-3.70061	27957400
-0.314862	0.00672162	-0.314862	0.000510054	-3.70029	5054460	-1.27473	28.7188	-3.70029	22410400
-0.314693	0.00626464	-0.314693	0.000727385	-3.69998	4759550	-1.27412	36.8359	-3.69998	16863300
-0.314525	0.00582681	-0.314525	0.00100171	-3.69967	5357570	-1.27351	23.4922	-3.69967	9492060
-0.314357	0.00541124	-0.314357	0.00132431	-3.69936	9658370	-1.2729	-5.53906	-3.69936	2120840
-0.314189	0.00502143	-0.314189	0.001684	-3.69904	15097900	-1.27229	-39.75	-3.69904	-5250380
-0.314021	0.00466465	-0.314021	0.00206806	-3.69873	22659100	-1.27168	-74.5703	-3.69873	-12621600
-0.313853	0.00434718	-0.313853	0.00246434	-3.69842	11075600	-1.27107	-107.57	-3.69842	-12032900
-0.313685	0.00407496	-0.313685	0.00286144	-3.69811	-8175620	-1.27046	-128.68	-3.69811	-11444200
-0.313517	0.00384966	-0.313517	0.00324974	-3.69779	1384450	-1.26985	-124.734	-3.69779	-10855500
-0.313348	0.00366989	-0.313348	0.00362102	-3.69748	10846200	-1.26924	-96.2812	-3.69748	-10266800
-0.31318	0.00353156	-0.31318	0.00396925	-3.69717	12820500	-1.26863	-61.6016	-3.69717	3580160
-0.313012	0.00342949	-0.313012	0.00428908	-3.69686	22552600	-1.26803	-38.2656	-3.69686	17427100
-0.312844	0.00335986	-0.312844	0.00457639	-3.69654	19144700	-1.26742	-26.8047	-3.69654	20660800
-0.312676	0.00332007	-0.312676	0.0048279	-3.69623	1368060	-1.26681	-19.1172	-3.69623	23894600
-0.312508	0.00331201	-0.312508	0.0050414	-3.69592	5480450	-1.2662	-15.75	-3.69592	27791600
-0.31234	0.00333889	-0.31234	0.00521552	-3.69561	11788300	-1.26559	-23.1563	-3.69561	31688600
-0.312172	0.00340581	-0.312172	0.00535154	-3.69529	9977860	-1.26498	-36.0078	-3.69529	16481900
-0.312003	0.00351607	-0.312003	0.00545239	-3.69498	4038660	-1.26437	-35.6016	-3.69498	1275100
-0.311835	0.00367139	-0.311835	0.00552423	-3.69467	9953280	-1.26376	-10.7969	-3.69467	2883670
-0.311667	0.0038713	-0.311667	0.00557606	-3.69436	11149300	-1.26315	28.0391	-3.69436	4492240
-0.311499	0.00411297	-0.311499	0.00561882	-3.69404	-7831550	-1.26254	61.2031	-3.69404	-4512430
-0.311331	0.00439291	-0.311331	0.00566419	-3.69373	-24207400	-1.26193	79.1406	-3.69373	-13517100
-0.311163	0.00470768	-0.311163	0.00572234	-3.69342	-13672400	-1.26132	84.9297	-3.69342	-6071250
-0.310995	0.00505525	-0.310995	0.00579871	-3.69311	-8855550	-1.26071	84.875	-3.69311	1374600
-0.310827	0.00543263	-0.310827	0.00589245	-3.69279	-8912900	-1.2601	84.6094	-3.69279	-6038080
-0.310659	0.00583757	-0.310659	0.00599445	-3.69248	-9666560	-1.25949	89.625	-3.69248	-13450800
-0.31049	0.00626696	-0.31049	0.00608875	-3.69217	9502720	-1.25888	99.0156	-3.69217	-5905410
-0.310322	0.00671262	-0.310322	0.00615562	-3.69186	33308700	-1.25827	99.4375	-3.69186	1639930
-0.310154	0.00716804	-0.310154	0.00617468	-3.69154	26615800	-1.25766	75.4687	-3.69154	2817340
-0.309986	0.00762378	-0.309986	0.00613085	-3.69123	18481200	-1.25705	29.8125	-3.69123	3994740
-0.309818	0.00807171	-0.309818	0.00601761	-3.69092	23863300	-1.25644	-13.1953	-3.69092	12070700
-0.30965	0.00850512	-0.30965	0.00583966	-3.6906	39239700	-1.25583	-27.4687	-3.6906	20146800
-0.309482	0.0089208	-0.309482	0.00561119	-3.69029	47882200	-1.25522	-4.73437	-3.69029	21854800
-0.309314	0.00931547	-0.309314	0.00535418	-3.68998	39256100	-1.25461	46.0625	-3.68998	23562900
-0.309145	0.00968657	-0.309145	0.00509255	-3.68967	24322000	-1.254	110.484	-3.68967	17145200
-0.308977	0.0100289	-0.308977	0.00484819	-3.68935	25141200	-1.25339	173.656	-3.68935	10727500
-0.308809	0.010333	-0.308809	0.0046363	-3.68904	32718800	-1.25279	219.742	-3.68904	14923100
-0.308641	0.0105858	-0.308641	0.00446414	-3.68873	20168700	-1.25218	236.68	-3.68873	19118600
-0.308473	0.0107715	-0.308473	0.00433021	-3.68842	16547800	-1.25157	223.867	-3.68842	13629600
-0.308305	0.0108762	-0.308305	0.00422633	-3.6881	14024700	-1.25096	192.039	-3.6881	8140530
-0.308137	0.0108879	-0.308137	0.00414043	-3.68779	26386400	-1.25035	156.141	-3.68779	2651500
-0.307969	0.0108049	-0.307969	0.00405935	-3.68748	27492400	-1.24974	130.617	-3.68748	-2837530
-0.3078	0.0106344	-0.3078	0.00397162	-3.68717	1351680	-1.24913	126.977	-3.68717	-7256940
-0.307632	0.0103949	-0.307632	0.00386858	-3.68685	-12345300	-1.24852	145.523	-3.68685	-11676400
-0.307464	0.010114	-0.307464	0.00374523	-3.68654	-7192580	-1.24791	167.969	-3.68654	-8931840
-0.307296	0.00982446	-0.307296	0.00360025	-3.68623	-2949120	-1.2473	168.344	-3.68623	-6187330
-0.307128	0.00956454	-0.307128	0.00343519	-3.68592	-8085500	-1.24669	139.727	-3.68592	-8616760
-0.30696	0.00936856	-0.30696	0.00325338	-3.6856	-4415490	-1.24608	105.352	-3.6856	1689680
-0.306792	0.00926542	-0.306792	0.0030591	-3.68529	917504	-1.24547	95.0859	-3.68529	17568100
-0.306624	0.009277	-0.306624	0.00285625	-3.68498	27795500	-1.24486	113.023	-3.68498	12220000
-0.306455	0.00941131	-0.306455	0.00264778	-3.68467	59531300	-1.24425	136.641	-3.68467	6341260
-0.306287	0.00966764	-0.306287	0.00243527	-3.68435	67838000	-1.24364	146.477	-3.68435	13198400
-0.306119	0.0100356	-0.306119	0.00221989	-3.68404	53166100	-1.24303	144.148	-3.68404	11565000
-0.305951	0.0104932	-0.305951	0.00200173	-3.68373	35561500	-1.24242	137.305	-3.68373	9931520
-0.305783	0.0110151	-0.305783	0.00178306	-3.68342	41951200	-1.24181	120.281	-3.68342	5379440
-0.305615	0.0115718	-0.305615	0.00156734	-3.6831	54100000	-1.2412	83.3437	-3.6831	827355
-0.305447	0.0121321	-0.305447	0.00136113	-3.68279	49791000	-1.24059	35.3281	-3.68279	-3724730
-0.305279	0.0126657	-0.305279	0.00117408	-3.68248	45973500	-1.23998	1.22656	-3.68248	-8276810
-0.30511	0.0131454	-0.30511	0.00101817	-3.68217	40566800	-1.23937	-4.60937	-3.68217	-10101000
-0.304942	0.0135475	-0.304942	0.000906824	-3.68185	38707200	-1.23876	9.32031	-3.68185	-11925100
-0.304774	0.0138528	-0.304774	0.000853156	-3.68154	34734100	-1.23815	28.9844	-3.68154	-14545200
-0.304606	0.0140476	-0.304606	0.000868822	-3.68123	40828900	-1.23755	49.9609	-3.68123	-17165400
-0.304438	0.0141219	-0.304438	0.000962706	-3.68092	49242100	-1.23694	67.8672	-3.68092	-13815600
-0.30427	0.014077	-0.30427	0.00113944	-3.6806	41279500	-1.23633	68.4219	-3.6806	-23201700
-0.304102	0.0139161	-0.304102	0.00139946	-3.68029	17629200	-1.23572	43.4766	-3.68029	-33914400
-0.303934	0.0136491	-0.303934	0.00173903	-3.67998	10477600	-1.23511	10.7656	-3.67998	-31891300
-0.303765	0.0132917	-0.303765	0.00215024	-3.67966	-3817470	-1.2345	0.242188	-3.67966	-14876900
-0.303597	0.01286	-0.303597	0.00262204	-3.67935	-16957400	-1.23389	20.4609	-3.67935	-19089000
-0.303429	0.0123724	-0.303429	0.00314178	-3.67904	-19652600	-1.23328	51.3828	-3.67904	-16933200
-0.303261	0.0118455	-0.303261	0.00369567	-3.67873	-2285570	-1.23267	70.6172	-3.67873	-14777400
-0.303093	0.0112963	-0.303093	0.00426996	-3.67841	278528	-1.23206	71.7734	-3.67841	-2804360
-0.302925	0.0107417	-0.302925	0.0048513	-3.6781	-2875390	-1.23145	56.0859	-3.6781	9168690
-0.302757	0.0101986	-0.302757	0.00542697	-3.67779	14164000	-1.23084	25.1562	-3.67779	10528500
-0.302589	0.00968511	-0.302589	0.00598516	-3.67748	9158660	-1.23023	-8.60938	-3.67748	11888300
-0.30242	0.00921971	-0.30242	0.00651393	-3.67716	5447680	-1.22962	-21.2969	-3.67716	8563410
-0.302252	0.00882012	-0.302252	0.00700252	-3.67685	9297920	-1.22901	-3.82812	-3.67685	5238480
-0.302084	0.00849958	-0.302084	0.00744023	-3.67654	15532000	-1.2284	20.4766	-3.67654	1913550
-0.301916	0.00826715	-0.301916	0.00781795	-3.67623	24289300	-1.22779	20.8281	-3.67623	-1411370
-0.301748	0.00812543	-0.301748	0.00812898	-3.67591	23724000	-1.22718	-4.41406	-3.67591	-7787610
-0.30158	0.00806876	-0.30158	0.00836817	-3.6756	17621000	-1.22657	-31.2031	-3.6756	-14163800
-0.301412	0.00808634	-0.301412	0.00853429	-3.67529	11214800	-1.22596	-45.6875	-3.67529	-1436250
-0.301244	0.00816489	-0.301244	0.00862759	-3.67498	15433700	-1.22535	-58.5078	-3.67498	11291300
-0.301076	0.00828754	-0.301076	0.00865145	-3.67466	24821800	-1.22474	-82.4922	-3.67466	10818700
-0.300907	0.00844169	-0.300907	0.00860967	-3.67435	34897900	-1.22413	-114.102	-3.67435	10346100
-0.300739	0.00861362	-0.300739	0.00850751	-3.67404	31940600	-1.22352	-144.07	-3.67404	16241400
-0.300571	0.00879528	-0.300571	0.00835012	-3.67373	16203800	-1.22291	-172.852	-3.67373	22136700
-0.300403	0.0089774	-0.300403	0.00814298	-3.67341	-5136380	-1.22231	-205.531	-3.67341	22194800
-0.300235	0.00915496	-0.300235	0.00788974	-3.6731	-30056400	-1.2217	-238.938	-3.6731	22252800
-0.300067	0.00931996	-0.300067	0.00759488	-3.67279	-23248900	-1.22109	-262.641	-3.67279	7452330
-0.299899	0.00946758	-0.299899	0.00726214	-3.67248	-2048000	-1.22048	-268.211	-3.67248	-7348150
-0.299731	0.00959413	-0.299731	0.00689588	-3.67216	12992500	-1.21987	-251.844	-3.67216	-2621950
-0.299562	0.00969579	-0.299562	0.00650232	-3.67185	17367000	-1.21926	-212.406	-3.67185	2104260
-0.299394	0.00977342	-0.299394	0.00609031	-3.67154	-1982460	-1.21865	-154.148	-3.67154	13198400
-0.299226	0.00983005	-0.299226	0.00567213	-3.67123	-25739300	-1.21804	-90.0312	-3.67123	24292500
-0.299058	0.00986953	-0.299058	0.00526289	-3.67091	-24035300	-1.21743	-38.6406	-3.67091	14690900
-0.29889	0.00989799	-0.29889	0.00488125	-3.6706	4456450	-1.21682	-17.1172	-3.6706	5089230
-0.298722	0.00992229	-0.298722	0.00454472	-3.67029	13582300	-1.21621	-34.0391	-3.67029	10346100
-0.298554	0.00994631	-0.298554	0.00426952	-3.66997	22913000	-1.2156	-81.8516	-3.66997	15603000
-0.298386	0.00997451	-0.298386	0.00406632	-3.66966	46858200	-1.21499	-135.391	-3.66966	22020700
-0.298217	0.0100077	-0.298217	0.00393907	-3.66935	47038500	-1.21438	-166.195	-3.66935	28438300
-0.298049	0.0100443	-0.298049	0.00388467	-3.66904	38527000	-1.21377	-164.156	-3.66904	19997500
-0.297881	0.0100808	-0.297881	0.00389432	-3.66872	31473700	-1.21316	-141.695	-3.66872	11556700
-0.297713	0.0101138	-0.297713	0.00395558	-3.66841	18432000	-1.21255	-116.508	-3.66841	4044490
-0.297545	0.0101388	-0.297545	0.00405573	-3.6681	11788300	-1.21194	-96.2031	-3.6681	-3467690
-0.297377	0.0101512	-0.297377	0.0041831	-3.66779	8667140	-1.21133	-79.8984	-3.66779	3878660
-0.297209	0.0101513	-0.297209	0.00432945	-3.66747	11878400	-1.21072	-63.7578	-3.66747	11225000
-0.297041	0.0101405	-0.297041	0.00449023	-3.66716	16736300	-1.21011	-40.1641	-3.66716	10793800
-0.296872	0.0101226	-0.296872	0.00466275	-3.66685	6578180	-1.2095	-1.38281	-3.66685	10362700
-0.296704	0.0101031	-0.296704	0.0048463	-3.66654	-4530180	-1.20889	48.2891	-3.66654	9931520
-0.296536	0.010088	-0.296536	0.00503965	-3.66622	-10412000	-1.20828	90.2031	-3.66622	9500360
-0.296368	0.0100814	-0.296368	0.00524097	-3.66591	-14712800	-1.20767	107.523	-3.66591	1507260
-0.2962	0.0100827	-0.2962	0.0054482	-3.6656	-6938620	-1.20707	97.9219	-3.6656	-6485830
-0.296032	0.0100892	-0.296032	0.00565843	-3.66529	-13221900	-1.20646	67.3125	-3.66529	-8110980
-0.295864	0.0100927	-0.295864	0.00586993	-3.66497	-10149900	-1.20585	22.0078	-3.66497	-9736130
-0.295696	0.0100837	-0.295696	0.00608198	-3.66466	-7454720	-1.20524	-26.1172	-3.66466	678106
-0.295527	0.0100507	-0.295527	0.00629534	-3.66435	-15949800	-1.20463	-59.4688	-3.66435	11092300
-0.295359	0.00998674	-0.295359	0.00651355	-3.66404	-31989800	-1.20402	-72.5938	-3.66404	2402760
-0.295191	0.00988445	-0.295191	0.00674221	-3.66372	-46612500	-1.20341	-81.0859	-3.66372	-6286830
-0.295023	0.00974098	-0.295023	0.00698764	-3.66341	-48169000	-1.2028	-99.6016	-3.66341	943437
-0.294855	0.0095522	-0.294855	0.00725653	-3.6631	-36233200	-1.20219	-118.367	-3.6631	8173700
-0.294687	0.0093178	-0.294687	0.00755305	-3.66279	-8265730	-1.20158	-116.219	-3.66279	26017200
-0.294519	0.00903488	-0.294519	0.00787791	-3.66247	17883100	-1.20097	-89.7031	-3.66247	43860700
-0.294351	0.0087013	-0.294351	0.00822613	-3.66216	31031300	-1.20036	-53	-3.66216	28123300
-0.294182	0.00831894	-0.294182	0.00858683	-3.66185	34848800	-1.19975	-15.6953	-3.66185	12385800
-0.294014	0.00789529	-0.294014	0.00894317	-3.66154	27729900	-1.19914	19.0313	-3.66154	7261630
-0.293846	0.00744436	-0.293846	0.00927635	-3.66122	15327200	-1.19853	37.9062	-3.66122	2137430
-0.293678	0.00698615	-0.293678	0.00956802	-3.66091	20406300	-1.19792	24.6094	-3.66091	20097000
-0.29351	0.00654736	-0.29351	0.00980477	-3.6606	20045800	-1.19731	-11.5156	-3.6606	38056600
-0.293342	0.00615548	-0.293342	0.00998116	-3.66028	-1286140	-1.1967	-36.0859	-3.66028	41688300
-0.293174	0.00583189	-0.293174	0.0100999	-3.65997	-663552	-1.19609	-28.3906	-3.65997	24093500
-0.293006	0.00559038	-0.293006	0.0101734	-3.65966	3481600	-1.19548	-2.64844	-3.65966	-4446100
-0.292837	0.00543347	-0.292837	0.0102191	-3.65935	11280400	-1.19487	17.375	-3.65935	-11759300
-0.292669	0.00534876	-0.292669	0.0102574	-3.65903	30638100	-1.19426	25.2422	-3.65903	-7663230
-0.292501	0.00531561	-0.292501	0.0103054	-3.65872	36126700	-1.19365	21.2812	-3.65872	9168690
-0.292333	0.00530941	-0.292333	0.0103772	-3.65841	28442600	-1.19304	-3.54688	-3.65841	11274800
-0.292165	0.00530645	-0.292165	0.0104797	-3.6581	8216580	-1.19243	-51.6172	-3.6581	13380800
-0.291997	0.00528777	-0.291997	0.0106137	-3.65778	-6914050	-1.19183	-98.3516	-3.65778	5669640
-0.291829	0.00524436	-0.291829	0.0107756	-3.65747	2424830	-1.19122	-111.109	-3.65747	-2041530
-0.291661	0.00517784	-0.291661	0.010957	-3.65716	12558300	-1.19061	-85.6953	-3.65716	-2107870
-0.291493	0.00509631	-0.291493	0.011149	-3.65685	18645000	-1.19	-47.6953	-3.65685	-2174200
-0.291324	0.00501592	-0.291324	0.0113423	-3.65653	4530180	-1.18939	-20.6328	-3.65653	-2240530
-0.291156	0.00495248	-0.291156	0.0115288	-3.65622	-20521000	-1.18878	-8.96875	-3.65622	-2306870
-0.290988	0.00492642	-0.290988	0.0117013	-3.65591	-15999000	-1.18817	-9.21875	-3.65591	678106
-0.29082	0.00495101	-0.29082	0.0118527	-3.6556	270336	-1.18756	-18.7578	-3.6556	3663080
-0.290652	0.0050391	-0.290652	0.0119781	-3.65528	11837400	-1.18695	-29.8281	-3.65528	6648050
-0.290484	0.00519241	-0.290484	0.0120722	-3.65497	20987900	-1.18634	-30.5156	-3.65497	9633020
-0.290316	0.00540512	-0.290316	0.0121299	-3.65466	22044700	-1.18573	-17.7344	-3.65466	10893300
-0.290148	0.00566196	-0.290148	0.0121462	-3.65435	12329000	-1.18512	0.46875	-3.65435	12153700
-0.289979	0.00593884	-0.289979	0.012117	-3.65403	9076740	-1.18451	18.5078	-3.65403	13414000
-0.289811	0.00620582	-0.289811	0.012039	-3.65372	4800510	-1.1839	37.8359	-3.65372	14674300
-0.289643	0.00643474	-0.289643	0.0119107	-3.65341	-3891200	-1.18329	54.9688	-3.65341	9434020
-0.289475	0.00660061	-0.289475	0.0117337	-3.6531	-18423800	-1.18268	57.5391	-3.6531	4193740
-0.289307	0.00668967	-0.289307	0.011512	-3.65278	-1196030	-1.18207	40.1016	-3.65278	-1046540
-0.289139	0.00670117	-0.289139	0.0112529	-3.65247	24231900	-1.18146	15.4297	-3.65247	-6286830
-0.288971	0.0066478	-0.288971	0.0109663	-3.65216	27877400	-1.18085	2.52344	-3.65216	-15225200
-0.288803	0.00655	-0.288803	0.0106634	-3.65185	19161100	-1.18024	8.14063	-3.65185	-24163500
-0.288634	0.00643393	-0.288634	0.0103562	-3.65153	8904700	-1.17963	25.2031	-3.65153	-23019300
-0.288466	0.00632372	-0.288466	0.0100575	-3.65122	10240000	-1.17902	42.7188	-3.65122	-648548
-0.288298	0.00623725	-0.288298	0.00977798	-3.65091	8716290	-1.17841	51.7812	-3.65091	15221600
-0.28813	0.0061863	-0.28813	0.00952827	-3.65059	5005310	-1.1778	48.1953	-3.65059	9865190
-0.287962	0.00617488	-0.287962	0.00931638	-3.65028	8077310	-1.17719	36.6328	-3.65028	11407400
-0.287794	0.00620116	-0.287794	0.00914817	-3.64997	-1835010	-1.17659	28.6094	-3.64997	12949700
-0.287626	0.00626287	-0.287626	0.00902545	-3.64966	-14336000	-1.17598	30.0391	-3.64966	5868640
-0.287458	0.00635678	-0.287458	0.00894647	-3.64934	-24182800	-1.17537	33.3203	-3.64934	-1212380
-0.287289	0.00647915	-0.287289	0.00890464	-3.64903	-24264700	-1.17476	26.8984	-3.64903	-18906600
-0.287121	0.00662818	-0.287121	0.00889043	-3.64872	-11608100	-1.17415	8.86719	-3.64872	-36600900
-0.286953	0.00679927	-0.286953	0.00889202	-3.64841	-5898240	-1.17354	-14.9688	-3.64841	-17944800
-0.286785	0.00698661	-0.286785	0.00889758	-3.64809	16310300	-1.17293	-41.6797	-3.64809	711272
-0.286617	0.00717908	-0.286617	0.00889752	-3.64778	35471400	-1.17232	-69.8516	-3.64778	8754110
-0.286449	0.00736641	-0.286449	0.00888448	-3.64747	38936600	-1.17171	-87.0781	-3.64747	16797000
-0.286281	0.00753733	-0.286281	0.00885583	-3.64716	28196900	-1.1711	-69.7812	-3.64716	19301000
-0.286113	0.00768152	-0.286113	0.00881249	-3.64684	9707520	-1.17049	-4.57031	-3.64684	21805100
-0.285944	0.00779463	-0.285944	0.00875816	-3.64653	-4145150	-1.16988	91.0625	-3.64653	5205310
-0.285776	0.00787477	-0.285776	0.00869947	-3.64622	-10723300	-1.16927	174.758	-3.64622	-11394400
-0.285608	0.00792633	-0.285608	0.0086443	-3.64591	-4390910	-1.16866	209.375	-3.64591	-27994200
-0.28544	0.00795609	-0.28544	0.00860059	-3.64559	-4259840	-1.16805	189.57	-3.64559	-44594000
-0.285272	0.00797448	-0.285272	0.00857603	-3.64528	-516096	-1.16744	140.945	-3.64528	-37844600
-0.285104	0.00799705	-0.285104	0.00857688	-3.64497	9986050	-1.16683	96.1016	-3.64497	-31095300
-0.284936	0.00803423	-0.284936	0.00860745	-3.64466	1712130	-1.16622	72.4531	-3.64466	-20763900
-0.284768	0.00810149	-0.284768	0.00866839	-3.64434	-36945900	-1.16561	71.0781	-3.64434	-10432600
-0.284599	0.00820952	-0.284599	0.00875701	-3.64403	-52928500	-1.165	89.4453	-3.64403	-10714500
-0.284431	0.00836632	-0.284431	0.00886754	-3.64372	-39960600	-1.16439	126.977	-3.64372	-10996400
-0.284263	0.00857358	-0.284263	0.00899187	-3.64341	-18980900	-1.16378	177.586	-3.64341	3314830
-0.284095	0.00882902	-0.284095	0.00912102	-3.64309	-4431870	-1.16317	224.172	-3.64309	17626100
-0.283927	0.00912624	-0.283927	0.00924721	-3.64278	4669440	-1.16256	247.805	-3.64278	17078900
-0.283759	0.00945451	-0.283759	0.00936405	-3.64247	12787700	-1.16195	241.969	-3.64247	16531600
-0.283591	0.0098046	-0.283591	0.00946723	-3.64216	17727500	-1.16135	215.289	-3.64216	7046050
-0.283423	0.0101684	-0.283423	0.0095538	-3.64184	20979700	-1.16074	181.781	-3.64184	-2439530
-0.283254	0.0105418	-0.283254	0.00962173	-3.64153	28590100	-1.16013	152.219	-3.64153	-5557170
-0.283086	0.0109229	-0.283086	0.00966894	-3.64122	18677800	-1.15952	133.359	-3.64122	-8674800
-0.282918	0.0113073	-0.282918	0.00969321	-3.64091	-3112960	-1.15891	129.273	-3.64091	-383217
-0.28275	0.011692	-0.28275	0.00969326	-3.64059	9814020	-1.1583	140.602	-3.64059	7908370
-0.282582	0.0120695	-0.282582	0.00966924	-3.64028	36995100	-1.15769	165.211	-3.64028	9832020
-0.282414	0.0124259	-0.282414	0.00962337	-3.63997	23445500	-1.15708	202.047	-3.63997	11755700
-0.282246	0.0127482	-0.282246	0.0095599	-3.63965	22274000	-1.15647	251.133	-3.63965	23098600
-0.282078	0.0130225	-0.282078	0.00948451	-3.63934	21143600	-1.15586	306.836	-3.63934	34441500
-0.281909	0.013235	-0.281909	0.00940314	-3.63903	6438910	-1.15525	353.852	-3.63903	13944600
-0.281741	0.0133825	-0.281741	0.00931943	-3.63872	-10068000	-1.15464	376.508	-3.63872	-6552160
-0.281573	0.0134682	-0.281573	0.00923497	-3.6384	-13336600	-1.15403	373.898	-3.6384	-13384400
-0.281405	0.0135007	-0.281405	0.00914827	-3.63809	-12001300	-1.15342	361.906	-3.63809	-20216700
-0.281237	0.0134972	-0.281237	0.0090553	-3.63778	-16793600	-1.15281	357.742	-3.63778	-7945150
-0.281069	0.0134771	-0.281069	0.00895072	-3.63747	-14508000	-1.1522	365.797	-3.63747	4326400
-0.280901	0.0134624	-0.280901	0.00882864	-3.63715	-16056300	-1.15159	380.906	-3.63715	3281660
-0.280733	0.0134704	-0.280733	0.00868328	-3.63684	-11157500	-1.15098	399.391	-3.63684	2236920
-0.280565	0.0135191	-0.280565	0.0085103	-3.63653	-3710980	-1.15037	418.477	-3.63653	1192180
-0.280396	0.013621	-0.280396	0.00830624	-3.63622	9650180	-1.14976	427.18	-3.63622	147444
-0.280228	0.0137853	-0.280228	0.0080694	-3.6359	15441900	-1.14915	410.672	-3.6359	4541990
-0.28006	0.014015	-0.28006	0.00780053	-3.63559	-573440	-1.14854	369.406	-3.63559	8936530
-0.279892	0.0143108	-0.279892	0.00750329	-3.63528	40960	-1.14793	325.891	-3.63528	5636480
-0.279724	0.0146708	-0.279724	0.00718535	-3.63497	15237100	-1.14732	302.523	-3.63497	2336420
-0.279556	0.0150877	-0.279556	0.00685835	-3.63465	20037600	-1.14671	296.195	-3.63465	22319100
-0.279388	0.0155538	-0.279388	0.00653647	-3.63434	15327200	-1.14611	283.242	-3.63434	21075400
-0.27922	0.0160562	-0.27922	0.00623508	-3.63403	13729800	-1.1455	247.992	-3.63403	16913000
-0.279051	0.0165846	-0.279051	0.00596829	-3.63372	11272200	-1.14489	197.594	-3.63372	12750700
-0.278883	0.0171234	-0.278883	0.00574689	-3.6334	294912	-1.14428	148.664	-3.6334	10578300
-0.278715	0.0176569	-0.278715	0.00557618	-3.63309	-11976700	-1.14367	109.992	-3.63309	8405870
-0.278547	0.0181677	-0.278547	0.0054555	-3.63278	-3981310	-1.14306	82.6562	-3.63278	6233470
-0.278379	0.0186372	-0.278379	0.00537887	-3.63247	17211400	-1.14245	67.8516	-3.63247	4061070
-0.278211	0.0190482	-0.278211	0.0053359	-3.63215	32694300	-1.14184	64.5781	-3.63215	-6850660
-0.278043	0.0193843	-0.278043	0.00531414	-3.63184	45064200	-1.14123	62.6797	-3.63184	-17762400
-0.277875	0.0196348	-0.277875	0.00530058	-3.63153	36323300	-1.14062	47.3047	-3.63153	-9570300
-0.277706	0.0197918	-0.277706	0.00528467	-3.63122	33071100	-1.14001	13.9844	-3.63122	-1378210
-0.277538	0.0198551	-0.277538	0.00525857	-3.6309	22437900	-1.1394	-24.4453	-3.6309	7211880
-0.27737	0.0198281	-0.27737	0.00521942	-3.63059	11943900	-1.13879	-48.1562	-3.63059	15802000
-0.277202	0.0197166	-0.277202	0.00516815	-3.63028	9412610	-1.13818	-47.1016	-3.63028	24392000
-0.277034	0.0195269	-0.277034	0.00510926	-3.62996	-2809860	-1.13757	-28.0937	-3.62996	32982100
-0.276866	0.0192666	-0.276866	0.00504929	-3.62965	-6176770	-1.13696	-6.92969	-3.62965	22335700
-0.276698	0.0189397	-0.276698	0.00499372	-3.62934	-8544260	-1.13635	6.07031	-3.62934	11689300
-0.27653	0.0185495	-0.27653	0.00494602	-3.62903	-11755500	-1.13574	14.5469	-3.62903	1042940
-0.276361	0.0181014	-0.276361	0.00490573	-3.62871	-12238800	-1.13513	32.1719	-3.62871	-9603460
-0.276193	0.0176003	-0.276193	0.00486844	-3.6284	-8486910	-1.13452	70.5625	-3.6284	-12687900
-0.276025	0.0170562	-0.276025	0.00482729	-3.62809	-6406140	-1.13391	128.602	-3.62809	-15772400
-0.275857	0.0164831	-0.275857	0.00477551	-3.62778	-17129500	-1.1333	190.109	-3.62778	-18856900
-0.275689	0.0158989	-0.275689	0.00470826	-3.62746	-29237200	-1.13269	231.75	-3.62746	-21941300
-0.275521	0.0153228	-0.275521	0.00462529	-3.62715	204800	-1.13208	238.656	-3.62715	-5664960
-0.275353	0.0147742	-0.275353	0.0045316	-3.62684	21323800	-1.13147	217.531	-3.62684	10611400
-0.275185	0.0142679	-0.275185	0.00443625	-3.62653	6692860	-1.13087	192.937	-3.62653	20519900
-0.275016	0.0138149	-0.275016	0.0043506	-3.62621	9797630	-1.13026	185.625	-3.62621	30428300
-0.274848	0.013418	-0.274848	0.00428661	-3.6259	28123100	-1.12965	193.773	-3.6259	31713500
-0.27468	0.0130738	-0.27468	0.00425321	-3.62559	27492400	-1.12904	198.578	-3.62559	32998700
-0.274512	0.0127717	-0.274512	0.00425566	-3.62528	4759550	-1.12843	186.406	-3.62528	27916000
-0.274344	0.012501	-0.274344	0.00429464	-3.62496	-16588800	-1.12782	160.508	-3.62496	22833200
-0.274176	0.0122464	-0.274176	0.00436711	-3.62465	819200	-1.12721	132.469	-3.62465	19607800
-0.274008	0.0119973	-0.274008	0.00446723	-3.62434	30842900	-1.1266	110.461	-3.62434	16382400
-0.27384	0.0117457	-0.27384	0.00458769	-3.62403	33357800	-1.12599	97.0078	-3.62403	6789010
-0.273671	0.0114888	-0.273671	0.00472139	-3.62371	29442000	-1.12538	89.2266	-3.62371	-2804360
-0.273503	0.0112297	-0.273503	0.00486154	-3.6234	21692400	-1.12477	76.3437	-3.6234	-11336400
-0.273335	0.0109751	-0.273335	0.00500368	-3.62309	18776100	-1.12416	45.7891	-3.62309	-19868400
-0.273167	0.0107343	-0.273167	0.00514537	-3.62278	18915300	-1.12355	0.4375	-3.62278	-21236600
-0.272999	0.0105192	-0.272999	0.00528598	-3.62246	29261800	-1.12294	-35.5781	-3.62246	-1378210
-0.272831	0.0103393	-0.272831	0.00542588	-3.62215	44826600	-1.12233	-39.3828	-3.62215	10885100
-0.272663	0.0102043	-0.272663	0.00556456	-3.62184	36200400	-1.12172	-17.2344	-3.62184	23148300
-0.272495	0.0101228	-0.272495	0.00569993	-3.62153	20758500	-1.12111	-0.523438	-3.62153	26125000
-0.272326	0.0101024	-0.272326	0.00582636	-3.62121	15376400	-1.1205	-12.0391	-3.62121	29101700
-0.272158	0.0101458	-0.272158	0.00593504	-3.6209	26927100	-1.11989	-43.8984	-3.6209	23455100
-0.27199	0.0102571	-0.27199	0.00601499	-3.62059	20660200	-1.11928	-70.5156	-3.62059	17808500
-0.271822	0.0104339	-0.271822	0.00605474	-3.62027	19587100	-1.11867	-75.0781	-3.62027	1548720
-0.271654	0.0106688	-0.271654	0.00604572	-3.61996	26026000	-1.11806	-58.0781	-3.61996	-14711100
-0.271486	0.0109503	-0.271486	0.00598358	-3.61965	1040380	-1.11745	-28.1562	-3.61965	-12397700
-0.271318	0.0112598	-0.271318	0.00587016	-3.61934	-23789600	-1.11684	4.45313	-3.61934	-10084400
-0.27115	0.0115713	-0.27115	0.00571302	-3.61902	-15810600	-1.11623	27.3438	-3.61902	-7771020
-0.270982	0.0118599	-0.270982	0.00552367	-3.61871	229376	-1.11563	30.1953	-3.61871	-5457670
-0.270813	0.0120991	-0.270813	0.00531557	-3.6184	7438340	-1.11502	15.4922	-3.6184	-8583600
-0.270645	0.0122695	-0.270645	0.00510239	-3.61809	30695400	-1.11441	-0.5625	-3.61809	-11709500
-0.270477	0.0123611	-0.270477	0.00489575	-3.61777	38527000	-1.1138	-4.35937	-3.61777	-14835500
-0.270309	0.0123748	-0.270309	0.00470616	-3.61746	31711200	-1.11319	-0.445313	-3.61746	-17961400
-0.270141	0.0123227	-0.270141	0.00454194	-3.61715	40984600	-1.11258	-5.39063	-3.61715	-9935130
-0.269973	0.0122261	-0.269973	0.00441108	-3.61684	25428000	-1.11197	-26.4297	-3.61684	-1908870
-0.269805	0.0121102	-0.269805	0.00432051	-3.61652	3129340	-1.11136	-52.6094	-3.61652	-7149150
-0.269637	0.0119998	-0.269637	0.00427667	-3.61621	-3211260	-1.11075	-69.1406	-3.61621	8837030
-0.269468	0.0119132	-0.269468	0.00428487	-3.6159	4333570	-1.11014	-74.9844	-3.6159	18985900
-0.2693	0.0118597	-0.2693	0.00434835	-3.61559	-5046270	-1.10953	-81.0625	-3.61559	7908370
-0.269132	0.0118399	-0.269132	0.00446786	-3.61527	-10174500	-1.10892	-93.3984	-3.61527	-3434520
-0.268964	0.0118448	-0.268964	0.00464193	-3.61496	-4423680	-1.10831	-104.039	-3.61496	-14777400
-0.268796	0.0118569	-0.268796	0.00486768	-3.61465	5021700	-1.1077	-99	-3.61465	-29436900
-0.268628	0.0118566	-0.268628	0.0051401	-3.61434	5488640	-1.10709	-72.6406	-3.61434	-22870000
-0.26846	0.0118223	-0.26846	0.00545346	-3.61402	-5160960	-1.10648	-34.875	-3.61402	-9139130
-0.268292	0.0117343	-0.268292	0.00580065	-3.61371	4669440	-1.10587	-6.25781	-3.61371	4591740
-0.268123	0.0115768	-0.268123	0.00617252	-3.6134	15147000	-1.10526	-2.21094	-3.6134	5586730
-0.267955	0.0113371	-0.267955	0.00655894	-3.61309	18522100	-1.10465	-17.375	-3.61309	6581720
-0.267787	0.0110082	-0.267787	0.00694857	-3.61277	9142270	-1.10404	-28.2031	-3.61277	1208770
-0.267619	0.0105897	-0.267619	0.00733002	-3.61246	-2056190	-1.10343	-18.0469	-3.61246	-4164180
-0.267451	0.0100895	-0.267451	0.00769389	-3.61215	7634940	-1.10282	2.6875	-3.61215	-12024600
-0.267283	0.00952138	-0.267283	0.00803334	-3.61184	26910700	-1.10221	9.4375	-3.61184	-19885000
-0.267115	0.00890836	-0.267115	0.00834524	-3.61152	51036200	-1.1016	-5.20313	-3.61152	4094240
-0.266947	0.00827926	-0.266947	0.00862942	-3.61121	53313500	-1.10099	-25.0859	-3.61121	28073500
-0.266778	0.00766677	-0.266778	0.0088886	-3.6109	32210900	-1.10039	-37.7656	-3.6109	35867600
-0.26661	0.007104	-0.26661	0.0091262	-3.61058	25059300	-1.09978	-53.4141	-3.61058	43661700
-0.266442	0.00662007	-0.266442	0.00934605	-3.61027	28164100	-1.09917	-86.5938	-3.61027	32352000
-0.266274	0.00623661	-0.266274	0.00955193	-3.60996	28475400	-1.09856	-129.797	-3.60996	21042200
-0.266106	0.00596541	-0.266106	0.00974751	-3.60965	26435600	-1.09795	-159.906	-3.60965	13745600
-0.265938	0.00580731	-0.265938	0.00993729	-3.60933	14778400	-1.09734	-167.531	-3.60933	6449050
-0.26577	0.00575249	-0.26577	0.0101264	-3.60902	-2408450	-1.09673	-166.688	-3.60902	-11460800
-0.265602	0.00578382	-0.265602	0.010321	-3.60871	-16023600	-1.09612	-174.859	-3.60871	-29370600
-0.265433	0.00587687	-0.265433	0.0105275	-3.6084	-9256960	-1.09551	-194.211	-3.6084	-20349400
-0.265265	0.00600918	-0.265265	0.0107515	-3.60808	-5316610	-1.0949	-214.281	-3.60808	-11328100
-0.265097	0.00615858	-0.265097	0.0109978	-3.60777	-2940930	-1.09429	-223.086	-3.60777	-7348150
-0.264929	0.00630919	-0.264929	0.0112697	-3.60746	10313700	-1.09368	-212.469	-3.60746	-3368190
-0.264761	0.00645183	-0.264761	0.0115703	-3.60715	7282690	-1.09307	-180.289	-3.60715	-9843920
-0.264593	0.00658447	-0.264593	0.0119017	-3.60683	-12238800	-1.09246	-133.281	-3.60683	4906820
-0.264425	0.00671243	-0.264425	0.0122667	-3.60652	-27254800	-1.09185	-84.5156	-3.60652	19657500
-0.264257	0.00684167	-0.264257	0.0126672	-3.60621	-7831550	-1.09124	-45.9844	-3.60621	13181800
-0.264088	0.00698281	-0.264088	0.0131041	-3.6059	20856800	-1.09063	-26.1016	-3.6059	14798700
-0.26392	0.00714249	-0.26392	0.0135746	-3.60558	31907800	-1.09002	-31.5	-3.60558	16415500
-0.263752	0.00732191	-0.263752	0.0140725	-3.60527	11698200	-1.08941	-61.5391	-3.60527	21747000
-0.263584	0.00752007	-0.263584	0.0145878	-3.60496	8364030	-1.0888	-98.6953	-3.60496	27078500
-0.263416	0.00772858	-0.263416	0.0151075	-3.60465	25747500	-1.08819	-114.227	-3.60465	39474400
-0.263248	0.0079362	-0.263248	0.0156171	-3.60433	28278800	-1.08758	-91.7656	-3.60433	30643900
-0.26308	0.00813183	-0.26308	0.0161033	-3.60402	8290300	-1.08697	-42.3203	-3.60402	7485500
-0.262912	0.00830286	-0.262912	0.0165545	-3.60371	13500400	-1.08636	8.75781	-3.60371	-2937030
-0.262743	0.00844206	-0.262743	0.0169612	-3.6034	17522700	-1.08576	46.2344	-3.6034	8928240
-0.262575	0.00854438	-0.262575	0.0173153	-3.60308	24215600	-1.08515	71.9063	-3.60308	20793500
-0.262407	0.00860999	-0.262407	0.017609	-3.60277	18079700	-1.08454	92.2656	-3.60277	22841500
-0.262239	0.00864	-0.262239	0.0178346	-3.60246	-9715710	-1.08393	107.547	-3.60246	24889500
-0.262071	0.00863877	-0.262071	0.0179844	-3.60215	-24608800	-1.08332	113.766	-3.60215	12825300
-0.261903	0.00861185	-0.261903	0.0180519	-3.60183	-24936400	-1.08271	109.555	-3.60183	761022
-0.261735	0.00856514	-0.261735	0.0180344	-3.60152	-27467800	-1.0821	97.6094	-3.60152	-4935300
-0.261567	0.00850426	-0.261567	0.0179341	-3.60121	-8699900	-1.08149	80.7031	-3.60121	-10631600
-0.261399	0.00843266	-0.261399	0.0177588	-3.60089	516096	-1.08088	58.9219	-3.60089	-275426
-0.26123	0.00835668	-0.26123	0.0175207	-3.60058	-4259840	-1.08027	32.1406	-3.60058	10080800
-0.261062	0.00828168	-0.261062	0.0172343	-3.60027	40960	-1.07966	5.58594	-3.60027	9823730
-0.260894	0.00821317	-0.260894	0.0169131	-3.59996	15065100	-1.07905	-10.1953	-3.59996	9566690
-0.260726	0.00815769	-0.260726	0.0165663	-3.59964	4669440	-1.07844	-9.5625	-3.59964	9044320
-0.260558	0.00812058	-0.260558	0.0161988	-3.59933	-23052300	-1.07783	-2.35156	-3.59933	8521950
-0.26039	0.00810522	-0.26039	0.0158103	-3.59902	-27205600	-1.07722	-8.57813	-3.59902	7999580
-0.260222	0.0081152	-0.260222	0.015398	-3.59871	-4423680	-1.07661	-38.9922	-3.59871	7477210
-0.260054	0.00814953	-0.260054	0.0149597	-3.59839	8159230	-1.076	-83.8672	-3.59839	-607090
-0.259885	0.00820539	-0.259885	0.014497	-3.59808	6569980	-1.07539	-124.188	-3.59808	-8691390
-0.259717	0.008278	-0.259717	0.0140176	-3.59777	17891300	-1.07478	-150.43	-3.59777	6573430
-0.259549	0.00835915	-0.259549	0.0135361	-3.59746	20258800	-1.07417	-165.047	-3.59746	21838200
-0.259381	0.00843993	-0.259381	0.0130728	-3.59714	16031700	-1.07356	-168.727	-3.59714	24475000
-0.259213	0.00851121	-0.259213	0.0126514	-3.59683	30375900	-1.07295	-152.586	-3.59683	27111700
-0.259045	0.00856395	-0.259045	0.0122948	-3.59652	30605300	-1.07234	-108.992	-3.59652	19135200
-0.258877	0.00858821	-0.258877	0.0120221	-3.59621	10289200	-1.07173	-47.1328	-3.59621	11158700
-0.258709	0.00857731	-0.258709	0.0118441	-3.59589	6668290	-1.07112	7.78125	-3.59589	14193400
-0.25854	0.00852576	-0.25854	0.0117616	-3.59558	18980900	-1.07052	33.3047	-3.59558	17228100
-0.258372	0.00843136	-0.258372	0.0117649	-3.59527	32391200	-1.06991	27.0312	-3.59527	5404310
-0.258204	0.00829777	-0.258204	0.0118354	-3.59496	17645600	-1.0693	4.92969	-3.59496	-6419490
-0.258036	0.00813267	-0.258036	0.0119487	-3.59464	18063400	-1.06869	-15.1719	-3.59464	-1461120
-0.257868	0.00795093	-0.257868	0.0120783	-3.59433	37986300	-1.06808	-25.3516	-3.59433	3497250
-0.2577	0.00777261	-0.2577	0.0122005	-3.59402	50135000	-1.06747	-24.7187	-3.59402	8455620
-0.257532	0.0076205	-0.257532	0.0122974	-3.59371	53272600	-1.06686	-12.4062	-3.59371	13414000
-0.257364	0.00751828	-0.257364	0.0123591	-3.59339	56311800	-1.06625	11.3047	-3.59339	16780400
-0.257195	0.00748654	-0.257195	0.0123829	-3.59308	44826600	-1.06564	39.75	-3.59308	20146800
-0.257027	0.00753872	-0.257027	0.0123728	-3.59277	41369600	-1.06503	61.7266	-3.59277	8654610
-0.256859	0.00768147	-0.256859	0.0123352	-3.59246	35553300	-1.06442	70.0234	-3.59246	-2837530
-0.256691	0.00791138	-0.256691	0.0122768	-3.59214	46137300	-1.06381	65.5469	-3.59214	1590180
-0.256523	0.00821898	-0.256523	0.0122031	-3.59183	56041500	-1.0632	55.2656	-3.59183	6017890
-0.256355	0.00858875	-0.256355	0.0121165	-3.59152	51044400	-1.06259	49.4453	-3.59152	10445600
-0.256187	0.00900197	-0.256187	0.0120186	-3.59121	50004000	-1.06198	57.8828	-3.59121	14873300
-0.256019	0.00943735	-0.256019	0.011912	-3.59089	51118100	-1.06137	81.1641	-3.59089	595190
-0.25585	0.00987461	-0.25585	0.0118019	-3.59058	48652300	-1.06076	105.781	-3.59058	-13682900
-0.255682	0.0102934	-0.255682	0.0116971	-3.59027	43106300	-1.06015	115.422	-3.59027	-366634
-0.255514	0.0106738	-0.255514	0.0116111	-3.58995	33505300	-1.05954	109.383	-3.58995	12949700
-0.255346	0.010999	-0.255346	0.0115585	-3.58964	40239100	-1.05893	103.188	-3.58964	10445600
-0.255178	0.0112565	-0.255178	0.0115535	-3.58933	47898600	-1.05832	107.82	-3.58933	7941540
-0.25501	0.0114377	-0.25501	0.0116062	-3.58902	23732200	-1.05771	114.016	-3.58902	11805400
-0.254842	0.0115417	-0.254842	0.0117192	-3.5887	20955100	-1.0571	101.391	-3.5887	15669300
-0.254674	0.0115728	-0.254674	0.0118861	-3.58839	26755100	-1.05649	59.6094	-3.58839	24972500
-0.254505	0.0115428	-0.254505	0.0120914	-3.58808	14794800	-1.05588	-0.945313	-3.58808	34275600
-0.254337	0.0114648	-0.254337	0.0123127	-3.58777	-794624	-1.05528	-54.2891	-3.58777	32965500
-0.254169	0.0113541	-0.254169	0.012522	-3.58745	-4202500	-1.05467	-72.7734	-3.58745	31655500
-0.254001	0.0112225	-0.254001	0.0126916	-3.58714	933888	-1.05406	-45.8906	-3.58714	15934600
-0.253833	0.0110828	-0.253833	0.0127959	-3.58683	-4866050	-1.05345	6.44531	-3.58683	213777
-0.253665	0.010945	-0.253665	0.0128162	-3.58652	-24100900	-1.05284	43.6641	-3.58652	5719390
-0.253497	0.0108206	-0.253497	0.0127424	-3.5862	-24043500	-1.05223	35.5703	-3.5862	11225000
-0.253329	0.0107252	-0.253329	0.0125747	-3.58589	12173300	-1.05162	-14.9688	-3.58589	7709370
-0.25316	0.0106753	-0.25316	0.0123221	-3.58558	32546800	-1.05101	-81.2891	-3.58558	4193740
-0.252992	0.0106902	-0.252992	0.0120014	-3.58527	34938900	-1.0504	-138.281	-3.58527	7046050
-0.252824	0.0107883	-0.252824	0.011635	-3.58495	43106300	-1.04979	-175.117	-3.58495	9898350
-0.252656	0.0109809	-0.252656	0.011247	-3.58464	51535900	-1.04918	-191.219	-3.58464	4624900
-0.252488	0.0112689	-0.252488	0.0108599	-3.58433	45490200	-1.04857	-190.531	-3.58433	-648548
-0.25232	0.0116432	-0.25232	0.0104933	-3.58402	33185800	-1.04796	-178.055	-3.58402	-18657900
-0.252152	0.0120804	-0.252152	0.0101607	-3.5837	22331400	-1.04735	-154.617	-3.5837	-36667200
-0.251984	0.0125514	-0.251984	0.00987015	-3.58339	5160960	-1.04674	-116.727	-3.58339	-29602800
-0.251816	0.0130193	-0.251816	0.00962397	-3.58308	-4292610	-1.04613	-67.4922	-3.58308	-22538300
-0.251647	0.0134522	-0.251647	0.00942051	-3.58277	8937470	-1.04552	-22.9609	-3.58277	-15473900
-0.251479	0.0138224	-0.251479	0.00925579	-3.58245	11763700	-1.04491	2.48438	-3.58245	-8409470
-0.251311	0.0141123	-0.251311	0.00912477	-3.58214	-13074400	-1.0443	14.0703	-3.58214	-2024950
-0.251143	0.0143157	-0.251143	0.00902423	-3.58183	-37371900	-1.04369	28.0781	-3.58183	4359570
-0.250975	0.0144353	-0.250975	0.00895216	-3.58152	-53960700	-1.04308	46.1094	-3.58152	9152110
-0.250807	0.0144807	-0.250807	0.00890836	-3.5812	-44892200	-1.04247	51.0625	-3.5812	13944600
-0.250639	0.0144648	-0.250639	0.008895	-3.58089	-20824100	-1.04186	32.9922	-3.58089	34126400
-0.250471	0.0144054	-0.250471	0.0089145	-3.58058	-25182200	-1.04125	7.125	-3.58058	28836300
-0.250302	0.0143187	-0.250302	0.00896813	-3.58026	-19718100	-1.04064	-2.25781	-3.58026	25138300
-0.250134	0.0142194	-0.250134	0.0090559	-3.57995	319488	-1.04004	11.7734	-3.57995	21440200
-0.249966	0.014122	-0.249966	0.00917367	-3.57964	19972100	-1.03943	36.4453	-3.57964	11374300
-0.249798	0.0140358	-0.249798	0.00931378	-3.57933	14245900	-1.03882	57.0781	-3.57933	1308270
-0.24963	0.0139655	-0.24963	0.00946389	-3.57901	589824	-1.03821	69.2031	-3.57901	3978160
-0.249462	0.013912	-0.249462	0.00960867	-3.5787	3809280	-1.0376	75.8984	-3.5787	6648050
-0.249294	0.0138672	-0.249294	0.00973002	-3.57839	3096580	-1.03699	81.8672	-3.57839	4807320
-0.249126	0.0138185	-0.249126	0.00980955	-3.57808	-12460000	-1.03638	90.7344	-3.57808	2966580
-0.248957	0.0137516	-0.248957	0.0098313	-3.57776	-8708100	-1.03577	103.43	-3.57776	1125850
-0.248789	0.0136496	-0.248789	0.00978332	-3.57745	9854980	-1.03516	119.305	-3.57745	-714881
-0.248621	0.0135021	-0.248621	0.00965885	-3.57714	23806000	-1.03455	140.352	-3.57714	2311550
-0.248453	0.0133051	-0.248453	0.00945788	-3.57683	30785500	-1.03394	171.18	-3.57683	5337980
-0.248285	0.0130661	-0.248285	0.00918667	-3.57651	27492400	-1.03333	210.195	-3.57651	19508300
-0.248117	0.0127992	-0.248117	0.00885642	-3.5762	26107900	-1.03272	244.297	-3.5762	33678600
-0.247949	0.0125275	-0.247949	0.00848199	-3.57589	17481700	-1.03211	258.977	-3.57589	43736300
-0.247781	0.0122754	-0.247781	0.00808002	-3.57558	8732670	-1.0315	253.617	-3.57558	28322300
-0.247612	0.012065	-0.247612	0.00766682	-3.57526	3768320	-1.03089	241.156	-3.57526	7336250
-0.247444	0.0119125	-0.247444	0.00725764	-3.57495	11362300	-1.03028	232.07	-3.57495	-913879
-0.247276	0.0118245	-0.247276	0.00686563	-3.57464	16621600	-1.02967	224.234	-3.57464	-3890560
-0.247108	0.0117995	-0.247108	0.00650203	-3.57433	22372400	-1.02906	209.992	-3.57433	-6867240
-0.24694	0.0118284	-0.24694	0.00617622	-3.57401	47603700	-1.02845	188.289	-3.57401	-2679990
-0.246772	0.0119011	-0.246772	0.00589532	-3.5737	54788100	-1.02784	166.148	-3.5737	1507260
-0.246604	0.0120044	-0.246604	0.0056652	-3.57339	51863600	-1.02723	151.516	-3.57339	-5847370
-0.246436	0.0121282	-0.246436	0.00548935	-3.57308	31817700	-1.02662	147.914	-3.57308	-13202000
-0.246267	0.0122662	-0.246267	0.00536902	-3.57276	9281540	-1.02601	153.523	-3.57276	-9412760
-0.246099	0.0124129	-0.246099	0.00530344	-3.57245	2064380	-1.0254	160.367	-3.57245	-5623500
-0.245931	0.0125663	-0.245931	0.00528949	-3.57214	3915780	-1.0248	156.133	-3.57214	8198580
-0.245763	0.0127262	-0.245763	0.00532317	-3.57183	5480450	-1.02419	133.805	-3.57183	-3451100
-0.245595	0.0128911	-0.245595	0.0053992	-3.57151	2154500	-1.02358	102.016	-3.57151	-15896800
-0.245427	0.0130627	-0.245427	0.00551349	-3.5712	-28909600	-1.02297	80.5781	-3.5712	-2870690
-0.245259	0.0132415	-0.245259	0.00566269	-3.57089	-23691300	-1.02236	80.3594	-3.57089	21829900
-0.245091	0.0134271	-0.245091	0.00584449	-3.57057	90112	-1.02175	90.3828	-3.57057	33794700
-0.244922	0.0136193	-0.244922	0.00605676	-3.57026	6610940	-1.02114	89.9219	-3.57026	33288900
-0.244754	0.0138154	-0.244754	0.00629681	-3.56995	13353000	-1.02053	71.4453	-3.56995	32783100
-0.244586	0.0140114	-0.244586	0.00656014	-3.56964	38649900	-1.01992	45.8516	-3.56964	21398800
-0.244418	0.0142007	-0.244418	0.00683966	-3.56932	59138000	-1.01931	27.4922	-3.56932	10014400
-0.24425	0.0143757	-0.24425	0.00712647	-3.56901	64757800	-1.0187	23.0547	-3.56901	-3757890
-0.244082	0.0145311	-0.244082	0.00741081	-3.5687	61947900	-1.01809	34.9609	-3.5687	7941540
-0.243914	0.0146605	-0.243914	0.00768329	-3.56839	51699700	-1.01748	63.5781	-3.56839	14069000
-0.243746	0.0147633	-0.243746	0.00793678	-3.56807	40607700	-1.01687	99.9297	-3.56807	7460620
-0.243577	0.0148379	-0.243577	0.00816845	-3.56776	31260700	-1.01626	126.977	-3.56776	-3127730
-0.243409	0.014887	-0.243409	0.00837839	-3.56745	32481300	-1.01565	137.656	-3.56745	-13716100
-0.243241	0.0149112	-0.243241	0.00856956	-3.56714	15441900	-1.01504	143.852	-3.56714	-7323280
-0.243073	0.0149112	-0.243073	0.00874593	-3.56682	8921090	-1.01443	156.453	-3.56682	-930462
-0.242905	0.0148882	-0.242905	0.00891055	-3.56651	29859800	-1.01382	164.766	-3.56651	-7273530
-0.242737	0.0148426	-0.242737	0.00906395	-3.5662	36380700	-1.01321	151.227	-3.5662	-13616600
-0.242569	0.0147793	-0.242569	0.00920435	-3.56589	17563600	-1.0126	122.867	-3.56589	-17969700
-0.242401	0.0147047	-0.242401	0.00932827	-3.56557	12664800	-1.01199	108.969	-3.56557	-22322800
-0.242233	0.0146282	-0.242233	0.00943246	-3.56526	21200900	-1.01138	123.742	-3.56526	-20307900
-0.242064	0.0145626	-0.242064	0.00951561	-3.56495	20693000	-1.01077	148.102	-3.56495	-18293000
-0.241896	0.0145194	-0.241896	0.00957979	-3.56464	21577700	-1.01016	155.367	-3.56464	-8517260
-0.241728	0.0145068	-0.241728	0.00963016	-3.56432	23191600	-1.00956	140.203	-3.56432	1258520
-0.24156	0.014528	-0.24156	0.00967449	-3.56401	5980160	-1.00895	112.93	-3.56401	-1701580
-0.241392	0.0145812	-0.241392	0.00972058	-3.5637	-9732100	-1.00834	78.6016	-3.5637	-4661680
-0.241224	0.0146605	-0.241224	0.00977427	-3.56339	-10297300	-1.00773	36.9141	-3.56339	-3243820
-0.241056	0.0147555	-0.241056	0.00983773	-3.56307	-3743740	-1.00712	-4.73438	-3.56307	-1825950
-0.240888	0.0148576	-0.240888	0.00990933	-3.56276	-15065100	-1.00651	-33.1406	-3.56276	5959850
-0.240719	0.0149563	-0.240719	0.00998406	-3.56245	-9658370	-1.0059	-42.5469	-3.56245	13745600
-0.240551	0.0150427	-0.240551	0.010055	-3.56214	12779500	-1.00529	-37.1328	-3.56214	11913200
-0.240383	0.0151116	-0.240383	0.0101158	-3.56182	13082600	-1.00468	-23.8437	-3.56182	10080800
-0.240215	0.015155	-0.240215	0.0101616	-3.56151	-3637250	-1.00407	-12.2656	-3.56151	14616300
-0.240047	0.0151672	-0.240047	0.0101901	-3.5612	-7479300	-1.00346	-15.9375	-3.5612	19151800
-0.239879	0.015143	-0.239879	0.0102013	-3.56088	1744900	-1.00285	-39.5859	-3.56088	4318110
-0.239711	0.0150784	-0.239711	0.0101963	-3.56057	-4644860	-1.00224	-65.3203	-3.56057	-10515500
-0.239543	0.014973	-0.239543	0.010176	-3.56026	-25583600	-1.00163	-64.0859	-3.56026	-12613300
-0.239374	0.0148283	-0.239374	0.01014	-3.55995	-23330800	-1.00102	-24.7656	-3.55995	-14711100
-0.239206	0.0146508	-0.239206	0.0100872	-3.55963	-21700600	-1.00041	35.4219	-3.55963	-5499130
-0.239038	0.014448	-0.239038	0.0100157	-3.55932	-20324400	-0.999801	88.8281	-3.55932	3712830
-0.23887	0.0142285	-0.23887	0.00992473	-3.55901	-9371650	-0.999192	115.898	-3.55901	12924800
-0.238702	0.0140006	-0.238702	0.00981643	-3.5587	-5668860	-0.998582	107.281	-3.5587	22136700
-0.238534	0.0137714	-0.238534	0.00969675	-3.55838	-16572400	-0.997973	63.3594	-3.55838	26440100
-0.238366	0.0135439	-0.238366	0.00957554	-3.55807	-761856	-0.997363	0.523437	-3.55807	30743400
-0.238198	0.0133229	-0.238198	0.00946595	-3.55776	16171000	-0.996753	-50.6563	-3.55776	28678800
-0.238029	0.0131112	-0.238029	0.00938141	-3.55745	12533800	-0.996144	-64.1094	-3.55745	26614200
-0.237861	0.0129126	-0.237861	0.00933359	-3.55713	9986050	-0.995534	-35.1719	-3.55713	13538400
-0.237693	0.012733	-0.237693	0.00932946	-3.55682	13787100	-0.994925	21.0859	-3.55682	462525
-0.237525	0.0125783	-0.237525	0.00936933	-3.55651	20865000	-0.994315	82.1875	-3.55651	122570
-0.237357	0.0124533	-0.237357	0.00944655	-3.5562	17023000	-0.993705	127.008	-3.5562	-217385
-0.237189	0.0123594	-0.237189	0.0095491	-3.55588	9314300	-0.993096	143.859	-3.55588	-1220670
-0.237021	0.0122948	-0.237021	0.00966182	-3.55557	13189100	-0.992486	138.922	-3.55557	-2223950
-0.236853	0.0122519	-0.236853	0.00977013	-3.55526	30015500	-0.991877	131.609	-3.55526	9508650
-0.236684	0.0122204	-0.236684	0.00986238	-3.55495	30580700	-0.991267	132.156	-3.55495	21241200
-0.236516	0.0121845	-0.236516	0.00993169	-3.55463	11247600	-0.990657	125.719	-3.55463	32973800
-0.236348	0.0121315	-0.236348	0.00997697	-3.55432	24641500	-0.990048	87.3594	-3.55432	44706400
-0.23618	0.0120484	-0.23618	0.0100011	-3.55401	35291100	-0.989438	12.6641	-3.55401	35212600
-0.236012	0.0119297	-0.236012	0.0100095	-3.5537	27353100	-0.988829	-73.375	-3.5537	25718700
-0.235844	0.0117767	-0.235844	0.0100078	-3.55338	9625600	-0.988219	-139.328	-3.55338	21000800
-0.235676	0.011595	-0.235676	0.0100001	-3.55307	2031620	-0.987609	-173.328	-3.55307	16282900
-0.235508	0.0113985	-0.235508	0.00998816	-3.55276	8372220	-0.987	-184.828	-3.55276	11565000
-0.235339	0.0112006	-0.235339	0.00997111	-3.55245	17948700	-0.98639	-186.906	-3.55245	6847050
-0.235171	0.011015	-0.235171	0.00994679	-3.55213	2736130	-0.985781	-183.078	-3.55213	6755840
-0.235003	0.0108534	-0.235003	0.00991145	-3.55182	-10477600	-0.985171	-171.414	-3.55182	6664630
-0.234835	0.0107214	-0.234835	0.00986085	-3.55151	4169730	-0.984561	-156.695	-3.55151	6573430
-0.234667	0.0106198	-0.234667	0.00979094	-3.55119	20791300	-0.983952	-153.156	-3.55119	6482220
-0.234499	0.0105453	-0.234499	0.009698	-3.55088	31883300	-0.983342	-172.203	-3.55088	4666360
-0.234331	0.010492	-0.234331	0.00957893	-3.55057	25468900	-0.982733	-208.164	-3.55057	2850500
-0.234163	0.0104524	-0.234163	0.00943173	-3.55026	-1277950	-0.982123	-240.008	-3.55026	7402580
-0.233994	0.0104205	-0.233994	0.00925624	-3.54994	-20308000	-0.981513	-249.359	-3.54994	11954700
-0.233826	0.010392	-0.233826	0.0090543	-3.54963	-11239400	-0.980904	-235.758	-3.54963	25859700
-0.233658	0.0103633	-0.233658	0.00882958	-3.54932	-11083800	-0.980294	-213.539	-3.54932	39764700
-0.23349	0.0103344	-0.23349	0.00858707	-3.54901	-9601020	-0.979685	-196.156	-3.54901	40933800
-0.233322	0.0103063	-0.233322	0.00833267	-3.54869	14704600	-0.979075	-185.672	-3.54869	42102900
-0.233154	0.0102802	-0.233154	0.00807125	-3.54838	42049500	-0.978465	-175.273	-3.54838	32526100
-0.232986	0.0102586	-0.232986	0.00780714	-3.54807	56623100	-0.977856	-158.227	-3.54807	22949300
-0.232818	0.0102404	-0.232818	0.00754353	-3.54776	54738900	-0.977246	-133.789	-3.54776	19740500
-0.23265	0.0102253	-0.23265	0.00728355	-3.54744	50028500	-0.976637	-106.773	-3.54744	16531600
-0.232481	0.010208	-0.232481	0.00703096	-3.54713	24633300	-0.976027	-82.3906	-3.54713	12178500
-0.232313	0.0101851	-0.232313	0.00679037	-3.54682	6938620	-0.975418	-61.0703	-3.54682	7825460
-0.232145	0.0101507	-0.232145	0.00656761	-3.54651	21667800	-0.974808	-37.7422	-3.54651	-2895570
-0.231977	0.0101021	-0.231977	0.0063682	-3.54619	32047100	-0.974198	-6.46094	-3.54619	-13616600
-0.231809	0.0100396	-0.231809	0.00619667	-3.54588	29458400	-0.973589	33.4922	-3.54588	-19561700
-0.231641	0.00996787	-0.231641	0.00605521	-3.54557	22323200	-0.972979	75.125	-3.54557	-25506700
-0.231473	0.0098964	-0.231473	0.00594321	-3.54526	28164100	-0.97237	106.617	-3.54526	-18715900
-0.231305	0.00983533	-0.231305	0.00585779	-3.54494	23896100	-0.97176	118.32	-3.54494	-11925100
-0.231136	0.00979524	-0.231136	0.00579497	-3.54463	-417792	-0.97115	109.211	-3.54463	-6195620
-0.230968	0.00978109	-0.230968	0.00575085	-3.54432	-5226500	-0.970541	86.3203	-3.54432	-466133
-0.2308	0.00979398	-0.2308	0.0057234	-3.54401	-8437760	-0.969931	56.5703	-3.54401	5263350
-0.230632	0.00982851	-0.230632	0.00571181	-3.54369	-29007900	-0.969322	21.3594	-3.54369	10992800
-0.230464	0.00987537	-0.230464	0.00571561	-3.54338	-29245400	-0.968712	-17.4141	-3.54338	3455790
-0.230296	0.00992345	-0.230296	0.00573468	-3.54307	-12566500	-0.968102	-49.0469	-3.54307	-4081270
-0.230128	0.00996383	-0.230128	0.00576769	-3.54276	4227070	-0.967493	-59.6016	-3.54276	1117560
-0.22996	0.00998937	-0.22996	0.00581239	-3.54244	3432450	-0.966883	-47.8281	-3.54244	6316390
-0.229791	0.00999688	-0.229791	0.0058661	-3.54213	9797630	-0.966274	-28.3906	-3.54213	5503810
-0.229623	0.00998623	-0.229623	0.00592767	-3.54182	26009600	-0.965664	-15.0078	-3.54182	4691230
-0.229455	0.0099557	-0.229455	0.00599776	-3.54151	21864400	-0.965054	-7.03906	-3.54151	3878660
-0.229287	0.00990314	-0.229287	0.00608018	-3.54119	17031200	-0.964445	1.78125	-3.54119	3066080
-0.229119	0.00982445	-0.229119	0.00618004	-3.54088	10371100	-0.963835	8.11719	-3.54088	7162130
-0.228951	0.0097149	-0.228951	0.00630281	-3.54057	3260420	-0.963226	2.60937	-3.54057	11258200
-0.228783	0.00957105	-0.228783	0.006452	-3.54025	401408	-0.962616	-13.7031	-3.54025	21722200
-0.228615	0.00939287	-0.228615	0.00662763	-3.53994	-7364610	-0.962006	-27.9766	-3.53994	32186100
-0.228446	0.00918507	-0.228446	0.00682611	-3.53963	10354700	-0.961397	-32.7344	-3.53963	19765300
-0.228278	0.00895564	-0.228278	0.00704011	-3.53932	17997800	-0.960787	-35.6406	-3.53932	7344540
-0.22811	0.00871569	-0.22811	0.00726132	-3.539	14729200	-0.960178	-47.1406	-3.539	7659620
-0.227942	0.00847523	-0.227942	0.00748136	-3.53869	23920600	-0.959568	-64.8203	-3.53869	7974700
-0.227774	0.00824272	-0.227774	0.00769309	-3.53838	29376500	-0.958958	-75.3906	-3.53838	12667700
-0.227606	0.00802207	-0.227606	0.00789114	-3.53807	15466500	-0.958349	-67.9062	-3.53807	17360800
-0.227438	0.00781552	-0.227438	0.00807202	-3.53775	-5005310	-0.957739	-40.9687	-3.53775	22053800
-0.22727	0.00762415	-0.22727	0.00823239	-3.53744	-11567100	-0.95713	-1.1875	-3.53744	26746900
-0.227101	0.00744842	-0.227101	0.00836926	-3.53713	-581632	-0.95652	38.4297	-3.53713	21365600
-0.226933	0.00729345	-0.226933	0.00847973	-3.53682	-417792	-0.95591	60.8828	-3.53682	15984400
-0.226765	0.00716615	-0.226765	0.00856026	-3.5365	-2015230	-0.955301	53.8516	-3.5365	10603100
-0.226597	0.00707433	-0.226597	0.00860807	-3.53619	27467800	-0.954691	18.6172	-3.53619	5221900
-0.226429	0.00702566	-0.226429	0.00862097	-3.53588	34521100	-0.954082	-31.5469	-3.53588	6739260
-0.226261	0.00702335	-0.226261	0.00859769	-3.53557	19267600	-0.953472	-80.4844	-3.53557	8256620
-0.226093	0.00706663	-0.226093	0.00853861	-3.53525	-5062660	-0.952862	-113.922	-3.53525	9773980
-0.225925	0.00714828	-0.225925	0.00844521	-3.53494	1146880	-0.952253	-119.937	-3.53494	11291300
-0.225756	0.00725823	-0.225756	0.00832126	-3.53463	5652480	-0.951643	-94.8828	-3.53463	10022700
-0.225588	0.00738298	-0.225588	0.00817232	-3.53432	5971970	-0.951034	-52.2969	-3.53432	8754110
-0.22542	0.0075114	-0.22542	0.00800691	-3.534	7225340	-0.950424	-17.6328	-3.534	7485500
-0.225252	0.00763584	-0.225252	0.00783606	-3.53369	2801660	-0.949814	-6.96094	-3.53369	6216890
-0.225084	0.00775355	-0.225084	0.00767218	-3.53338	729088	-0.949205	-12.6016	-3.53338	9724230
-0.224916	0.0078654	-0.224916	0.00752735	-3.53307	7208960	-0.948595	-14.3984	-3.53307	13231600
-0.224748	0.00797675	-0.224748	0.00741153	-3.53275	4235260	-0.947986	-2.88281	-3.53275	4003030
-0.22458	0.00809121	-0.22458	0.00733021	-3.53244	-4415490	-0.947376	13.2344	-3.53244	-5225500
-0.224411	0.00821115	-0.224411	0.00728361	-3.53213	-14491600	-0.946766	20.0937	-3.53213	-2008370
-0.224243	0.00833356	-0.224243	0.00726702	-3.53182	-15720400	-0.946157	12.7891	-3.53182	1208770
-0.224075	0.00845204	-0.224075	0.00727125	-3.5315	-6184960	-0.945547	-3.23438	-3.5315	-8309970
-0.223907	0.00855682	-0.223907	0.00728635	-3.53119	-1015810	-0.944938	-18.5	-3.53119	-17828700
-0.223739	0.00863777	-0.223739	0.00730286	-3.53088	-11640800	-0.944328	-24.6016	-3.53088	-9835630
-0.223571	0.00868865	-0.223571	0.00731361	-3.53056	-25305100	-0.943718	-18.1875	-3.53056	-1842540
-0.223403	0.00870657	-0.223403	0.00731555	-3.53025	-25526300	-0.943109	-3.94531	-3.53025	-6585320
-0.223235	0.00869744	-0.223235	0.00730921	-3.52994	-23011300	-0.942499	7.89844	-3.52994	-11328100
-0.223067	0.00867112	-0.223067	0.00729928	-3.52963	-9732100	-0.94189	9.28125	-3.52963	-5192340
-0.222898	0.00863992	-0.222898	0.00729289	-3.52931	5373950	-0.94128	-1.14063	-3.52931	943437
-0.22273	0.00861872	-0.22273	0.00729993	-3.529	12959700	-0.94067	-20.5391	-3.529	-5656670
-0.222562	0.00861831	-0.222562	0.00733185	-3.52869	9060350	-0.940061	-45.2031	-3.52869	-12256800
-0.222394	0.00864456	-0.222394	0.00740068	-3.52838	1531900	-0.939451	-70.1719	-3.52838	-2273700
-0.222226	0.00870233	-0.222226	0.00751713	-3.52806	-4104190	-0.938842	-89.1953	-3.52806	7709370
-0.222058	0.00879159	-0.222058	0.00769021	-3.52775	-663552	-0.938232	-98.1719	-3.52775	2833920
-0.22189	0.0089095	-0.22189	0.00792454	-3.52744	2064380	-0.937622	-97.9453	-3.52744	10694300
-0.221722	0.00905416	-0.221722	0.00822045	-3.52713	1761280	-0.937013	-93.3437	-3.52713	16772100
-0.221553	0.00922273	-0.221553	0.0085726	-3.52681	6275070	-0.936403	-91.6328	-3.52681	1623350
-0.221385	0.0094117	-0.221385	0.0089728	-3.5265	25575400	-0.935794	-99.875	-3.5265	537149
-0.221217	0.00961606	-0.221217	0.00940871	-3.52619	44179500	-0.935184	-117.703	-3.52619	-549049
-0.221049	0.009832	-0.221049	0.00986712	-3.52588	26927100	-0.934574	-131.477	-3.52588	-3890560
-0.220881	0.0100536	-0.220881	0.0103342	-3.52556	9371650	-0.933965	-123.57	-3.52556	13994400
-0.220713	0.0102775	-0.220713	0.0107952	-3.52525	-5890050	-0.933355	-91.5156	-3.52525	27103400
-0.220545	0.0105032	-0.220545	0.0112359	-3.52494	-23953400	-0.932746	-51.9609	-3.52494	27476500
-0.220377	0.0107332	-0.220377	0.0116408	-3.52463	-21905400	-0.932136	-21.3281	-3.52463	21183200
-0.220208	0.0109741	-0.220208	0.0119952	-3.52431	-11788300	-0.931526	0.476563	-3.52431	14889900
-0.22004	0.0112326	-0.22004	0.0122857	-3.524	-1974270	-0.930917	21.3906	-3.524	7800580
-0.219872	0.0115148	-0.219872	0.0125031	-3.52369	7626750	-0.930307	42.1328	-3.52369	711272
-0.219704	0.0118224	-0.219704	0.0126428	-3.52338	28008400	-0.929698	60.3594	-3.52338	-13542000
-0.219536	0.0121521	-0.219536	0.0127073	-3.52306	31940600	-0.929088	82.5938	-3.52306	-27795200
-0.219368	0.0124925	-0.219368	0.0127051	-3.52275	32350200	-0.928478	116.523	-3.52275	-29312600
-0.2192	0.0128285	-0.2192	0.0126498	-3.52244	40755200	-0.927869	154.273	-3.52244	-30829900
-0.219032	0.0131437	-0.219032	0.0125568	-3.52213	28729300	-0.927259	178.594	-3.52213	-25515000
-0.218863	0.0134223	-0.218863	0.0124399	-3.52181	21930000	-0.92665	186.648	-3.52181	-20200100
-0.218695	0.0136528	-0.218695	0.0123099	-3.5215	32653300	-0.92604	192.188	-3.5215	-13558600
-0.218527	0.0138298	-0.218527	0.0121724	-3.52119	38305800	-0.92543	200.937	-3.52119	-6916990
-0.218359	0.0139557	-0.218359	0.0120289	-3.52087	13975600	-0.924821	200.266	-3.52087	-17123900
-0.218191	0.0140376	-0.218191	0.0118761	-3.52056	1187840	-0.924211	180.977	-3.52056	-6104410
-0.218023	0.0140888	-0.218023	0.0117091	-3.52025	10264600	-0.923602	154.367	-3.52025	5711100
-0.217855	0.0141256	-0.217855	0.0115215	-3.51994	16662500	-0.922992	136.297	-3.51994	-3699850
-0.217687	0.014164	-0.217687	0.0113076	-3.51962	15196200	-0.922382	125.836	-3.51962	-8434350
-0.217518	0.0142193	-0.217518	0.0110622	-3.51931	28713000	-0.921773	113.383	-3.51931	-432967
-0.21735	0.014304	-0.21735	0.0107827	-3.519	38174700	-0.921163	101.289	-3.519	5445770
-0.217182	0.0144229	-0.217182	0.0104699	-3.51869	46661600	-0.920554	101.523	-3.51869	11324500
-0.217014	0.0145755	-0.217014	0.0101288	-3.51837	44474400	-0.919944	116.734	-3.51837	12294600
-0.216846	0.0147554	-0.216846	0.00976825	-3.51806	37077000	-0.919334	136.984	-3.51806	13264700
-0.216678	0.0149525	-0.216678	0.00940292	-3.51775	16638000	-0.918725	153.273	-3.51775	34134700
-0.21651	0.0151521	-0.21651	0.00904885	-3.51744	-4218880	-0.918115	163.344	-3.51744	55004600
-0.216342	0.0153418	-0.216342	0.00872248	-3.51712	8691710	-0.917506	166.359	-3.51712	56298100
-0.216173	0.0155092	-0.216173	0.00843688	-3.51681	8978430	-0.916896	164.406	-3.51681	36365100
-0.216005	0.0156431	-0.216005	0.00819888	-3.5165	-7266300	-0.916286	167.961	-3.5165	7145540
-0.215837	0.0157356	-0.215837	0.008007	-3.51619	-3989500	-0.915677	187.422	-3.51619	-22074000
-0.215669	0.0157777	-0.215669	0.00785354	-3.51587	-4661250	-0.915067	217.719	-3.51587	-21841800
-0.215501	0.0157619	-0.215501	0.00772551	-3.51556	-598016	-0.914458	241.945	-3.51556	-21609700
-0.215333	0.0156788	-0.215333	0.00760899	-3.51525	6512640	-0.913848	252.523	-3.51525	-9968290
-0.215165	0.0155192	-0.215165	0.00749256	-3.51494	3842050	-0.913238	258.336	-3.51494	1673100
-0.214997	0.0152767	-0.214997	0.00737016	-3.51462	-3964930	-0.912629	268.352	-3.51462	26581000
-0.214828	0.0149491	-0.214828	0.00724172	-3.51431	1269760	-0.912019	278.172	-3.51431	30262500
-0.21466	0.0145396	-0.21466	0.00711254	-3.514	27263000	-0.91141	277.203	-3.514	24657400
-0.214492	0.0140581	-0.214492	0.00699213	-3.51369	24961000	-0.9108	261.133	-3.51369	19052300
-0.214324	0.0135198	-0.214324	0.00688989	-3.51337	4857860	-0.91019	233.133	-3.51337	13712500
-0.214156	0.0129444	-0.214156	0.00681516	-3.51306	11747300	-0.909581	198.844	-3.51306	8372700
-0.213988	0.0123539	-0.213988	0.00677351	-3.51275	10051600	-0.908971	163.148	-3.51275	3032920
-0.21382	0.011771	-0.21382	0.00676841	-3.51244	-3719170	-0.908362	127.109	-3.51244	-2306870
-0.213652	0.0112146	-0.213652	0.00680015	-3.51212	-5644290	-0.907752	87.4297	-3.51212	-1908870
-0.213484	0.0107046	-0.213484	0.00686723	-3.51181	-26730500	-0.907142	46.5078	-3.51181	-1510870
-0.213315	0.0102556	-0.213315	0.006966	-3.5115	-24993800	-0.906533	20.8672	-3.5115	-1112880
-0.213147	0.00987816	-0.213147	0.00709208	-3.51118	-4702210	-0.905923	27.8359	-3.51118	-714881
-0.212979	0.00957876	-0.212979	0.00723896	-3.51087	2359300	-0.905314	61.3281	-3.51087	8969690
-0.212811	0.00935817	-0.212811	0.00739862	-3.51056	6676480	-0.904704	93.9375	-3.51056	18654300
-0.212643	0.00920981	-0.212643	0.00756103	-3.51025	15958000	-0.904094	108.273	-3.51025	28338800
-0.212475	0.00912353	-0.212475	0.00771673	-3.50993	31825900	-0.903485	112.992	-3.50993	38023400
-0.212307	0.00908608	-0.212307	0.00785606	-3.50962	45064200	-0.902875	121.148	-3.50962	36099800
-0.212139	0.00908132	-0.212139	0.00797164	-3.50931	51290100	-0.902266	127.336	-3.50931	34176100
-0.21197	0.00909843	-0.21197	0.00805842	-3.509	39067600	-0.901656	119.672	-3.509	20843200
-0.211802	0.00912878	-0.211802	0.0081148	-3.50868	18866200	-0.901046	102.437	-3.50868	7510370
-0.211634	0.00916967	-0.211634	0.00814145	-3.50837	10149900	-0.900437	89.1719	-3.50837	-7281820
-0.211466	0.00922387	-0.211466	0.00814073	-3.50806	14704600	-0.899827	78.875	-3.50806	-847546
-0.211298	0.00929661	-0.211298	0.00811633	-3.50775	6406140	-0.899218	57.1484	-3.50775	-6353160
-0.21113	0.00939319	-0.21113	0.00807156	-3.50743	9625600	-0.898608	21.1719	-3.50743	-11858800
-0.210962	0.00951626	-0.210962	0.00800923	-3.50712	17154000	-0.897998	-11.7344	-3.50712	-10557000
-0.210794	0.00966363	-0.210794	0.0079329	-3.50681	8519680	-0.897389	-23.7109	-3.50681	-9255220
-0.210625	0.0098293	-0.210625	0.00784567	-3.5065	-17514500	-0.896779	-13.0312	-3.5065	-14321400
-0.210457	0.0100053	-0.210457	0.00775057	-3.50618	-23257100	-0.89617	10.4531	-3.50618	-19387500
-0.210289	0.0101824	-0.210289	0.00765148	-3.50587	-26034200	-0.89556	33.7734	-3.50587	-11054500
-0.210121	0.0103531	-0.210121	0.00755124	-3.50556	-22855700	-0.89495	41.2031	-3.50556	-2721450
-0.209953	0.0105145	-0.209953	0.00745291	-3.50525	-24395800	-0.894341	18.75	-3.50525	-7124280
-0.209785	0.0106646	-0.209785	0.00735662	-3.50493	-23224300	-0.893731	-32.2578	-3.50493	-11527100
-0.209617	0.0108057	-0.209617	0.00726269	-3.50462	6324220	-0.893122	-92.6172	-3.50462	-4388050
-0.209449	0.0109386	-0.209449	0.00716905	-3.50431	28254200	-0.892512	-143.367	-3.50431	2751000
-0.20928	0.0110642	-0.20928	0.00707347	-3.504	31047700	-0.891902	-181.266	-3.504	9890060
-0.209112	0.0111819	-0.209112	0.00697323	-3.50368	21274600	-0.891293	-210.344	-3.50368	17029100
-0.208944	0.011288	-0.208944	0.00686531	-3.50337	15974400	-0.890683	-223.937	-3.50337	3472370
-0.208776	0.0113799	-0.208776	0.00674847	-3.50306	31359000	-0.890074	-204.992	-3.50306	-10084400
-0.208608	0.0114553	-0.208608	0.00662019	-3.50275	30089200	-0.889464	-145.469	-3.50275	-23641100
-0.20844	0.0115143	-0.20844	0.00647921	-3.50243	14794800	-0.888854	-59.9375	-3.50243	-37197900
-0.208272	0.011561	-0.208272	0.00632418	-3.50212	901120	-0.888245	22.3203	-3.50212	-39959000
-0.208104	0.0116009	-0.208104	0.00615503	-3.50181	-12787700	-0.887635	77.6641	-3.50181	-42720100
-0.207935	0.0116408	-0.207935	0.00597411	-3.50149	-13729800	-0.887026	101.555	-3.50149	-32745300
-0.207767	0.0116852	-0.207767	0.00578652	-3.50118	-327680	-0.886416	104.422	-3.50118	-22770500
-0.207599	0.0117375	-0.207599	0.00560058	-3.50087	11518000	-0.885806	96.375	-3.50087	-18367700
-0.207431	0.0117961	-0.207431	0.00542834	-3.50056	18538500	-0.885197	78.6172	-3.50056	-13964800
-0.207263	0.011856	-0.207263	0.0052831	-3.50024	30711800	-0.884587	51.2969	-3.50024	-9562010
-0.207095	0.011912	-0.207095	0.00517739	-3.49993	33095700	-0.883978	24.4531	-3.49993	-5159170
-0.206927	0.0119546	-0.206927	0.00512122	-3.49962	16678900	-0.883368	13.0859	-3.49962	-7323280
-0.206759	0.0119759	-0.206759	0.00511936	-3.49931	-7675900	-0.882758	20.7031	-3.49931	-9487380
-0.20659	0.0119714	-0.20659	0.00517116	-3.49899	-7036930	-0.882149	35.75	-3.49899	-23591400
-0.206422	0.0119375	-0.206422	0.00527075	-3.49868	-671744	-0.881539	48.0469	-3.49868	-16468900
-0.206254	0.011876	-0.206254	0.00540838	-3.49837	-6242300	-0.88093	62.125	-3.49837	-5366460
-0.206086	0.0117909	-0.206086	0.00557386	-3.49806	-6987780	-0.88032	88.6484	-3.49806	5735970
-0.205918	0.0116924	-0.205918	0.00575677	-3.49774	-606208	-0.87971	127.352	-3.49774	5959850
-0.20575	0.0115921	-0.20575	0.00594968	-3.49743	6160380	-0.879101	165.391	-3.49743	-6552160
-0.205582	0.0115053	-0.205582	0.006148	-3.49712	-2498560	-0.878491	190.891	-3.49712	-24354200
-0.205414	0.0114464	-0.205414	0.00634901	-3.49681	7626750	-0.877882	202.391	-3.49681	-12439200
-0.205245	0.0114273	-0.205245	0.00655222	-3.49649	12173300	-0.877272	205.609	-3.49649	-10872100
-0.205077	0.0114541	-0.205077	0.00675721	-3.49618	-1810430	-0.876662	205.391	-3.49618	-22040800
-0.204909	0.0115288	-0.204909	0.00696432	-3.49587	-22618100	-0.876053	201.133	-3.49587	-20871700
-0.204741	0.0116438	-0.204741	0.00717289	-3.49556	-16556000	-0.875443	187.508	-3.49556	-19702600
-0.204573	0.0117892	-0.204573	0.00738369	-3.49524	21790700	-0.874834	160.391	-3.49524	-12961600
-0.204405	0.0119503	-0.204405	0.00759679	-3.49493	38985700	-0.874224	124.187	-3.49493	-6220500
-0.204237	0.0121128	-0.204237	0.00781393	-3.49462	38502400	-0.873614	90.4219	-3.49462	7750830
-0.204069	0.0122647	-0.204069	0.00803672	-3.49431	24289300	-0.873005	66.0234	-3.49431	21722200
-0.203901	0.0123984	-0.203901	0.00826665	-3.49399	3604480	-0.872395	45.875	-3.49399	22957600
-0.203732	0.012511	-0.203732	0.00850412	-3.49368	1490940	-0.871786	21.9609	-3.49368	24193000
-0.203564	0.0126038	-0.203564	0.00874816	-3.49337	-4055040	-0.871176	-2.98438	-3.49337	9110650
-0.203396	0.012682	-0.203396	0.00899493	-3.49306	4505600	-0.870566	-18.2031	-3.49306	-5971750
-0.203228	0.0127524	-0.203228	0.00923996	-3.49274	18702300	-0.869957	-19.8516	-3.49274	172319
-0.20306	0.0128213	-0.20306	0.00947678	-3.49243	12697600	-0.869347	-15.1953	-3.49243	6316390
-0.202892	0.0128965	-0.202892	0.00969891	-3.49212	14352400	-0.868738	-10.9531	-3.49212	7369420
-0.202724	0.0129836	-0.202724	0.00990073	-3.49181	21209100	-0.868128	-6.5625	-3.49181	8422450
-0.202556	0.0130864	-0.202556	0.0100773	-3.49149	22446100	-0.867518	-2.29688	-3.49149	-3260400
-0.202387	0.0132106	-0.202387	0.0102264	-3.49118	18055200	-0.866909	-4.32813	-3.49118	-14943200
-0.202219	0.0133561	-0.202219	0.0103476	-3.49087	155648	-0.866299	-13.4609	-3.49087	-4868970
-0.202051	0.0135227	-0.202051	0.0104413	-3.49055	3973120	-0.86569	-16.4141	-3.49055	5205310
-0.201883	0.0137041	-0.201883	0.0105097	-3.49024	23027700	-0.86508	-0.109375	-3.49024	1217060
-0.201715	0.0138925	-0.201715	0.0105544	-3.48993	5062660	-0.86447	27.3203	-3.48993	-2771190
-0.201547	0.014076	-0.201547	0.0105769	-3.48962	6578180	-0.863861	42.4453	-3.48962	9492060
-0.201379	0.0142384	-0.201379	0.0105776	-3.4893	13778900	-0.863251	35.6562	-3.4893	528858
-0.201211	0.0143623	-0.201211	0.0105556	-3.48899	-5750780	-0.862642	23.7031	-3.48899	-25150200
-0.201042	0.0144325	-0.201042	0.0105102	-3.48868	229376	-0.862032	26.6094	-3.48868	-21112200
-0.200874	0.0144329	-0.200874	0.0104402	-3.48837	10608600	-0.861422	40.6953	-3.48837	-7654940
-0.200706	0.0143544	-0.200706	0.010346	-3.48805	-9576450	-0.860813	43.7891	-3.48805	18538200
-0.200538	0.0141911	-0.200538	0.0102292	-3.48774	-20406300	-0.860203	23.0547	-3.48774	26688800
-0.20037	0.0139439	-0.20037	0.0100934	-3.48743	-17752100	-0.859594	-12.1406	-3.48743	34839400
-0.200202	0.0136177	-0.200202	0.00994284	-3.48712	-12443600	-0.858984	-44.0547	-3.48712	29972300
-0.200034	0.0132232	-0.200034	0.00978157	-3.4868	-7659520	-0.858374	-63.7344	-3.4868	25105100
-0.199866	0.0127713	-0.199866	0.00961303	-3.48649	-16842800	-0.857765	-72.1484	-3.48649	26605900
-0.199697	0.0122741	-0.199697	0.00943795	-3.48618	-13729800	-0.857155	-72.2656	-3.48618	28106700
-0.199529	0.0117442	-0.199529	0.00925579	-3.48587	-5808130	-0.856546	-66.1953	-3.48587	22576200
-0.199361	0.0111912	-0.199361	0.00906467	-3.48555	-15876100	-0.855936	-57.6094	-3.48555	17045700
-0.199193	0.0106222	-0.199193	0.00886277	-3.48524	-15941600	-0.855326	-52.4453	-3.48524	24251100
-0.199025	0.010046	-0.199025	0.00864949	-3.48493	-7995390	-0.854717	-55.7656	-3.48493	31456500
-0.198857	0.0094679	-0.198857	0.00842633	-3.48462	-614400	-0.854107	-66.9297	-3.48462	23405300
-0.198689	0.00889456	-0.198689	0.00819785	-3.4843	10813400	-0.853498	-77.1875	-3.4843	15354200
-0.198521	0.00833123	-0.198521	0.00796964	-3.48399	13254700	-0.852888	-75.4219	-3.48399	20039000
-0.198352	0.00778259	-0.198352	0.00774864	-3.48368	147456	-0.852278	-61.6406	-3.48368	24723700
-0.198184	0.00725471	-0.198184	0.00754086	-3.48337	-9584640	-0.851669	-51.5078	-3.48337	11233300
-0.198016	0.00675105	-0.198016	0.00735212	-3.48305	-17735700	-0.851059	-58.6641	-3.48305	-2257120
-0.197848	0.00627797	-0.197848	0.00718672	-3.48274	-33398800	-0.85045	-72.9922	-3.48274	-9379590
-0.19768	0.0058418	-0.19768	0.00704934	-3.48243	-28516400	-0.84984	-68.6172	-3.48243	-16502100
-0.197512	0.00544868	-0.197512	0.00694493	-3.48212	3145730	-0.84923	-38.5859	-3.48212	-16609900
-0.197344	0.00510624	-0.197344	0.00687979	-3.4818	3481600	-0.848621	-9.4375	-3.4818	-16717600
-0.197176	0.00481738	-0.197176	0.00686123	-3.48149	-3129340	-0.848011	-11.2578	-3.48149	-12580100
-0.197007	0.00458145	-0.197007	0.00689643	-3.48118	13991900	-0.847402	-42.2891	-3.48118	4293240
-0.196839	0.00439382	-0.196839	0.00699179	-3.48086	16220200	-0.846792	-75.0625	-3.48086	18646000
-0.196671	0.00424158	-0.196671	0.00714997	-3.48055	-11264000	-0.846182	-89.9453	-3.48055	11772300
-0.196503	0.00410832	-0.196503	0.00736912	-3.48024	-9576450	-0.845573	-86.5859	-3.48024	4898520
-0.196335	0.00397774	-0.196335	0.00764212	-3.47993	15228900	-0.844963	-66.625	-3.47993	-1975200
-0.196167	0.00383814	-0.196167	0.00795695	-3.47961	39313400	-0.844354	-27.6094	-3.47961	-13624900
-0.195999	0.00368202	-0.195999	0.00829786	-3.4793	50397200	-0.843744	19.4766	-3.4793	-25274600
-0.195831	0.00351335	-0.195831	0.00864789	-3.47899	34832400	-0.843134	45.5703	-3.47899	-15697800
-0.195662	0.00334073	-0.195662	0.00899096	-3.47868	23314400	-0.842525	31.2031	-3.47868	-6121000
-0.195494	0.00317886	-0.195494	0.00931325	-3.47836	22659100	-0.841915	-9.17969	-3.47836	2925130
-0.195326	0.00304272	-0.195326	0.00960528	-3.47805	27172900	-0.841306	-42.6172	-3.47805	11971200
-0.195158	0.00294557	-0.195158	0.00986202	-3.47774	24666100	-0.840696	-52.0078	-3.47774	8281490
-0.19499	0.00289429	-0.19499	0.0100825	-3.47743	21610500	-0.840086	-45.4297	-3.47743	4591740
-0.194822	0.00289285	-0.194822	0.0102687	-3.47711	14835700	-0.839477	-37.3828	-3.47711	15802000
-0.194654	0.00294033	-0.194654	0.0104244	-3.4768	-11255800	-0.838867	-33.9453	-3.4768	27012200
-0.194486	0.00303401	-0.194486	0.0105529	-3.47649	-21700600	-0.838258	-35.4063	-3.47649	25486500
-0.194318	0.00316994	-0.194318	0.0106557	-3.47618	-8552450	-0.837648	-42.1328	-3.47618	23960900
-0.194149	0.00334532	-0.194149	0.0107325	-3.47586	7348220	-0.837038	-53.2031	-3.47586	26945900
-0.193981	0.00355468	-0.193981	0.0107799	-3.47555	3784700	-0.836429	-64.7344	-3.47555	29930800
-0.193813	0.0037908	-0.193813	0.0107936	-3.47524	-17104900	-0.835819	-71.9531	-3.47524	20179900
-0.193645	0.00404654	-0.193645	0.0107683	-3.47493	-40517600	-0.83521	-71.2187	-3.47493	10429000
-0.193477	0.0043104	-0.193477	0.0106998	-3.47461	-47595500	-0.8346	-62.6094	-3.47461	11855200
-0.193309	0.00457355	-0.193309	0.0105868	-3.4743	-42647600	-0.83399	-54.25	-3.4743	13281300
-0.193141	0.00482606	-0.193141	0.0104304	-3.47399	-29777900	-0.833381	-58.8438	-3.47399	14707500
-0.192973	0.00506163	-0.192973	0.010235	-3.47368	-8192000	-0.832771	-77.8438	-3.47368	16133600
-0.192804	0.00527803	-0.192804	0.0100075	-3.47336	-1613820	-0.832162	-92.5469	-3.47336	11987800
-0.192636	0.00547327	-0.192636	0.00975631	-3.47305	-2408450	-0.831552	-81.5	-3.47305	7842040
-0.192468	0.00565132	-0.192468	0.00949081	-3.47274	1310720	-0.830942	-46.7422	-3.47274	3696240
-0.1923	0.00581292	-0.1923	0.00921977	-3.47243	11632600	-0.830333	-12.5	-3.47243	-449550
-0.192132	0.00595992	-0.192132	0.00895198	-3.47211	13672400	-0.829723	3.51563	-3.47211	-2472700
-0.191964	0.00609529	-0.191964	0.00869478	-3.4718	7331840	-0.829114	5.8125	-3.4718	-4495840
-0.191796	0.00622186	-0.191796	0.00845449	-3.47149	11165700	-0.828504	4.48437	-3.47149	-6518990
-0.191628	0.00634336	-0.191628	0.00823604	-3.47117	7495680	-0.827894	-3.16406	-3.47117	-8542140
-0.191459	0.00646392	-0.191459	0.00804317	-3.47086	8118270	-0.827285	-23.4141	-3.47086	-10565300
-0.191291	0.00658766	-0.191291	0.0078776	-3.47055	16318500	-0.826675	-46.4688	-3.47055	-12588400
-0.191123	0.00671626	-0.191123	0.00773957	-3.47024	27910100	-0.826066	-51.0859	-3.47024	-14611600
-0.190955	0.00685047	-0.190955	0.00762785	-3.46992	34807800	-0.825456	-28.875	-3.46992	-16634700
-0.190787	0.0069856	-0.190787	0.00754083	-3.46961	31219700	-0.824846	5.59375	-3.46961	-15772400
-0.190619	0.00711418	-0.190619	0.0074752	-3.4693	15925200	-0.824237	31.75	-3.4693	-14910100
-0.190451	0.00722975	-0.190451	0.00742776	-3.46899	16400400	-0.823627	42.4063	-3.46899	-14047800
-0.190283	0.00732594	-0.190283	0.00739467	-3.46867	18464800	-0.823018	43.3672	-3.46867	-13185400
-0.190114	0.00739928	-0.190114	0.00737085	-3.46836	20226000	-0.822408	40.7812	-3.46836	-3036530
-0.189946	0.00745279	-0.189946	0.00735124	-3.46805	27861000	-0.821798	35.3828	-3.46805	7112380
-0.189778	0.00749263	-0.189778	0.00733087	-3.46774	30580700	-0.821189	27.6484	-3.46774	15669300
-0.18961	0.00752738	-0.18961	0.00730646	-3.46742	35627000	-0.820579	22.2344	-3.46742	24226200
-0.189442	0.00756688	-0.189442	0.00727719	-3.46711	37978100	-0.81997	24.6328	-3.46711	34026900
-0.189274	0.00762042	-0.189274	0.00724677	-3.4668	22667300	-0.81936	35.0391	-3.4668	18355800
-0.189106	0.00769455	-0.189106	0.00722346	-3.46649	8798210	-0.81875	48.1094	-3.46649	-10051200
-0.188938	0.00779246	-0.188938	0.00721915	-3.46617	17408000	-0.818141	58.8672	-3.46617	-12986400
-0.188769	0.00791678	-0.188769	0.00724815	-3.46586	16212000	-0.817531	66.7344	-3.46586	-8227060
-0.188601	0.00806611	-0.188601	0.00732385	-3.46555	10469400	-0.816922	72.5078	-3.46555	-3467690
-0.188433	0.00823799	-0.188433	0.00745625	-3.46524	17416200	-0.816312	74.2656	-3.46524	2883670
-0.188265	0.0084284	-0.188265	0.00764952	-3.46492	23257100	-0.815702	70.3125	-3.46492	9235020
-0.188097	0.00863176	-0.188097	0.00790163	-3.46461	30793700	-0.815093	65.9219	-3.46461	2916830
-0.187929	0.00884279	-0.187929	0.00820434	-3.4643	23396400	-0.814483	71.8984	-3.4643	-3401360
-0.187761	0.00905451	-0.187761	0.00854546	-3.46399	31719400	-0.813874	93.3047	-3.46399	-9719540
-0.187593	0.00926222	-0.187593	0.00891101	-3.46367	29466600	-0.813264	121.578	-3.46367	-16037700
-0.187424	0.00946278	-0.187424	0.00928636	-3.46336	23478300	-0.812654	139.828	-3.46336	-3915430
-0.187256	0.00965707	-0.187256	0.00965878	-3.46305	27983900	-0.812045	134.555	-3.46305	8206870
-0.187088	0.00985087	-0.187088	0.0100172	-3.46274	34840600	-0.811435	102.383	-3.46274	-897296
-0.18692	0.0100513	-0.18692	0.0103523	-3.46242	34324500	-0.810826	50.5234	-3.46242	-10001500
-0.186752	0.0102678	-0.186752	0.0106568	-3.46211	18612200	-0.810216	-5.90625	-3.46211	-9454210
-0.186584	0.0105104	-0.186584	0.0109257	-3.4618	15573000	-0.809606	-51.4219	-3.4618	-8906970
-0.186416	0.0107843	-0.186416	0.0111558	-3.46148	4448260	-0.808997	-80.9766	-3.46148	-14727700
-0.186248	0.01109	-0.186248	0.0113474	-3.46117	-12959700	-0.808387	-102.148	-3.46117	-20548400
-0.186079	0.0114197	-0.186079	0.0115038	-3.46086	-1900540	-0.807778	-122.633	-3.46086	-11908500
-0.185911	0.0117609	-0.185911	0.0116309	-3.46055	21315600	-0.807168	-137.953	-3.46055	-3268690
-0.185743	0.0120927	-0.185743	0.0117367	-3.46023	26247200	-0.806558	-137.422	-3.46023	5371140
-0.185575	0.0123951	-0.185575	0.0118295	-3.45992	909312	-0.805949	-120.812	-3.45992	14011000
-0.185407	0.012646	-0.185407	0.0119164	-3.45961	-15106000	-0.805339	-100.945	-3.45961	9550110
-0.185239	0.0128279	-0.185239	0.0120017	-3.4593	-21643300	-0.80473	-88.2266	-3.4593	5089230
-0.185071	0.0129297	-0.185071	0.0120867	-3.45898	-26869800	-0.80412	-79.7656	-3.45898	-13699500
-0.184903	0.0129472	-0.184903	0.0121688	-3.45867	-29253600	-0.80351	-68.2344	-3.45867	-7016490
-0.184735	0.0128837	-0.184735	0.0122417	-3.45836	-31203300	-0.802901	-55.2266	-3.45836	462525
-0.184566	0.0127482	-0.184566	0.012297	-3.45805	-18473000	-0.802291	-49.0938	-3.45805	7941540
-0.184398	0.0125552	-0.184398	0.0123242	-3.45773	-1433600	-0.801682	-52.3203	-3.45773	10644600
-0.18423	0.0123222	-0.18423	0.0123129	-3.45742	-966656	-0.801072	-57.4297	-3.45742	13347700
-0.184062	0.0120667	-0.184062	0.0122541	-3.45711	-15663100	-0.800462	-55.4531	-3.45711	11017700
-0.183894	0.0118071	-0.183894	0.0121428	-3.4568	-11116500	-0.799853	-43.9687	-3.4568	8687780
-0.183726	0.0115612	-0.183726	0.0119788	-3.45648	1499140	-0.799243	-27.4375	-3.45648	12725800
-0.183558	0.0113423	-0.183558	0.0117684	-3.45617	-6512640	-0.798634	-14.4297	-3.45617	16763800
-0.18339	0.0111622	-0.18339	0.0115238	-3.45586	-11149300	-0.798024	-15.1953	-3.45586	14035900
-0.183221	0.0110273	-0.183221	0.011262	-3.45555	-22749200	-0.797414	-36.1172	-3.45555	11307900
-0.183053	0.0109367	-0.183053	0.0110013	-3.45523	-28360700	-0.796805	-73.7266	-3.45523	14947900
-0.182885	0.0108865	-0.182885	0.0107592	-3.45492	-17924100	-0.796195	-116.734	-3.45492	18587900
-0.182717	0.0108649	-0.182717	0.0105479	-3.45461	-18145300	-0.795586	-156.289	-3.45461	11382500
-0.182549	0.0108574	-0.182549	0.0103734	-3.4543	-14721000	-0.794976	-190.758	-3.4543	4177160
-0.182381	0.0108487	-0.182381	0.0102349	-3.45398	-10477600	-0.794366	-218.602	-3.45398	9707640
-0.182213	0.0108233	-0.182213	0.0101256	-3.45367	-10977300	-0.793757	-232.023	-3.45367	15238100
-0.182045	0.0107684	-0.182045	0.0100365	-3.45336	-1310720	-0.793147	-224.805	-3.45336	25677200
-0.181876	0.0106761	-0.181876	0.00995777	-3.45305	2654210	-0.792538	-205.117	-3.45305	36116400
-0.181708	0.0105439	-0.181708	0.00988182	-3.45273	-5980160	-0.791928	-192.719	-3.45273	32227600
-0.18154	0.0103738	-0.18154	0.0098044	-3.45242	-16793600	-0.791318	-199.852	-3.45242	28338800
-0.181372	0.0101726	-0.181372	0.00972441	-3.45211	-14057500	-0.790709	-218.734	-3.45211	52741000
-0.181204	0.009951	-0.181204	0.00964268	-3.4518	10436600	-0.790099	-230.945	-3.4518	51671400
-0.181036	0.00971908	-0.181036	0.00955987	-3.45148	25083900	-0.78949	-226.406	-3.45148	43703200
-0.180868	0.0094898	-0.180868	0.00947604	-3.45117	29302800	-0.78888	-210.344	-3.45117	35734900
-0.1807	0.00927218	-0.1807	0.00938924	-3.45086	28704800	-0.78827	-195.32	-3.45086	42359900
-0.180531	0.0090726	-0.180531	0.00929551	-3.45054	32473100	-0.787661	-190.68	-3.45054	48984900
-0.180363	0.00889199	-0.180363	0.00918966	-3.45023	13926400	-0.787051	-197.516	-3.45023	34383400
-0.180195	0.00872946	-0.180195	0.0090666	-3.44992	-1843200	-0.786442	-208.922	-3.44992	19781900
-0.180027	0.00857935	-0.180027	0.0089229	-3.44961	-10428400	-0.785832	-215.805	-3.44961	16722300
-0.179859	0.00843534	-0.179859	0.00875751	-3.44929	-8552450	-0.785222	-216.398	-3.44929	13662700
-0.179691	0.00829466	-0.179691	0.00857344	-3.44898	10813400	-0.784613	-217.563	-3.44898	10603100
-0.179523	0.0081559	-0.179523	0.00837717	-3.44867	9125890	-0.784003	-221.805	-3.44867	7543540
-0.179355	0.00801969	-0.179355	0.00817845	-3.44836	-12533800	-0.783394	-215.68	-3.44836	13505200
-0.179186	0.00789352	-0.179186	0.00798909	-3.44804	-13017100	-0.782784	-181.016	-3.44804	19466800
-0.179018	0.00778098	-0.179018	0.00782101	-3.44773	-6529020	-0.782174	-118.797	-3.44773	25428500
-0.17885	0.00768564	-0.17885	0.00768381	-3.44742	499712	-0.781565	-51.2187	-3.44742	31390100
-0.178682	0.0076081	-0.178682	0.00758342	-3.44711	11567100	-0.780955	4.8125	-3.44711	33139700
-0.178514	0.00754374	-0.178514	0.00752079	-3.44679	9912320	-0.780346	55.3359	-3.44679	34889200
-0.178346	0.00748816	-0.178346	0.00749102	-3.44648	368640	-0.779736	110.313	-3.44648	23902800
-0.178178	0.0074371	-0.178178	0.00748486	-3.44617	13533200	-0.779126	156.688	-3.44617	12916500
-0.17801	0.00739141	-0.17801	0.00748968	-3.44586	22183900	-0.778517	166.781	-3.44586	10951400
-0.177841	0.00735469	-0.177841	0.00749132	-3.44554	23044100	-0.777907	132.961	-3.44554	8986280
-0.177673	0.00733824	-0.177673	0.00747662	-3.44523	18423800	-0.777298	78.5078	-3.44523	7021170
-0.177505	0.00735389	-0.177505	0.00743449	-3.44492	4882430	-0.776688	30.1328	-3.44492	5056060
-0.177337	0.00741323	-0.177337	0.00735757	-3.44461	12189700	-0.776078	-6.96094	-3.44461	14831800
-0.177169	0.00752249	-0.177169	0.00724294	-3.44429	13312000	-0.775469	-39.4766	-3.44429	24607600
-0.177001	0.00768063	-0.177001	0.0070928	-3.44398	15859700	-0.774859	-64.0859	-3.44398	21647500
-0.176833	0.0078783	-0.176833	0.00691439	-3.44367	28106800	-0.77425	-68.0547	-3.44367	18687400
-0.176665	0.00810076	-0.176665	0.00671903	-3.44336	25215000	-0.77364	-46.75	-3.44336	24881300
-0.176496	0.00832895	-0.176496	0.00652114	-3.44304	10281000	-0.77303	-8.57812	-3.44304	31075100
[truncated: 63,538 more rows]

## Sheet: Figure 2B
γ-PGA-SH		γ-PGA-GMA		γ-PGA
wavenumber (cm-1)	transmission ratio (%)	wavenumber (cm-1)	transmission ratio (%)	wavenumber (cm-1)	transmission ratio (%)
399.212	73.7688	399.212	81.6346	525.025	41.0961
401.141	73.2703	401.141	82.6129	525.507	40.8843
403.07	72.5746	403.07	83.3984	525.989	40.9807
404.998	74.6493	404.998	81.4297	526.471	41.1802
406.927	76.9108	406.927	80.1613	526.954	41.3901
408.855	74.5369	408.855	78.4769	527.436	41.4277
410.784	76.3645	410.784	81.435	527.918	41.4287
412.712	78.7884	412.712	84.4046	528.4	41.4801
414.641	79.1469	414.641	87.3291	528.882	41.5408
416.569	79.1122	416.569	85.9334	529.364	41.5671
418.498	79.3136	418.498	83.7257	529.846	41.5312
420.426	79.9791	420.426	80.4241	530.328	41.4752
422.355	81.3749	422.355	81.9834	530.811	41.4457
424.284	83.3176	424.284	86.615	531.293	41.4293
426.212	84.7956	426.212	89.7751	531.775	41.3823
428.141	84.6744	428.141	91.2504	532.257	41.2612
430.069	83.4476	430.069	89.7426	532.739	41.0339
431.998	82.5737	431.998	86.3355	533.221	40.7069
433.926	82.7697	433.926	82.8674	533.703	40.3594
435.855	83.0907	435.855	81.9932	534.185	40.1161
437.784	82.5431	437.784	84.8965	534.667	40.0551
439.712	81.1573	439.712	85.5786	535.149	40.1862
441.641	79.6639	441.641	86.3165	535.632	40.4801
443.569	78.2841	443.569	87.3802	536.114	40.8935
445.498	77.173	445.498	89.4456	536.596	41.347
447.426	76.8755	447.426	90.1713	537.078	41.7274
449.355	77.4625	449.355	89.5444	537.56	41.9358
451.284	78.2168	451.284	89.9579	538.042	41.9433
453.212	78.6925	453.212	89.7485	538.524	41.7799
455.141	79.3101	455.141	87.9327	539.006	41.6305
457.069	80.2456	457.069	88.4687	539.489	41.3606
458.998	81.1573	458.998	89.535	539.971	41.0836
460.926	82.1465	460.926	92.489	540.453	40.9156
462.855	83.6282	462.855	91.8838	540.935	40.8975
464.783	85.3641	464.783	88.4799	541.417	40.9122
466.712	86.3495	466.712	85.8684	541.899	41.0644
468.641	85.889	468.641	85.0344	542.381	41.3317
470.569	84.2652	470.569	87.4711	542.863	41.5746
472.498	82.4165	472.498	88.0692	543.346	41.7401
474.426	80.926	474.426	88.067	543.828	41.8579
476.355	79.4863	476.355	88.3773	544.31	41.8511
478.283	77.7171	478.283	89.3624	544.792	41.7926
480.212	75.8563	480.212	89.8272	545.274	41.7119
482.14	74.1959	482.14	88.8584	545.756	41.719
484.069	72.589	484.069	88.4028	546.238	41.8411
485.998	71.0875	485.998	87.5445	546.72	41.9272
487.926	70.1377	487.926	87.6349	547.202	41.9893
489.855	69.8229	489.855	87.406	547.685	41.9731
491.783	69.7593	491.783	87.271	548.167	41.8495
493.712	69.7605	493.712	87.2685	548.649	41.6704
495.64	69.9455	495.64	87.3813	549.131	41.3849
497.569	70.196	497.569	87.5102	549.613	41.0981
499.498	70.2428	499.498	87.5088	550.095	40.8742
501.426	70.1008	501.426	87.287	550.577	40.7436
503.355	70.0259	503.355	86.9182	551.059	40.7024
505.283	70.0389	505.283	86.5012	551.542	40.7307
507.212	69.9288	507.212	86.03	552.024	40.7737
509.14	69.5817	509.14	85.5651	552.506	40.7968
511.069	69.006	511.069	85.3075	552.988	40.8649
512.997	68.1769	512.997	85.3166	553.47	40.9963
514.926	67.2466	514.926	85.505	553.952	41.0931
516.855	66.7959	516.855	86.2162	554.434	41.1885
518.783	67.196	518.783	86.487	554.916	41.2949
520.712	68.0427	520.712	87.424	555.398	41.3927
522.64	68.593	522.64	89.0793	555.881	41.4703
524.569	68.6682	524.569	90.0539	556.363	41.5677
526.497	68.5482	526.497	88.5575	556.845	41.6263
528.426	68.3278	528.426	86.9233	557.327	41.648
530.355	67.8815	530.355	85.4118	557.809	41.6485
532.283	67.1764	532.283	84.4995	558.291	41.6455
534.212	66.264	534.212	84.5241	558.773	41.7867
536.14	65.0822	536.14	84.3844	559.255	41.9145
538.069	63.6539	538.069	84.0186	559.737	41.9995
539.997	62.3174	539.997	84.3729	560.22	42.1254
541.926	61.5151	541.926	84.7837	560.702	42.2916
543.855	61.2724	543.855	84.8752	561.184	42.4948
545.783	61.2287	545.783	84.2017	561.666	42.6389
547.712	61.1234	547.712	84.7722	562.148	42.9267
549.64	61.0591	549.64	85.3701	562.63	43.336
551.569	61.1862	551.569	86.1788	563.112	43.7885
553.497	61.4805	553.497	84.9459	563.594	44.2458
555.426	61.7931	555.426	84.6317	564.077	44.6569
557.354	61.9905	557.354	84.2889	564.559	44.9785
559.283	61.9567	559.283	84.4753	565.041	45.1967
561.212	61.6393	561.212	84.7191	565.523	45.3245
563.14	61.1158	563.14	84.9824	566.005	45.3929
565.069	60.6925	565.069	85.1312	566.487	45.4363
566.997	60.5877	566.997	85.5066	566.969	45.4797
568.926	60.6476	568.926	86.0759	567.451	45.5258
570.854	60.4676	570.854	86.1328	567.933	45.5532
572.783	59.9819	572.783	85.7442	568.416	45.5995
574.712	59.4839	574.712	85.2237	568.898	45.5129
576.64	59.321	576.64	85.2159	569.38	45.4408
578.569	59.6158	578.569	84.8221	569.862	45.2228
580.497	60.2544	580.497	84.4468	570.344	44.9728
582.426	60.963	582.426	84.156	570.826	44.7823
584.354	61.5759	584.354	83.9585	571.308	44.6298
586.283	62.1157	586.283	83.8223	571.79	44.5214
588.211	62.6408	588.211	83.726	572.273	44.4472
590.14	63.0731	590.14	83.7495	572.755	44.4716
592.068	63.3206	592.068	83.9626	573.237	44.436
593.997	63.3705	593.997	84.3168	573.719	44.408
595.926	63.2981	595.926	84.3542	574.201	44.3957
597.854	63.0645	597.854	84.6202	574.683	44.4128
599.783	62.6307	599.783	85.4169	575.165	44.4685
601.711	62.1623	601.711	86.5644	575.647	44.5578
603.64	61.8928	603.64	86.4738	576.13	44.6663
605.568	61.7402	605.568	86.152	576.612	44.7779
607.497	61.454	607.497	86.0058	577.094	44.8809
609.426	61.0685	609.426	86.0462	577.576	44.967
611.354	60.7994	611.354	86.31	578.058	45.0364
613.283	60.6914	613.283	85.5775	578.54	45.1001
615.211	60.6874	615.211	85.032	579.022	45.1737
617.14	60.8338	617.14	84.7806	579.504	45.2728
619.068	61.1552	619.068	85.3263	579.986	45.405
620.997	61.5281	620.997	85.9679	580.468	45.5703
622.926	61.7881	622.926	86.1494	580.951	45.7597
624.854	61.8674	624.854	86.3307	581.433	45.9579
626.783	61.8253	626.783	86.8675	581.915	46.1512
628.711	61.8314	628.711	87.3099	582.397	46.3317
630.64	61.9301	630.64	87.0764	582.879	46.4955
632.568	61.9616	632.568	86.4976	583.361	46.6393
634.497	61.7763	634.497	85.752	583.843	46.7588
636.426	61.4499	636.426	85.8201	584.325	46.8476
638.354	61.0857	638.354	85.69	584.808	46.8976
640.283	60.702	640.283	85.5234	585.29	46.9009
642.211	60.3856	642.211	85.5402	585.772	46.8563
644.14	60.3054	644.14	85.4856	586.254	46.7722
646.068	60.438	646.068	85.9165	586.736	46.6641
647.997	60.5458	647.997	86.4163	587.218	46.5483
649.925	60.4942	649.925	86.8903	587.7	46.4901
651.854	60.4275	651.854	87.3436	588.182	46.4798
653.783	60.4719	653.783	87.8239	588.664	46.4921
655.711	60.5766	655.711	87.7464	589.147	46.5026
657.64	60.6297	657.64	87.3061	589.629	46.5009
659.568	60.6115	659.568	86.512	590.111	46.4955
661.497	60.4892	661.497	86.0286	590.593	46.507
663.425	60.2409	663.425	85.2513	591.075	46.5551
665.354	59.918	665.354	85.0675	591.557	46.6453
667.283	59.6264	667.283	85.2396	592.039	46.7633
669.211	59.4501	669.211	85.736	592.521	46.883
671.14	59.4165	671.14	86.3493	593.004	46.9805
673.068	59.4639	673.068	87.1366	593.486	47.0455
674.997	59.5156	674.997	87.5458	593.968	47.0846
676.925	59.6318	676.925	87.6697	594.45	47.1143
678.854	59.9101	678.854	87.8591	594.932	47.1491
680.782	60.2561	680.782	87.7272	595.414	47.1925
682.711	60.4944	682.711	87.3249	595.896	47.2346
684.639	60.6684	684.639	87.0526	596.378	47.2584
686.568	60.9503	686.568	86.7879	596.861	47.2503
688.497	61.3634	688.497	86.2586	597.343	47.2096
690.425	61.8511	690.425	86.2258	597.825	47.1508
692.354	62.4458	692.354	86.6897	598.307	47.0978
694.282	63.1892	694.282	87.1588	598.789	47.0738
696.211	64.0128	696.211	87.4852	599.271	47.0901
698.139	64.8267	698.139	87.9772	599.753	47.1422
700.068	65.5891	700.068	88.3086	600.235	47.2133
701.997	66.2764	701.997	88.5983	600.717	47.2844
703.925	66.8671	703.925	88.6064	601.199	47.3441
705.854	67.3285	705.854	88.6312	601.682	47.3931
707.782	67.6378	707.782	88.5306	602.164	47.441
709.711	67.82	709.711	88.4783	602.646	47.4972
711.639	67.9784	711.639	88.3692	603.128	47.5626
713.568	68.1859	713.568	88.2285	603.61	47.6266
715.496	68.4165	715.496	88.2152	604.092	47.6705
717.425	68.5909	717.425	88.3585	604.574	47.6771
719.354	68.6729	719.354	88.5951	605.057	47.6397
721.282	68.6906	721.282	88.6342	605.539	47.5666
723.211	68.683	723.211	89.0418	606.021	47.4786
725.139	68.6539	725.139	89.8763	606.503	47.3995
727.068	68.5937	727.068	90.6095	606.985	47.3466
728.996	68.5149	728.996	91.196	607.467	47.3246
730.925	68.4703	730.925	91.3506	607.949	47.3272
732.854	68.5259	732.854	91.2338	608.431	47.3451
734.782	68.7443	734.782	91.198	608.913	47.3725
736.711	69.1341	736.711	91.0285	609.395	47.4124
738.639	69.7023	738.639	90.843	609.878	47.4722
740.568	70.4523	740.568	90.7261	610.36	47.5568
742.496	71.2854	742.496	90.5233	610.842	47.6607
744.425	71.9992	744.425	90.0897	611.324	47.7665
746.354	72.5101	746.354	90.4152	611.806	47.8501
748.282	72.9164	748.282	91.3171	612.288	47.8931
750.211	73.3183	750.211	92.1079	612.77	47.8915
752.139	73.7108	752.139	92.2667	613.252	47.8611
754.068	74.0612	754.068	92.3094	613.735	47.8305
755.996	74.345	755.996	92.4529	614.217	47.8288
757.925	74.5829	757.925	92.4186	614.699	47.8727
759.853	74.8227	759.853	92.2625	615.181	47.9592
761.782	75.0926	761.782	91.984	615.663	48.0686
763.711	75.3804	763.711	91.3764	616.145	48.1743
765.639	75.7154	765.639	90.8726	616.627	48.2547
767.568	76.0888	767.568	90.1501	617.109	48.3019
769.496	76.3962	769.496	90.2543	617.591	48.3207
771.425	76.5733	771.425	90.6615	618.074	48.3218
773.353	76.7507	773.353	90.8489	618.556	48.3129
775.282	77.053	775.282	91.1837	619.038	48.2949
777.21	77.4418	777.21	91.5741	619.52	48.2634
779.139	77.818	779.139	91.9313	620.002	48.2161
781.068	78.1773	781.068	92.182	620.484	48.1582
782.996	78.5675	782.996	92.7347	620.966	48.1033
784.925	79.0409	784.925	92.8803	621.448	48.0683
786.853	79.6022	786.853	92.3501	621.931	48.0649
788.782	80.1945	788.782	92.0349	622.413	48.0927
790.71	80.7442	790.71	91.752	622.895	48.1391
792.639	81.2415	792.639	91.9541	623.377	48.1855
794.568	81.6811	794.568	92.0526	623.859	48.2164
796.496	82.0567	796.496	92.1997	624.341	48.2273
798.425	82.3868	798.425	92.4358	624.823	48.2263
800.353	82.7154	800.353	92.9723	625.305	48.2293
802.282	83.0109	802.282	93.412	625.788	48.2508
804.21	83.2053	804.21	93.7353	626.27	48.2953
806.139	83.2964	806.139	94.0323	626.752	48.3555
808.067	83.3641	808.067	94.4569	627.234	48.4158
809.996	83.4767	809.996	94.3436	627.716	48.4612
811.925	83.6508	811.925	93.6733	628.198	48.4839
813.853	83.8668	813.853	92.9506	628.68	48.4866
815.782	84.0933	815.782	92.4081	629.162	48.4801
817.71	84.3054	817.71	91.8378	629.644	48.4778
819.639	84.5068	819.639	91.6878	630.126	48.4888
821.567	84.6941	821.567	92.1514	630.609	48.5153
823.496	84.8661	823.496	93.2457	631.091	48.553
825.424	85.0335	825.424	94.0514	631.573	48.5958
827.353	85.1997	827.353	94.9575	632.055	48.6396
829.282	85.3246	829.282	95.7021	632.537	48.6849
831.21	85.3939	831.21	96.3691	633.019	48.7348
833.139	85.4553	833.139	96.5517	633.501	48.7917
835.067	85.5517	835.067	96.0002	633.984	48.8529
836.996	85.6753	836.996	95.4254	634.466	48.9103
838.924	85.8176	838.924	94.8917	634.948	48.9535
840.853	86.0045	840.853	94.4178	635.43	48.9749
842.782	86.2712	842.782	94.1269	635.912	48.9748
844.71	86.6173	844.71	94.3166	636.394	48.9627
846.639	86.9759	846.639	94.9598	636.876	48.953
848.567	87.2567	848.567	95.4657	637.358	48.9587
850.496	87.4421	850.496	95.9511	637.84	48.985
852.424	87.5581	852.424	96.2631	638.322	49.0268
854.353	87.581	854.353	96.6081	638.805	49.0716
856.282	87.4772	856.282	96.9021	639.287	49.105
858.21	87.3097	858.21	97.2349	639.769	49.1172
860.139	87.1324	860.139	97.0908	640.251	49.1077
862.067	86.9175	862.067	96.6342	640.733	49.0846
863.996	86.6538	863.996	96.4271	641.215	49.0609
865.924	86.4206	865.924	96.2655	641.697	49.0487
867.853	86.2753	867.853	96.2484	642.179	49.0557
869.781	86.211	869.781	96.2407	642.662	49.0834
871.71	86.1842	871.71	96.5908	643.144	49.129
873.639	86.1252	873.639	97.1329	643.626	49.1878
875.567	85.9847	875.567	97.5487	644.108	49.2555
877.496	85.7894	877.496	97.8878	644.59	49.3278
879.424	85.5646	879.424	98.1971	645.072	49.401
881.353	85.294	881.353	98.4955	645.554	49.4705
883.281	84.9946	883.281	98.4615	646.036	49.5312
885.21	84.7354	885.21	98.1655	646.519	49.5791
887.139	84.5009	887.139	97.8911	647.001	49.6125
889.067	84.2242	889.067	97.5806	647.483	49.6335
890.996	83.9046	890.996	97.2928	647.965	49.6476
892.924	83.6053	892.924	96.9257	648.447	49.6612
894.853	83.3594	894.853	96.717	648.929	49.6787
896.781	83.1737	896.781	96.8335	649.411	49.7011
898.71	83.0439	898.71	97.1451	649.893	49.7259
900.638	82.9428	900.638	97.5827	650.375	49.7498
902.567	82.8528	902.567	98.1398	650.857	49.7713
904.495	82.7882	904.495	98.6644	651.34	49.7926
906.424	82.7478	906.424	99.1821	651.822	49.819
908.353	82.7129	908.353	99.789	652.304	49.8559
910.281	82.6729	910.281	99.9053	652.786	49.9054
912.21	82.6203	912.21	99.3578	653.268	49.9638
914.138	82.5058	914.138	98.622	653.75	50.0229
916.067	82.3053	916.067	97.7397	654.232	50.0726
917.995	82.0547	917.995	97.3117	654.715	50.1061
919.924	81.8152	919.924	97.3374	655.197	50.1227
921.853	81.5965	921.853	97.6674	655.679	50.1284
923.781	81.3693	923.781	97.7561	656.161	50.1328
925.71	81.0976	925.71	97.9793	656.643	50.1452
927.638	80.7785	927.638	98.2374	657.125	50.1696
929.567	80.4587	929.567	98.4369	657.607	50.2041
931.495	80.2052	931.495	98.6761	658.089	50.2421
933.424	80.0275	933.424	98.7601	658.571	50.2763
935.352	79.8627	935.352	98.426	659.053	50.3024
937.281	79.656	937.281	97.9034	659.536	50.3212
939.21	79.4121	939.21	97.4469	660.018	50.3376
941.138	79.1284	941.138	96.9367	660.5	50.3582
943.067	78.7801	943.067	96.45	660.982	50.3877
944.995	78.3716	944.995	96.0599	661.464	50.4272
946.924	77.9573	946.924	95.5096	661.946	50.4747
948.852	77.5651	948.852	95.2461	662.428	50.5263
950.781	77.1974	950.781	95.4263	662.91	50.5786
952.71	76.8514	952.71	95.9352	663.393	50.63
954.638	76.5393	954.638	96.2667	663.875	50.6803
956.567	76.2756	956.567	96.629	664.357	50.7298
958.495	76.0799	958.495	96.7484	664.839	50.7787
960.424	75.9351	960.424	96.6043	665.321	50.8264
962.352	75.7922	962.352	96.2975	665.803	50.8721
964.281	75.6209	964.281	96.1156	666.285	50.9163
966.21	75.4399	966.21	95.8815	666.767	50.9613
968.138	75.2621	968.138	95.671	667.25	51.0125
970.067	75.1007	970.067	95.5135	667.732	51.0747
971.995	74.9894	971.995	95.3715	668.214	51.1469
973.924	74.96	973.924	95.478	668.696	51.219
975.852	74.9982	975.852	95.7258	669.178	51.2778
977.781	75.0705	977.781	95.9471	669.66	51.3165
979.71	75.1542	979.71	96.1593	670.142	51.3365
981.638	75.2571	981.638	96.3174	670.624	51.3445
983.567	75.4134	983.567	96.6483	671.106	51.3491
985.495	75.6384	985.495	96.6869	671.589	51.3583
987.424	75.8938	987.424	96.3683	672.071	51.3781
989.352	76.1354	989.352	95.9099	672.553	51.4112
991.281	76.3569	991.281	95.4047	673.035	51.4564
993.209	76.5857	993.209	95.0372	673.517	51.5092
995.138	76.8434	995.138	94.5025	673.999	51.5643
997.067	77.1286	997.067	94.2321	674.481	51.618
998.995	77.3963	998.995	94.2785	674.963	51.6694
1000.92	77.5935	1000.92	94.7295	675.446	51.7202
1002.85	77.6899	1002.85	95.1847	675.928	51.7726
1004.78	77.6591	1004.78	95.7775	676.41	51.827
1006.71	77.4593	1006.71	95.9981	676.892	51.8815
1008.64	77.082	1008.64	96.0073	677.374	51.9324
1010.57	76.5669	1010.57	95.8971	677.856	51.9764
1012.5	75.9352	1012.5	95.6458	678.338	52.013
1014.42	75.1837	1014.42	95.254	678.82	52.0449
1016.35	74.3479	1016.35	94.6537	679.302	52.0779
1018.28	73.5197	1018.28	93.9967	679.784	52.1176
1020.21	72.7996	1020.21	93.1637	680.267	52.168
1022.14	72.2532	1022.14	92.8906	680.749	52.23
1024.07	71.8926	1024.07	93.1123	681.231	52.301
1025.99	71.6934	1025.99	93.2991	681.713	52.3773
1027.92	71.6427	1027.92	93.5399	682.195	52.4553
1029.85	71.7331	1029.85	93.8307	682.677	52.533
1031.78	71.9259	1031.78	94.3121	683.159	52.6098
1033.71	72.1444	1033.71	94.6414	683.641	52.6857
1035.64	72.3308	1035.64	95.0548	684.124	52.76
1037.57	72.4694	1037.57	95.2252	684.606	52.8314
1039.49	72.569	1039.49	95.0836	685.088	52.8985
1041.42	72.6364	1041.42	94.433	685.57	52.9607
1043.35	72.6868	1043.35	93.6659	686.052	53.0196
1045.28	72.7315	1045.28	93.0335	686.534	53.0782
1047.21	72.7637	1047.21	92.9419	687.016	53.14
1049.14	72.7738	1049.14	93.203	687.498	53.2073
1051.07	72.7653	1051.07	93.349	687.981	53.2797
1052.99	72.7346	1052.99	93.5356	688.463	53.3544
1054.92	72.6689	1054.92	93.8408	688.945	53.4268
1056.85	72.5593	1056.85	94.1669	689.427	53.4933
1058.78	72.3916	1058.78	94.4052	689.909	53.5524
1060.71	72.1353	1060.71	94.5227	690.391	53.6055
1062.64	71.7891	1062.64	94.7877	690.873	53.6561
1064.57	71.4031	1064.57	94.652	691.355	53.7077
1066.49	71.0498	1066.49	94.1641	691.837	53.7629
1068.42	70.7705	1068.42	93.6367	692.32	53.8225
1070.35	70.5588	1070.35	93.1177	692.802	53.8861
1072.28	70.3725	1072.28	92.5932	693.284	53.9531
1074.21	70.2014	1074.21	92.469	693.766	54.0236
1076.14	70.0919	1076.14	92.8406	694.248	54.0986
1078.07	70.0787	1078.07	93.1064	694.73	54.1788
1079.99	70.1215	1079.99	93.3926	695.212	54.2642
1081.92	70.1633	1081.92	93.5289	695.694	54.3526
1083.85	70.1923	1083.85	93.7753	696.177	54.4407
1085.78	70.2298	1085.78	93.9432	696.659	54.5249
1087.71	70.295	1087.71	94.0304	697.141	54.6034
1089.64	70.3841	1089.64	94.0297	697.623	54.6767
1091.57	70.4556	1091.57	93.8766	698.105	54.7478
1093.49	70.4548	1093.49	93.5727	698.587	54.82
1095.42	70.3541	1095.42	93.4018	699.069	54.8958
1097.35	70.1606	1097.35	93.0526	699.551	54.975
1099.28	69.8822	1099.28	92.869	700.033	55.0549
1101.21	69.5095	1101.21	92.8662	700.516	55.1317
1103.14	69.0216	1103.14	93.0078	700.998	55.2024
1105.07	68.3979	1105.07	93.0554	701.48	55.2661
1106.99	67.6314	1106.99	93.2438	701.962	55.3249
1108.92	66.7502	1108.92	93.2402	702.444	55.3826
1110.85	65.8166	1110.85	92.9451	702.926	55.4428
1112.78	64.8762	1112.78	92.4995	703.408	55.5078
1114.71	63.9331	1114.71	92.1377	703.89	55.5779
1116.64	62.9801	1116.64	91.7048	704.372	55.6515
1118.57	62.0252	1118.57	91.2268	704.855	55.727
1120.49	61.0948	1120.49	90.7261	705.337	55.8035
1122.42	60.2449	1122.42	90.2401	705.819	55.8817
1124.35	59.5514	1124.35	89.8344	706.301	55.9624
1126.28	59.0519	1126.28	89.5728	706.783	56.0463
1128.21	58.7404	1128.21	89.4775	707.265	56.1324
1130.14	58.6299	1130.14	89.2486	707.747	56.2182
1132.07	58.7652	1132.07	89.2083	708.229	56.3009
1133.99	59.1711	1133.99	89.561	708.712	56.3783
1135.92	59.8287	1135.92	90.3374	709.194	56.4506
1137.85	60.6755	1137.85	91.0552	709.676	56.5199
1139.78	61.5999	1139.78	91.4005	710.158	56.5898
1141.71	62.4805	1141.71	91.3671	710.64	56.6629
1143.64	63.2396	1143.64	91.2664	711.122	56.7403
1145.57	63.8032	1145.57	91.1062	711.604	56.8209
1147.49	64.0608	1147.49	90.7162	712.086	56.9024
1149.42	63.9116	1149.42	90.1231	712.568	56.9822
1151.35	63.334	1151.35	89.4929	713.051	57.0592
1153.28	62.3696	1153.28	88.8487	713.533	57.1337
1155.21	61.0913	1155.21	88.3461	714.015	57.2072
1157.14	59.5848	1157.14	87.9316	714.497	57.2811
1159.07	57.9427	1159.07	87.6154	714.979	57.3554
1160.99	56.2642	1160.99	87.1581	715.461	57.4288
1162.92	54.6368	1162.92	86.928	715.943	57.4992
1164.85	53.101	1164.85	86.5629	716.425	57.5649
1166.78	51.6567	1166.78	85.9547	716.908	57.6257
1168.71	50.3086	1168.71	85.2561	717.39	57.6827
1170.64	49.0773	1170.64	84.7668	717.872	57.7384
1172.57	47.9656	1172.57	84.3601	718.354	57.7949
1174.49	46.9471	1174.49	84.0141	718.836	57.8533
1176.42	45.9943	1176.42	83.7668	719.318	57.9134
1178.35	45.1134	1178.35	83.7927	719.8	57.974
1180.28	44.3344	1180.28	84.1383	720.282	58.0345
1182.21	43.6739	1182.21	84.6458	720.764	58.095
1184.14	43.1192	1184.14	85.1161	721.247	58.1568
1186.07	42.6537	1186.07	85.6381	721.729	58.2217
1187.99	42.2666	1187.99	86.0579	722.211	58.2901
1189.92	41.9382	1189.92	86.3783	722.693	58.361
1191.85	41.6328	1191.85	86.5912	723.175	58.4316
1193.78	41.3148	1193.78	86.7076	723.657	58.4989
1195.71	40.957	1195.71	86.7884	724.139	58.5603
1197.64	40.5589	1197.64	86.8216	724.621	58.6156
1199.57	40.1444	1199.57	86.8384	725.104	58.6663
1201.49	39.7241	1201.49	86.8759	725.586	58.715
1203.42	39.2777	1203.42	86.8056	726.068	58.7645
1205.35	38.8031	1205.35	86.8961	726.55	58.8159
1207.28	38.3304	1207.28	87.1471	727.032	58.869
1209.21	37.8732	1209.21	87.4455	727.514	58.9225
1211.14	37.4151	1211.14	87.7432	727.996	58.9754
1213.07	36.9482	1213.07	88.0624	728.478	59.028
1214.99	36.4855	1214.99	88.3106	728.96	59.0821
1216.92	36.0449	1216.92	88.3388	729.443	59.1399
1218.85	35.636	1218.85	88.1381	729.925	59.2031
1220.78	35.268	1220.78	87.7802	730.407	59.272
1222.71	34.9604	1222.71	87.5667	730.889	59.3447
1224.64	34.7509	1224.64	87.3747	731.371	59.4182
1226.57	34.6663	1226.57	87.0395	731.853	59.4898
1228.49	34.6996	1228.49	86.8267	732.335	59.5576
1230.42	34.8225	1230.42	86.9506	732.817	59.6217
1232.35	35.0174	1232.35	87.4007	733.299	59.6828
1234.28	35.2704	1234.28	87.7459	733.782	59.7421
1236.21	35.5485	1236.21	88.1046	734.264	59.7999
1238.14	35.8172	1238.14	88.3282	734.746	59.8556
1240.07	36.079	1240.07	88.4242	735.228	59.9082
1241.99	36.3609	1241.99	88.4132	735.71	59.9575
1243.92	36.6679	1243.92	88.3349	736.192	60.0046
1245.85	36.9794	1245.85	88.1207	736.674	60.0518
1247.78	37.2877	1247.78	87.767	737.156	60.1016
1249.71	37.6088	1249.71	87.4469	737.639	60.1556
1251.64	37.9519	1251.64	87.1638	738.121	60.2139
1253.57	38.3108	1253.57	86.7414	738.603	60.2744
1255.49	38.6727	1255.49	86.4775	739.085	60.3344
1257.42	39.0267	1257.42	86.4442	739.567	60.3918
1259.35	39.3655	1259.35	86.6089	740.049	60.4465
1261.28	39.6859	1261.28	86.6186	740.531	60.5003
1263.21	39.9732	1263.21	86.7407	741.013	60.5568
1265.14	40.2059	1265.14	86.7793	741.495	60.6186
1267.07	40.3926	1267.07	86.7589	741.978	60.6872
1268.99	40.5708	1268.99	86.6454	742.46	60.7618
1270.92	40.7708	1270.92	86.4526	742.942	60.8398
1272.85	40.9911	1272.85	86.2456	743.424	60.9179
1274.78	41.2129	1274.78	86.0841	743.906	60.9938
1276.71	41.4196	1276.71	85.8944	744.388	61.0665
1278.64	41.6056	1278.64	85.7722	744.87	61.1367
1280.57	41.7734	1280.57	85.8042	745.352	61.2055
1282.49	41.9213	1282.49	85.9542	745.835	61.2739
1284.42	42.0479	1284.42	86.2292	746.317	61.3419
1286.35	42.1598	1286.35	86.4916	746.799	61.4089
1288.28	42.272	1288.28	86.8838	747.281	61.4738
1290.21	42.4052	1290.21	87.0458	747.763	61.5366
1292.14	42.5819	1292.14	86.9681	748.245	61.5979
1294.07	42.8306	1294.07	86.7269	748.727	61.6589
1295.99	43.1839	1295.99	86.4713	749.209	61.7212
1297.92	43.6706	1297.92	86.2811	749.692	61.7856
1299.85	44.2897	1299.85	86.0291	750.174	61.8518
1301.78	45.0186	1301.78	85.8234	750.656	61.9191
1303.71	45.839	1303.71	85.7313	751.138	61.9864
1305.64	46.7289	1305.64	85.8531	751.62	62.053
1307.57	47.6344	1307.57	86.1982	752.102	62.1191
1309.49	48.4898	1309.49	86.459	752.584	62.1849
1311.42	49.2498	1311.42	86.7445	753.066	62.2504
1313.35	49.8878	1313.35	87.0435	753.548	62.315
1315.28	50.3825	1315.28	87.3001	754.03	62.3775
1317.21	50.7229	1317.21	87.4299	754.513	62.4368
1319.14	50.8993	1319.14	87.4467	754.995	62.4923
1321.07	50.9094	1321.07	87.4183	755.477	62.5444
1322.99	50.7736	1322.99	87.2807	755.959	62.5949
1324.92	50.5335	1324.92	87.1763	756.441	62.6454
1326.85	50.2244	1326.85	86.9849	756.923	62.6976
1328.78	49.8706	1328.78	86.8497	757.405	62.7513
1330.71	49.4948	1330.71	86.8246	757.888	62.8055
1332.64	49.1154	1332.64	86.9222	758.37	62.8586
1334.57	48.7483	1334.57	87.0409	758.852	62.9088
1336.49	48.422	1336.49	87.1593	759.334	62.9555
1338.42	48.1652	1338.42	87.2086	759.816	62.999
1340.35	47.9875	1340.35	87.4036	760.298	63.0405
1342.28	47.8814	1342.28	87.769	760.78	63.0808
1344.21	47.8455	1344.21	88.1052	761.262	63.1203
1346.14	47.8846	1346.14	88.2326	761.744	63.1585
1348.07	48.0062	1348.07	88.2089	762.226	63.1946
1349.99	48.1963	1349.99	88.2167	762.709	63.2279
1351.92	48.4154	1351.92	88.2092	763.191	63.2587
1353.85	48.6238	1353.85	88.138	763.673	63.2879
1355.78	48.8073	1355.78	88.0318	764.155	63.3166
1357.71	48.954	1357.71	87.9292	764.637	63.3456
1359.64	49.0356	1359.64	87.8505	765.119	63.3745
1361.57	49.026	1361.57	87.6469	765.601	63.402
1363.49	48.9243	1363.49	87.5432	766.083	63.4265
1365.42	48.7522	1365.42	87.5716	766.566	63.4464
1367.35	48.539	1367.35	87.4073	767.048	63.4611
1369.28	48.2903	1369.28	87.245	767.53	63.4711
1371.21	47.9851	1371.21	86.9507	768.012	63.4774
1373.14	47.6208	1373.14	86.4427	768.494	63.4812
1375.07	47.2393	1375.07	85.6535	768.976	63.4833
1376.99	46.8767	1376.99	84.9421	769.458	63.4842
1378.92	46.5401	1378.92	84.2675	769.94	63.4841
1380.85	46.2354	1380.85	83.5538	770.423	63.4839
1382.78	45.9798	1382.78	82.8169	770.905	63.4849
1384.71	45.7698	1384.71	82.2383	771.387	63.4887
1386.64	45.5966	1386.64	81.9342	771.869	63.4969
1388.57	45.4694	1388.57	81.7826	772.351	63.5097
1390.49	45.4109	1390.49	81.7306	772.833	63.5261
1392.42	45.4219	1392.42	81.4014	773.315	63.5444
1394.35	45.4704	1394.35	80.8544	773.797	63.5625
1396.28	45.4992	1396.28	80.5086	774.279	63.5798
1398.21	45.4614	1398.21	80.1964	774.761	63.597
1400.14	45.3566	1400.14	79.9088	775.244	63.6165
1402.07	45.2187	1402.07	79.7131	775.726	63.6415
1403.99	45.0704	1403.99	79.6442	776.208	63.6748
1405.92	44.8948	1405.92	79.5795	776.69	63.7179
1407.85	44.6644	1407.85	79.794	777.172	63.7709
1409.78	44.3876	1409.78	80.3329	777.654	63.8325
1411.71	44.1235	1411.71	81.1522	778.136	63.9015
1413.64	43.9414	1413.64	81.9865	778.619	63.9769
1415.56	43.8716	1415.56	82.7769	779.101	64.0582
1417.49	43.8979	1417.49	83.593	779.583	64.1454
1419.42	43.9881	1419.42	84.381	780.065	64.2385
1421.35	44.118	1421.35	85.2261	780.547	64.3367
1423.28	44.266	1423.28	85.9719	781.029	64.4391
1425.21	44.3897	1425.21	86.5135	781.511	64.5447
1427.14	44.4447	1427.14	86.8862	781.993	64.6535
1429.06	44.4046	1429.06	87.013	782.475	64.766
1430.99	44.2587	1430.99	86.8921	782.957	64.8834
1432.92	43.9825	1432.92	86.6763	783.44	65.0068
1434.85	43.5646	1434.85	86.3873	783.922	65.1362
1436.78	43.0432	1436.78	85.9843	784.404	65.2706
1438.71	42.4996	1438.71	85.7849	784.886	65.4083
1440.64	41.9877	1440.64	85.8791	785.368	65.5479
1442.56	41.5305	1442.56	85.9271	785.85	65.6889
1444.49	41.1712	1444.49	85.8766	786.332	65.8324
1446.42	41.0168	1446.42	85.6538	786.814	65.9806
1448.35	41.1649	1448.35	85.3298	787.297	66.1352
1450.28	41.6598	1450.28	85.013	787.779	66.2969
1452.21	42.5034	1452.21	84.931	788.261	66.4644
1454.14	43.7089	1454.14	84.7463	788.743	66.6349
1456.06	45.2745	1456.06	84.6968	789.225	66.8052
1457.99	47.15	1457.99	85.0392	789.707	66.9726
1459.92	49.2287	1459.92	85.9149	790.189	67.1361
1461.85	51.3652	1461.85	86.8097	790.671	67.2957
1463.78	53.4037	1463.78	87.6513	791.154	67.4524
1465.71	55.1968	1465.71	88.4136	791.636	67.6067
1467.64	56.6097	1467.64	89.2285	792.118	67.7582
1469.56	57.5437	1469.56	89.6769	792.6	67.9062
1471.49	57.989	1471.49	89.7217	793.082	68.0496
1473.42	58.028	1473.42	89.5885	793.564	68.1883
1475.35	57.7281	1475.35	89.8923	794.046	68.3232
1477.28	57.1019	1477.28	90.3531	794.528	68.4561
1479.21	56.176	1479.21	90.5404	795.01	68.5887
1481.14	55.0504	1481.14	90.5106	795.493	68.7224
1483.06	53.8162	1483.06	90.3511	795.975	68.8567
1484.99	52.4708	1484.99	89.9594	796.457	68.9905
1486.92	50.9658	1486.92	89.337	796.939	69.1221
1488.85	49.2852	1488.85	88.6746	797.421	69.2501
1490.78	47.5224	1490.78	88.5105	797.903	69.3741
1492.71	45.7614	1492.71	88.8342	798.385	69.4942
1494.63	43.9924	1494.63	88.9256	798.867	69.611
1496.56	42.1055	1496.56	88.5857	799.35	69.7247
1498.49	40.0886	1498.49	87.9892	799.832	69.835
1500.42	38.0248	1500.42	87.6019	800.314	69.9413
1502.35	36.0086	1502.35	87.2383	800.796	70.0434
1504.28	34.0737	1504.28	86.1112	801.278	70.1416
1506.21	32.2486	1506.21	84.3464	801.76	70.2369
1508.13	30.5571	1508.13	83.0088	802.242	70.3306
1510.06	28.9954	1510.06	82.8583	802.724	70.4236
1511.99	27.5376	1511.99	83.034	803.206	70.516
1513.92	26.1844	1513.92	82.7796	803.688	70.6072
1515.85	24.9726	1515.85	82.1069	804.171	70.6963
1517.78	23.9521	1517.78	81.3789	804.653	70.7829
1519.71	23.1031	1519.71	80.7118	805.135	70.8675
1521.63	22.3543	1521.63	80.0204	805.617	70.9511
1523.56	21.6467	1523.56	79.7186	806.099	71.035
1525.49	20.9974	1525.49	79.7365	806.581	71.1198
1527.42	20.4176	1527.42	79.7567	807.063	71.205
1529.35	19.9085	1529.35	79.5498	807.545	71.2887
1531.28	19.4762	1531.28	78.9338	808.028	71.3689
1533.21	19.1405	1533.21	78.2623	808.51	71.4438
1535.13	18.8932	1535.13	77.8366	808.992	71.5128
1537.06	18.7219	1537.06	77.7605	809.474	71.576
1538.99	18.6264	1538.99	77.1154	809.956	71.6341
1540.92	18.605	1540.92	76.1434	810.438	71.6876
1542.85	18.6369	1542.85	75.9876	810.92	71.7369
1544.78	18.711	1544.78	76.6415	811.402	71.7816
1546.71	18.8354	1546.71	77.2643	811.885	71.822
1548.63	19.0273	1548.63	77.5144	812.367	71.8591
1550.56	19.2799	1550.56	77.481	812.849	71.895
1552.49	19.571	1552.49	77.4008	813.331	71.9326
1554.42	19.8714	1554.42	77.2935	813.813	71.9744
1556.35	20.1923	1556.35	76.7861	814.295	72.0217
1558.28	20.5801	1558.28	75.9827	814.777	72.074
1560.21	21.0739	1560.21	75.4108	815.259	72.1291
1562.13	21.6633	1562.13	75.7136	815.741	72.1838
1564.06	22.322	1564.06	76.1796	816.224	72.2352
1565.99	23.0323	1565.99	76.2685	816.706	72.2815
1567.92	23.7737	1567.92	75.9624	817.188	72.3223
1569.85	24.5215	1569.85	75.8957	817.67	72.3582
1571.78	25.2886	1571.78	75.9375	818.152	72.3903
1573.71	26.1109	1573.71	75.994	818.634	72.4195
1575.63	26.9922	1575.63	75.7579	819.116	72.4467
1577.56	27.8824	1577.56	75.359	819.598	72.4728
1579.49	28.7326	1579.49	75.3701	820.081	72.4993
1581.42	29.5082	1581.42	75.3342	820.563	72.528
1583.35	30.1891	1583.35	75.1618	821.045	72.561
1585.28	30.7598	1585.28	74.7392	821.527	72.5995
1587.21	31.2006	1587.21	74.4364	822.009	72.6435
1589.13	31.4682	1589.13	74.16	822.491	72.6917
1591.06	31.5289	1591.06	74.0272	822.973	72.7414
1592.99	31.3803	1592.99	74.0181	823.455	72.7904
1594.92	31.0299	1594.92	74.1431	823.937	72.8376
1596.85	30.4855	1596.85	74.4246	824.42	72.8836
1598.78	29.7823	1598.78	74.6558	824.902	72.93
1600.71	28.9827	1600.71	74.9084	825.384	72.9793
1602.63	28.135	1602.63	75.1522	825.866	73.0326
1604.56	27.2458	1604.56	75.4128	826.348	73.0899
1606.49	26.3107	1606.49	75.586	826.83	73.149
1608.42	25.3471	1608.42	75.5089	827.312	73.2072
1610.35	24.3895	1610.35	75.3853	827.794	73.2621
1612.28	23.4557	1612.28	75.2782	828.277	73.3125
1614.21	22.5535	1614.21	75.13	828.759	73.3587
1616.13	21.6861	1616.13	74.8006	829.241	73.4022
1618.06	20.8678	1618.06	74.5777	829.723	73.445
1619.99	20.109	1619.99	74.5995	830.205	73.4884
1621.92	19.4077	1621.92	74.5012	830.687	73.5334
1623.85	18.7487	1623.85	74.4056	831.169	73.58
1625.78	18.1393	1625.78	74.219	831.651	73.6283
1627.71	17.6065	1627.71	74.0486	832.133	73.6784
1629.63	17.1544	1629.63	74.0187	832.615	73.7307
1631.56	16.7552	1631.56	73.9695	833.098	73.7852
1633.49	16.3881	1633.49	73.5943	833.58	73.8418
1635.42	16.0666	1635.42	72.9265	834.062	73.8994
1637.35	15.8099	1637.35	72.3441	834.544	73.9566
1639.28	15.6069	1639.28	72.3088	835.026	74.0122
1641.21	15.422	1641.21	72.4986	835.508	74.0657
1643.13	15.2379	1643.13	72.6173	835.99	74.1176
1645.06	15.0797	1645.06	72.3423	836.472	74.1694
1646.99	14.9704	1646.99	72.3115	836.955	74.2223
1648.92	14.9009	1648.92	72.5988	837.437	74.2773
1650.85	14.8524	1650.85	72.9686	837.919	74.334
1652.78	14.8392	1652.78	72.9668	838.401	74.3915
1654.71	14.8803	1654.71	72.8066	838.883	74.4487
1656.63	14.9684	1656.63	73.3544	839.365	74.5051
1658.56	15.0922	1658.56	73.9234	839.847	74.5609
1660.49	15.2681	1660.49	74.1557	840.329	74.6172
1662.42	15.5243	1662.42	74.1072	840.812	74.6753
1664.35	15.8627	1664.35	74.1799	841.294	74.7361
1666.28	16.2598	1666.28	74.4737	841.776	74.7994
1668.21	16.6797	1668.21	74.5384	842.258	74.8649
1670.13	17.1185	1670.13	74.8094	842.74	74.9315
1672.06	17.6094	1672.06	75.4485	843.222	74.9991
1673.99	18.1909	1673.99	76.3003	843.704	75.0677
1675.92	18.8655	1675.92	77.0946	844.186	75.1379
1677.85	19.6275	1677.85	77.865	844.668	75.2096
1679.78	20.0805	1679.78	78.4751	845.151	75.2823
1681.71	20.4121	1681.71	78.7806	845.633	75.3546
1683.63	21.0937	1683.63	79.0604	846.115	75.4251
1685.56	21.1412	1685.56	79.454	846.597	75.4931
1687.49	21.3613	1687.49	80.0892	847.079	75.5593
1689.42	21.4048	1689.42	80.5664	847.561	75.6256
1691.35	21.4515	1691.35	81.0595	848.043	75.695
1693.28	21.7895	1693.28	81.3329	848.525	75.7697
1695.21	21.9634	1695.21	81.4278	849.008	75.8505
1697.13	22.132	1697.13	81.3821	849.49	75.9364
1699.06	22.2993	1699.06	81.3337	849.972	76.0248
1700.99	22.3083	1700.99	81.4231	850.454	76.113
1702.92	22.3666	1702.92	81.7415	850.936	76.1993
1704.85	22.5646	1704.85	81.7912	851.418	76.2836
1706.78	22.6127	1706.78	81.7662	851.9	76.3672
1708.71	22.7528	1708.71	81.5939	852.382	76.4517
1710.63	22.8402	1710.63	81.3251	852.864	76.5383
1712.56	23.0171	1712.56	80.8625	853.347	76.6266
1714.49	23.2069	1714.49	80.2818	853.829	76.7146
1716.42	23.7241	1716.42	79.6321	854.311	76.7997
1718.35	24.002	1718.35	79.2883	854.793	76.8796
1720.28	24.1594	1720.28	79.363	855.275	76.9533
1722.21	24.2951	1722.21	79.6417	855.757	77.0211
1724.13	24.3021	1724.13	79.7958	856.239	77.0845
1726.06	24.3883	1726.06	79.965	856.721	77.1456
1727.99	24.3564	1727.99	80.1011	857.203	77.2059
1729.92	24.3995	1729.92	80.1165	857.686	77.2665
1731.85	24.5068	1731.85	79.9849	858.168	77.3277
1733.78	24.6843	1733.78	79.8668	858.65	77.3892
1735.71	24.9505	1735.71	79.8297	859.132	77.4506
1737.63	25.3302	1737.63	79.8946	859.614	77.5109
1739.56	25.8344	1739.56	79.8299	860.096	77.5686
1741.49	26.4747	1741.49	79.7133	860.578	77.6223
1743.42	27.2599	1743.42	79.6919	861.06	77.6704
1745.35	28.1967	1745.35	80.0133	861.543	77.7121
1747.28	29.2742	1747.28	80.4708	862.025	77.7478
1749.21	30.4881	1749.21	81.0362	862.507	77.779
1751.13	31.8408	1751.13	81.8699	862.989	77.8078
1753.06	33.3284	1753.06	82.8115	863.471	77.8362
1754.99	34.9239	1754.99	83.8864	863.953	77.8651
1756.92	36.5945	1756.92	84.7312	864.435	77.8938
1758.85	38.3053	1758.85	85.4658	864.917	77.9205
1760.78	40.0272	1760.78	86.1851	865.399	77.9429
1762.71	41.7396	1762.71	86.8923	865.882	77.9597
1764.63	43.4363	1764.63	87.504	866.364	77.9713
1766.56	45.1023	1766.56	87.9417	866.846	77.9791
1768.49	46.7154	1768.49	88.2463	867.328	77.9855
1770.42	48.2546	1770.42	88.3636	867.81	77.9925
1772.35	49.7131	1772.35	88.7568	868.292	78.0008
1774.28	51.0902	1774.28	89.5333	868.774	78.0101
1776.21	52.3962	1776.21	90.319	869.256	78.0191
1778.13	53.6423	1778.13	91.0088	869.739	78.0268
1780.06	54.8245	1780.06	91.4098	870.221	78.0328
1781.99	55.9276	1781.99	91.7584	870.703	78.0374
1783.92	56.9429	1783.92	92.1053	871.185	78.0409
1785.85	57.8749	1785.85	92.3074	871.667	78.0432
1787.78	58.7414	1787.78	92.2872	872.149	78.0432
1789.7	59.5672	1789.7	92.0942	872.631	78.0393
1791.63	60.365	1791.63	91.7854	873.113	78.0298
1793.56	61.1311	1793.56	91.7313	873.596	78.0146
1795.49	61.8621	1795.49	92.0353	874.078	77.9951
1797.42	62.5643	1797.42	92.2894	874.56	77.9741
1799.35	63.2401	1799.35	92.5154	875.042	77.9546
1801.28	63.8939	1801.28	92.7079	875.524	77.9386
1803.2	64.5336	1803.2	93.0991	876.006	77.926
1805.13	65.1628	1805.13	93.485	876.488	77.9147
1807.06	65.7672	1807.06	93.9097	876.97	77.9015
1808.99	66.3379	1808.99	94.0683	877.452	77.8839
1810.92	66.8799	1810.92	94.091	877.934	77.8612
1812.85	67.4013	1812.85	94.0832	878.417	77.8347
1814.78	67.9025	1814.78	94.1042	878.899	77.8074
1816.7	68.3874	1816.7	94.0674	879.381	77.7824
1818.63	68.8582	1818.63	94.0073	879.863	77.7616
1820.56	69.3126	1820.56	93.9825	880.345	77.7453
1822.49	69.7385	1822.49	94.0316	880.827	77.7322
1824.42	70.1298	1824.42	94.1184	881.309	77.7206
1826.35	70.491	1826.35	94.2066	881.791	77.7095
1828.28	70.8446	1828.28	94.3998	882.274	77.6993
1830.2	71.1955	1830.2	94.71	882.756	77.6914
1832.13	71.5282	1832.13	95.0133	883.238	77.6873
1834.06	71.8234	1834.06	95.3835	883.72	77.6879
1835.99	72.0911	1835.99	95.4963	884.202	77.6927
1837.92	72.3436	1837.92	95.4623	884.684	77.7003
1839.85	72.5868	1839.85	95.4013	885.166	77.7084
1841.78	72.819	1841.78	95.1697	885.648	77.7158
1843.7	73.0452	1843.7	94.8936	886.13	77.7219
1845.63	73.2639	1845.63	94.6595	886.613	77.727
1847.56	73.4737	1847.56	94.7793	887.095	77.7319
1849.49	73.6726	1849.49	95.1277	887.577	77.737
1851.42	73.8711	1851.42	95.3365	888.059	77.742
1853.35	74.0773	1853.35	95.5514	888.541	77.7464
1855.28	74.2926	1855.28	95.7043	889.023	77.7497
1857.2	74.4956	1857.2	95.9129	889.505	77.7525
1859.13	74.6733	1859.13	96.033	889.987	77.7564
1861.06	74.8223	1861.06	96.1781	890.47	77.7637
1862.99	74.9556	1862.99	96.2458	890.952	77.7761
1864.92	75.0791	1864.92	96.1326	891.434	77.7943
1866.85	75.2018	1866.85	95.8613	891.916	77.8172
1868.78	75.3202	1868.78	95.6051	892.398	77.8422
1870.7	75.4233	1870.7	95.4562	892.88	77.8665
1872.63	75.5031	1872.63	95.5729	893.362	77.8878
1874.56	75.5727	1874.56	95.8408	893.844	77.9055
1876.49	75.646	1876.49	95.9715	894.327	77.9199
1878.42	75.7236	1878.42	96.1423	894.809	77.9327
1880.35	75.7921	1880.35	96.3301	895.291	77.9454
1882.28	75.8461	1882.28	96.6018	895.773	77.9593
1884.2	75.8878	1884.2	96.7282	896.255	77.9749
1886.13	75.9321	1886.13	96.6899	896.737	77.9922
1888.06	75.9848	1888.06	96.5838	897.219	78.0113
1889.99	76.0454	1889.99	96.5262	897.701	78.0325
1891.92	76.1096	1891.92	96.4445	898.183	78.0559
1893.85	76.1801	1893.85	96.3421	898.665	78.081
1895.78	76.2491	1895.78	96.2043	899.148	78.1067
1897.7	76.3056	1897.7	96.2332	899.63	78.1312
1899.63	76.3496	1899.63	96.2539	900.112	78.1526
1901.56	76.3946	1901.56	96.332	900.594	78.1697
1903.49	76.438	1903.49	96.4325	901.076	78.1821
1905.42	76.4664	1905.42	96.5379	901.558	78.191
1907.35	76.4692	1907.35	96.7086	902.04	78.1977
1909.28	76.4529	1909.28	96.8068	902.523	78.2034
1911.2	76.4286	1911.2	96.9982	903.005	78.2087
1913.13	76.4156	1913.13	97.0472	903.487	78.2128
1915.06	76.4223	1915.06	96.906	903.969	78.2152
1916.99	76.4424	1916.99	96.7365	904.451	78.2152
1918.92	76.4628	1918.92	96.5797	904.933	78.2138
1920.85	76.482	1920.85	96.481	905.415	78.2125
1922.78	76.5009	1922.78	96.4357	905.897	78.2135
1924.7	76.5221	1924.7	96.5166	906.379	78.2183
1926.63	76.5509	1926.63	96.6187	906.861	78.2269
1928.56	76.5949	1928.56	96.7503	907.344	78.2375
1930.49	76.6454	1930.49	96.9037	907.826	78.2473
1932.42	76.6867	1932.42	97.0354	908.308	78.2536
1934.35	76.7081	1934.35	97.123	908.79	78.2548
1936.28	76.716	1936.28	97.301	909.272	78.251
1938.2	76.7211	1938.2	97.3658	909.754	78.2436
1940.13	76.7367	1940.13	97.2333	910.236	78.2344
1942.06	76.7621	1942.06	97.0609	910.718	78.2248
1943.99	76.7874	1943.99	96.8459	911.201	78.2149
1945.92	76.8042	1945.92	96.7743	911.683	78.2041
1947.85	76.8186	1947.85	96.8323	912.165	78.1913
1949.78	76.8346	1949.78	96.8153	912.647	78.1761
1951.7	76.8509	1951.7	96.8702	913.129	78.1592
1953.63	76.8632	1953.63	96.9888	913.611	78.1425
1955.56	76.8705	1955.56	97.04	914.093	78.1279
1957.49	76.8755	1957.49	97.2274	914.575	78.117
1959.42	76.8888	1959.42	97.3508	915.058	78.1102
1961.35	76.9169	1961.35	97.5938	915.54	78.1068
1963.28	76.9561	1963.28	97.6505	916.022	78.1057
1965.2	77.0018	1965.2	97.4918	916.504	78.1056
1967.13	77.0585	1967.13	97.3519	916.986	78.1058
1969.06	77.1283	1969.06	97.2487	917.468	78.1059
1970.99	77.2094	1970.99	97.1623	917.95	78.1059
1972.92	77.3009	1972.92	97.0686	918.432	78.1051
1974.85	77.3997	1974.85	96.9385	918.914	78.1025
1976.78	77.4888	1976.78	96.9053	919.396	78.0968
1978.7	77.5537	1978.7	97.0693	919.879	78.0873
1980.63	77.5979	1980.63	97.1613	920.361	78.0741
1982.56	77.6415	1982.56	97.2538	920.843	78.0584
1984.49	77.7009	1984.49	97.3341	921.325	78.0421
1986.42	77.7785	1986.42	97.4002	921.807	78.0272
1988.35	77.8657	1988.35	97.5168	922.289	78.0145
1990.28	77.9578	1990.28	97.5111	922.771	78.004
1992.2	78.0553	1992.2	97.3629	923.254	77.9944
1994.13	78.1591	1994.13	97.2828	923.736	77.9843
1996.06	78.2645	1996.06	97.1983	924.218	77.9728
1997.99	78.3694	1997.99	97.1201	924.7	77.96
1999.92	78.4711	1999.92	97.0595	925.182	77.9467
2001.85	78.5633	2001.85	97.0206	925.664	77.9342
2003.78	78.6359	2003.78	97.0496	926.146	77.9233
2005.7	78.6917	2005.7	97.0978	926.628	77.9141
2007.63	78.7447	2007.63	97.1608	927.11	77.9057
2009.56	78.8067	2009.56	97.2219	927.592	77.897
2011.49	78.8763	2011.49	97.2728	928.075	77.887
2013.42	78.9543	2013.42	97.3105	928.557	77.8755
2015.35	79.0473	2015.35	97.3248	929.039	77.8628
2017.28	79.1577	2017.28	97.3047	929.521	77.8495
2019.2	79.2716	2019.2	97.2469	930.003	77.8359
2021.13	79.3743	2021.13	97.1623	930.485	77.8217
2023.06	79.4602	2023.06	97.072	930.967	77.8063
2024.99	79.5363	2024.99	96.9997	931.449	77.7888
2026.92	79.6116	2026.92	96.9596	931.932	77.769
2028.85	79.6883	2028.85	96.8716	932.414	77.7472
2030.78	79.7597	2030.78	96.8228	932.896	77.7243
2032.7	79.8264	2032.7	96.9459	933.378	77.7009
2034.63	79.8994	2034.63	97.0751	933.86	77.6771
2036.56	79.9883	2036.56	97.193	934.342	77.6524
2038.49	80.089	2038.49	97.2707	934.824	77.6255
2040.42	80.195	2040.42	97.246	935.306	77.5952
2042.35	80.299	2042.35	97.1577	935.788	77.5609
2044.28	80.393	2044.28	97.0956	936.271	77.523
2046.2	80.4686	2046.2	97.0008	936.753	77.4829
2048.13	80.5292	2048.13	96.9004	937.235	77.4422
2050.06	80.5879	2050.06	96.8204	937.717	77.4022
2051.99	80.6608	2051.99	96.7399	938.199	77.3636
2053.92	80.7537	2053.92	96.7173	938.681	77.3262
2055.85	80.8586	2055.85	96.7738	939.163	77.2892
2057.78	80.9609	2057.78	96.8077	939.645	77.2516
2059.7	81.0564	2059.7	96.8495	940.128	77.2128
2061.63	81.1485	2061.63	96.9185	940.61	77.1722
2063.56	81.2345	2063.56	96.9184	941.092	77.1296
2065.49	81.3062	2065.49	96.9309	941.574	77.0844
2067.42	81.3639	2067.42	96.9203	942.056	77.0362
2069.35	81.4161	2069.35	96.8848	942.538	76.9847
2071.28	81.4736	2071.28	96.8275	943.02	76.93
2073.2	81.5431	2073.2	96.7609	943.502	76.8732
2075.13	81.6262	2075.13	96.7014	943.985	76.8158
2077.06	81.718	2077.06	96.6591	944.467	76.7597
2078.99	81.8184	2078.99	96.6384	944.949	76.7064
2080.92	81.931	2080.92	96.6448	945.431	76.6566
2082.85	82.0519	2082.85	96.6497	945.913	76.6099
2084.78	82.1627	2084.78	96.7235	946.395	76.5652
2086.7	82.2504	2086.7	96.7681	946.877	76.5212
2088.63	82.3149	2088.63	96.8054	947.359	76.4769
2090.56	82.3655	2090.56	96.8506	947.841	76.4325
2092.49	82.4116	2092.49	96.9159	948.323	76.3887
2094.42	82.4628	2094.42	96.8505	948.806	76.3465
2096.35	82.5238	2096.35	96.8027	949.288	76.3067
2098.28	82.5907	2098.28	96.7336	949.77	76.2692
2100.2	82.6515	2100.2	96.6595	950.252	76.2335
2102.13	82.6989	2102.13	96.6006	950.734	76.1984
2104.06	82.7379	2104.06	96.5624	951.216	76.1628
2105.99	82.7811	2105.99	96.5374	951.698	76.1263
2107.92	82.8341	2107.92	96.5179	952.181	76.0892
2109.85	82.8941	2109.85	96.5906	952.663	76.0522
2111.78	82.9522	2111.78	96.6247	953.145	76.0164
2113.7	83.0033	2113.7	96.7046	953.627	75.9831
2115.63	83.0503	2115.63	96.6985	954.109	75.9535
2117.56	83.1025	2117.56	96.7428	954.591	75.9285
2119.49	83.1639	2119.49	96.7671	955.073	75.9091
2121.42	83.2334	2121.42	96.7545	955.555	75.8956
2123.35	83.306	2123.35	96.7098	956.037	75.8876
2125.28	83.3748	2125.28	96.654	956.519	75.884
2127.2	83.4333	2127.2	96.6762	957.002	75.8825
2129.13	83.4861	2129.13	96.5815	957.484	75.8804
2131.06	83.5403	2131.06	96.5427	957.966	75.8751
2132.99	83.5946	2132.99	96.4495	958.448	75.8652
2134.92	83.6418	2134.92	96.5397	958.93	75.8508
2136.85	83.682	2136.85	96.5917	959.412	75.8335
2138.78	83.7188	2138.78	96.6307	959.894	75.8158
2140.7	83.7534	2140.7	96.6721	960.376	75.8002
2142.63	83.7852	2142.63	96.7167	960.859	75.7885
2144.56	83.8166	2144.56	96.7562	961.341	75.7811
2146.49	83.8465	2146.49	96.7759	961.823	75.7774
2148.42	83.8728	2148.42	96.7704	962.305	75.7762
2150.35	83.8961	2150.35	96.7475	962.787	75.7767
2152.28	83.9195	2152.28	96.7171	963.269	75.7787
2154.2	83.9408	2154.2	96.6843	963.751	75.7825
2156.13	83.9562	2156.13	96.6517	964.233	75.7884
2158.06	83.9643	2158.06	96.6228	964.716	75.7963
2159.99	83.9651	2159.99	96.6061	965.198	75.8054
2161.92	83.9595	2161.92	96.6082	965.68	75.8142
2163.85	83.9534	2163.85	96.6287	966.162	75.8214
2165.78	83.9532	2165.78	96.6578	966.644	75.8267
2167.7	83.9593	2167.7	96.6894	967.126	75.8303
2169.63	83.9664	2169.63	96.7235	967.608	75.8337
2171.56	83.9749	2171.56	96.7561	968.09	75.8383
2173.49	83.9857	2173.49	96.7762	968.572	75.8452
2175.42	83.9963	2175.42	96.7793	969.055	75.8544
2177.35	84.0015	2177.35	96.7739	969.537	75.8653
2179.28	84.0012	2179.28	96.7655	970.019	75.8765
2181.2	83.9952	2181.2	96.7487	970.501	75.8872
2183.13	83.9837	2183.13	96.7241	970.983	75.8971
2185.06	83.9703	2185.06	96.7068	971.465	75.9066
2186.99	83.9579	2186.99	96.7115	971.947	75.917
2188.92	83.9432	2188.92	96.7408	972.429	75.9291
2190.85	83.9203	2190.85	96.7898	972.912	75.9434
2192.78	83.8896	2192.78	96.848	973.394	75.96
2194.7	83.8576	2194.7	96.9028	973.876	75.9783
2196.63	83.8306	2196.63	96.9463	974.358	75.9978
2198.56	83.8118	2198.56	97.0167	974.84	76.0181
2200.49	83.7974	2200.49	96.9904	975.322	76.0391
2202.42	83.7792	2202.42	96.9592	975.804	76.0604
2204.35	83.7531	2204.35	96.9247	976.286	76.0816
2206.28	83.7266	2206.28	96.8777	976.768	76.1019
2208.2	83.708	2208.2	96.8211	977.25	76.1206
2210.13	83.6969	2210.13	96.7718	977.733	76.1372
2212.06	83.6894	2212.06	96.7538	978.215	76.1519
2213.99	83.6806	2213.99	96.7554	978.697	76.1659
2215.92	83.6628	2215.92	96.8198	979.179	76.1805
2217.85	83.6302	2217.85	96.8804	979.661	76.1967
2219.78	83.5892	2219.78	96.942	980.143	76.2148
2221.7	83.5507	2221.7	97.008	980.625	76.2345
2223.63	83.5165	2223.63	97.0722	981.107	76.2546
2225.56	83.479	2225.56	97.1098	981.59	76.2737
2227.49	83.4313	2227.49	97.1109	982.072	76.2914
2229.42	83.3763	2229.42	97.0771	982.554	76.3078
2231.35	83.3234	2231.35	97.0229	983.036	76.3238
2233.28	83.2767	2233.28	96.9634	983.518	76.3409
2235.2	83.2305	2235.2	96.9148	984	76.3597
2237.13	83.1815	2237.13	96.8918	984.482	76.3807
2239.06	83.1335	2239.06	96.8464	984.964	76.4036
2240.99	83.0873	2240.99	96.9543	985.447	76.4279
2242.92	83.0376	2242.92	97.0385	985.929	76.4531
2244.85	82.9815	2244.85	97.1125	986.411	76.4791
2246.78	82.9222	2246.78	97.1855	986.893	76.506
2248.7	82.8614	2248.7	97.3106	987.375	76.5336
2250.63	82.7969	2250.63	97.3343	987.857	76.5617
2252.56	82.725	2252.56	97.2721	988.339	76.5894
2254.49	82.644	2254.49	97.2311	988.821	76.6161
2256.42	82.5608	2256.42	97.165	989.303	76.6415
2258.35	82.4847	2258.35	97.0892	989.786	76.6661
2260.28	82.4161	2260.28	97.0225	990.268	76.6912
2262.2	82.3451	2262.2	96.9831	990.75	76.7182
2264.13	82.269	2264.13	96.9841	991.232	76.7483
2266.06	82.1944	2266.06	97.0265	991.714	76.7816
2267.99	82.1269	2267.99	97.1021	992.196	76.8176
2269.92	82.0623	2269.92	97.1983	992.678	76.8552
2271.85	81.9919	2271.85	97.299	993.16	76.8935
2273.77	81.9098	2273.77	97.3837	993.643	76.9325
2275.7	81.8185	2275.7	97.439	994.125	76.9729
2277.63	81.7225	2277.63	97.4673	994.607	77.0158
2279.56	81.6212	2279.56	97.4508	995.089	77.0618
2281.49	81.5129	2281.49	97.3924	995.571	77.1103
2283.42	81.4058	2283.42	97.3044	996.053	77.1598
2285.35	81.3092	2285.35	97.2053	996.535	77.2074
2287.27	81.2184	2287.27	97.1178	997.017	77.251
2289.2	81.1197	2289.2	97.0559	997.5	77.289
2291.13	81.0123	2291.13	97.0255	997.982	77.3214
2293.06	80.9073	2293.06	96.9924	998.464	77.3496
2294.99	80.8056	2294.99	97.0283	998.946	77.3753
2296.92	80.6959	2296.92	97.0239	999.428	77.3999
2298.85	80.5726	2298.85	97.0285	999.91	77.4238
2300.77	80.4411	2300.77	97.0278	1000.39	77.4466
2302.7	80.3023	2302.7	96.8811	1000.87	77.4671
2304.63	80.1492	2304.63	96.6566	1001.36	77.4841
2306.56	79.9833	2306.56	96.4648	1001.84	77.4967
2308.49	79.8157	2308.49	96.2214	1002.32	77.5043
2310.42	79.6536	2310.42	96.9449	1002.8	77.5065
2312.35	79.4962	2312.35	96.6748	1003.28	77.5023
2314.27	79.3513	2314.27	96.4372	1003.77	77.4906
2316.2	79.2331	2316.2	96.2316	1004.25	77.4702
2318.13	79.1503	2318.13	97.046	1004.73	77.4406
2320.06	79.1009	2320.06	96.8195	1005.21	77.402
2321.99	79.0691	2321.99	96.7453	1005.7	77.3557
2323.92	79.0328	2323.92	97.6354	1006.18	77.3036
2325.85	78.9811	2325.85	97.5251	1006.66	77.2475
2327.77	78.9205	2327.77	97.3982	1007.14	77.1884
2329.7	78.852	2329.7	97.2613	1007.62	77.1265
2331.63	78.7606	2331.63	97.1162	1008.11	77.0612
2333.56	78.628	2333.56	97.1275	1008.59	76.9918
2335.49	78.4472	2335.49	97.8652	1009.07	76.9179
2337.42	78.2356	2337.42	97.6988	1009.55	76.8397
2339.35	78.0269	2339.35	97.491	1010.03	76.7579
2341.27	77.8443	2341.27	97.5474	1010.52	76.6734
2343.2	77.6846	2343.2	97.6799	1011	76.5861
2345.13	77.5434	2345.13	96.9531	1011.48	76.4955
2347.06	77.4255	2347.06	97.3498	1011.96	76.4008
2348.99	77.3326	2348.99	96.9836	1012.45	76.3007
2350.92	77.2552	2350.92	97.0276	1012.93	76.195
2352.84	77.1832	2352.84	97.4672	1013.41	76.0842
2354.77	77.1065	2354.77	97.6547	1013.89	75.9699
2356.7	77.016	2356.7	97.1777	1014.37	75.8537
2358.63	76.8954	2358.63	96.5111	1014.86	75.7374
2360.56	76.7272	2360.56	97.0169	1015.34	75.6221
2362.49	76.5123	2362.49	96.9098	1015.82	75.5084
2364.42	76.2793	2364.42	96.1651	1016.3	75.3969
2366.34	76.0467	2366.34	97.5374	1016.78	75.2881
2368.27	75.8081	2368.27	97.9666	1017.27	75.1824
2370.2	75.5604	2370.2	97.6035	1017.75	75.0807
2372.13	75.3213	2372.13	96.2922	1018.23	74.9832
2374.06	75.1069	2374.06	97.092	1018.71	74.8898
2375.99	74.9211	2375.99	96.6724	1019.2	74.7997
2377.92	74.7535	2377.92	96.21	1019.68	74.7123
2379.84	74.5858	2379.84	96.6896	1020.16	74.6272
2381.77	74.408	2381.77	97.1108	1020.64	74.5451
2383.7	74.2319	2383.7	97.3218	1021.12	74.4677
2385.63	74.0623	2385.63	97.433	1021.61	74.3972
2387.56	73.8879	2387.56	97.5255	1022.09	74.3362
2389.49	73.7001	2389.49	97.5857	1022.57	74.286
2391.42	73.5075	2391.42	97.571	1023.05	74.2473
2393.34	73.3188	2393.34	97.581	1023.53	74.2193
2395.27	73.137	2395.27	97.7162	1024.02	74.201
2397.2	72.9576	2397.2	97.7978	1024.5	74.1912
2399.13	72.772	2399.13	97.8979	1024.98	74.1893
2401.06	72.5776	2401.06	97.9949	1025.46	74.1951
2402.99	72.3834	2402.99	98.0676	1025.94	74.2082
2404.92	72.1956	2404.92	98.1026	1026.43	74.2283
2406.84	72.0125	2406.84	98.0955	1026.91	74.254
2408.77	71.8324	2408.77	98.0503	1027.39	74.2839
2410.7	71.6573	2410.7	97.9783	1027.87	74.3171
2412.63	71.4847	2412.63	97.8921	1028.36	74.3533
2414.56	71.3074	2414.56	97.8039	1028.84	74.3932
2416.49	71.1241	2416.49	97.7293	1029.32	74.4384
2418.42	70.9383	2418.42	97.6891	1029.8	74.4903
2420.34	70.7514	2420.34	97.6971	1030.28	74.5493
2422.27	70.56	2422.27	97.7503	1030.77	74.6144
2424.2	70.3624	2424.2	97.8327	1031.25	74.6838
2426.13	70.1599	2426.13	97.9222	1031.73	74.7549
2428.06	69.9553	2428.06	97.9948	1032.21	74.826
2429.99	69.7516	2429.99	98.0699	1032.69	74.8962
2431.92	69.5487	2431.92	98.1319	1033.18	74.9657
2433.84	69.3446	2433.84	98.0243	1033.66	75.0349
2435.77	69.1394	2435.77	97.9315	1034.14	75.1038
2437.7	68.9344	2437.7	97.853	1034.62	75.1722
2439.63	68.7274	2439.63	97.7643	1035.1	75.2387
2441.56	68.5179	2441.56	97.6825	1035.59	75.3024
2443.49	68.3118	2443.49	97.6345	1036.07	75.3631
2445.42	68.1138	2445.42	97.6387	1036.55	75.4215
2447.34	67.9234	2447.34	97.6918	1037.03	75.4792
2449.27	67.7375	2449.27	97.7738	1037.52	75.5376
2451.2	67.5523	2451.2	97.8636	1038	75.5973
2453.13	67.3639	2453.13	97.9447	1038.48	75.6577
2455.06	67.1732	2455.06	97.9999	1038.96	75.7169
2456.99	66.986	2456.99	98.0528	1039.44	75.7732
2458.92	66.8047	2458.92	97.9776	1039.93	75.8251
2460.84	66.6273	2460.84	97.9079	1040.41	75.8728
2462.77	66.448	2462.77	97.8221	1040.89	75.9175
2464.7	66.2647	2464.7	97.7315	1041.37	75.9611
2466.63	66.0834	2466.63	97.647	1041.85	76.0052
2468.56	65.914	2468.56	97.5693	1042.34	76.0505
2470.49	65.756	2470.49	97.5572	1042.82	76.0969
2472.42	65.6021	2472.42	97.5856	1043.3	76.1436
2474.34	65.4485	2474.34	97.6386	1043.78	76.1899
2476.27	65.2951	2476.27	97.7044	1044.27	76.2359
2478.2	65.1384	2478.2	97.7649	1044.75	76.282
2480.13	64.9761	2480.13	97.8044	1045.23	76.3289
2482.06	64.8085	2482.06	97.8117	1045.71	76.3768
2483.99	64.6367	2483.99	97.785	1046.19	76.4254
2485.92	64.46	2485.92	97.7297	1046.67	76.4735
2487.84	64.28	2487.84	97.6551	1047.16	76.5198
2489.77	64.1005	2489.77	97.5713	1047.64	76.5634
2491.7	63.9293	2491.7	97.4932	1048.12	76.6038
2493.63	63.7705	2493.63	97.4406	1048.6	76.641
2495.56	63.6207	2495.56	97.4283	1049.09	76.6749
2497.49	63.4751	2497.49	97.4594	1049.57	76.7052
2499.42	63.3378	2499.42	97.5267	1050.05	76.7311
2501.34	63.2169	2501.34	97.617	1050.53	76.7517
2503.27	63.1136	2503.27	97.7094	1051.01	76.7668
2505.2	63.0189	2505.2	97.7824	1051.5	76.777
2507.13	62.9209	2507.13	97.8568	1051.98	76.7838
2509.06	62.813	2509.06	97.8388	1052.46	76.789
2510.99	62.6966	2510.99	97.8066	1052.94	76.7939
2512.92	62.5739	2512.92	97.7562	1053.42	76.7984
2514.84	62.4495	2514.84	97.6869	1053.91	76.8014
2516.77	62.334	2516.77	97.611	1054.39	76.8009
2518.7	62.2374	2518.7	97.5482	1054.87	76.7952
2520.63	62.1564	2520.63	97.5208	1055.35	76.7836
2522.56	62.0834	2522.56	97.5358	1055.84	76.767
2524.49	62.0188	2524.49	97.585	1056.32	76.7472
2526.42	61.9688	2526.42	97.6569	1056.8	76.7266
2528.34	61.9337	2528.34	97.7412	1057.28	76.7065
2530.27	61.907	2530.27	97.8214	1057.76	76.6873
2532.2	61.8793	2532.2	97.876	1058.25	76.6678
2534.13	61.8477	2534.13	97.889	1058.73	76.6464
2536.06	61.812	2536.06	97.8591	1059.21	76.6217
2537.99	61.7678	2537.99	97.7975	1059.69	76.5929
2539.92	61.7112	2539.92	97.7198	1060.17	76.5604
2541.84	61.6507	2541.84	97.6417	1060.66	76.5251
2543.77	61.5994	2543.77	97.5778	1061.14	76.4881
2545.7	61.5607	2545.7	97.5075	1061.62	76.4501
2547.63	61.5282	2547.63	97.5229	1062.1	76.4116
2549.56	61.4967	2549.56	97.5591	1062.59	76.3726
2551.49	61.4655	2551.49	97.6131	1063.07	76.3332
2553.42	61.4358	2553.42	97.6844	1063.55	76.2937
2555.34	61.4037	2555.34	97.7614	1064.03	76.2544
2557.27	61.3617	2557.27	97.8255	1064.51	76.2153
2559.2	61.3105	2559.2	97.8565	1065	76.176
2561.13	61.2613	2561.13	97.8449	1065.48	76.1357
2563.06	61.2165	2563.06	97.7951	1065.96	76.0934
2564.99	61.1652	2564.99	97.7168	1066.44	76.0484
2566.92	61.1058	2566.92	97.6242	1066.92	76.0009
2568.84	61.0513	2568.84	97.5382	1067.41	75.9519
2570.77	61.0078	2570.77	97.4746	1067.89	75.9028
2572.7	60.9679	2572.7	97.4352	1068.37	75.8548
2574.63	60.9273	2574.63	97.4214	1068.85	75.8088
2576.56	60.8891	2576.56	97.4374	1069.34	75.7645
2578.49	60.8533	2578.49	97.4807	1069.82	75.7215
2580.42	60.8135	2580.42	97.5352	1070.3	75.6791
2582.34	60.7672	2582.34	97.5847	1070.78	75.6371
2584.27	60.7185	2584.27	97.6148	1071.26	75.5959
2586.2	60.6754	2586.2	97.6121	1071.74	75.5566
2588.13	60.6395	2588.13	97.5682	1072.23	75.5198
2590.06	60.6034	2590.06	97.489	1072.71	75.4859
2591.99	60.562	2591.99	97.3932	1073.19	75.4548
2593.92	60.524	2593.92	97.3031	1073.67	75.426
2595.84	60.4973	2595.84	97.2334	1074.16	75.3989
2597.77	60.4755	2597.77	97.1919	1074.64	75.3735
2599.7	60.4507	2599.7	97.1453	1075.12	75.3502
2601.63	60.4287	2601.63	97.2042	1075.6	75.3298
2603.56	60.4142	2603.56	97.2659	1076.08	75.3126
2605.49	60.3985	2605.49	97.3568	1076.57	75.2986
2607.42	60.3759	2607.42	97.4485	1077.05	75.2871
2609.34	60.3572	2609.34	97.5108	1077.53	75.2773
2611.27	60.3545	2611.27	97.528	1078.01	75.2691
2613.2	60.3674	2613.2	97.4994	1078.49	75.2631
2615.13	60.387	2615.13	97.4456	1078.98	75.2606
2617.06	60.4083	2617.06	97.3317	1079.46	75.2634
2618.99	60.4328	2618.99	97.2239	1079.94	75.2723
2620.92	60.4642	2620.92	97.0801	1080.42	75.2873
2622.84	60.5037	2622.84	97.0125	1080.91	75.3069
2624.77	60.5504	2624.77	97.0004	1081.39	75.329
2626.7	60.6056	2626.7	96.986	1081.87	75.3515
2628.63	60.6665	2628.63	97.0091	1082.35	75.3735
2630.56	60.7264	2630.56	97.0654	1082.83	75.395
2632.49	60.7857	2632.49	97.1375	1083.32	75.4171
2634.42	60.8563	2634.42	97.198	1083.8	75.4407
2636.34	60.9455	2636.34	97.2305	1084.28	75.4664
2638.27	61.047	2638.27	97.2362	1084.76	75.4936
2640.2	61.1496	2640.2	97.2172	1085.24	75.5213
2642.13	61.2474	2642.13	97.1693	1085.73	75.5485
2644.06	61.3391	2644.06	97.0991	1086.21	75.5746
2645.99	61.4202	2645.99	97.0317	1086.69	75.6004
2647.92	61.4851	2647.92	96.9868	1087.17	75.6267
2649.84	61.537	2649.84	96.9672	1087.65	75.6548
2651.77	61.5844	2651.77	96.9707	1088.14	75.685
2653.7	61.6317	2653.7	97.001	1088.62	75.7172
2655.63	61.6758	2655.63	97.0593	1089.1	75.7508
2657.56	61.7202	2657.56	97.1315	1089.58	75.7852
2659.49	61.7716	2659.49	97.1956	1090.07	75.8204
2661.42	61.8283	2661.42	97.2317	1090.55	75.8569
2663.34	61.8769	2663.34	97.2326	1091.03	75.895
2665.27	61.9091	2665.27	97.1953	1091.51	75.9343
2667.2	61.9289	2667.2	97.1191	1091.99	75.9734
2669.13	61.9449	2669.13	97.0088	1092.48	76.0104
2671.06	61.9584	2671.06	96.8858	1092.96	76.0434
2672.99	61.9622	2672.99	96.7763	1093.44	76.0717
2674.92	61.9495	2674.92	96.7002	1093.92	76.0961
2676.84	61.9226	2676.84	96.6705	1094.4	76.1184
2678.77	61.8883	2678.77	96.6961	1094.89	76.1406
2680.7	61.8517	2680.7	96.7749	1095.37	76.1631
2682.63	61.813	2682.63	96.886	1095.85	76.1847
2684.56	61.7721	2684.56	96.9969	1096.33	76.2023
2686.49	61.7296	2686.49	97.0802	1096.82	76.2121
2688.41	61.6861	2688.41	97.1986	1097.3	76.2114
2690.34	61.6391	2690.34	97.206	1097.78	76.1997
2692.27	61.5865	2692.27	97.0533	1098.26	76.1785
2694.2	61.5265	2694.2	96.9547	1098.74	76.151
2696.13	61.4572	2696.13	96.8232	1099.23	76.1202
2698.06	61.379	2698.06	96.6834	1099.71	76.0876
2699.99	61.2958	2699.99	96.568	1100.19	76.0531
2701.91	61.2058	2701.91	96.5022	1100.67	76.0146
2703.84	61.1041	2703.84	96.4926	1101.15	75.9699
2705.77	60.994	2705.77	96.533	1101.64	75.9176
2707.7	60.8865	2707.7	96.6063	1102.12	75.8575
2709.63	60.7833	2709.63	96.6852	1102.6	75.7905
2711.56	60.6775	2711.56	96.7444	1103.08	75.7181
2713.49	60.5674	2713.49	96.7802	1103.57	75.641
2715.41	60.4599	2715.41	96.7502	1104.05	75.5596
2717.34	60.3608	2717.34	96.6902	1104.53	75.4733
2719.27	60.2711	2719.27	96.5946	1105.01	75.3823
2721.2	60.1839	2721.2	96.4719	1105.49	75.2873
2723.13	60.0891	2723.13	96.3332	1105.98	75.1899
2725.06	59.9835	2725.06	96.2029	1106.46	75.0923
2726.99	59.873	2726.99	96.1099	1106.94	74.9964
2728.91	59.7605	2728.91	96.0708	1107.42	74.9027
2730.84	59.6452	2730.84	96.0829	1107.9	74.8103
2732.77	59.5285	2732.77	96.1345	1108.39	74.7173
2734.7	59.411	2734.7	96.2046	1108.87	74.622
2736.63	59.2867	2736.63	96.2686	1109.35	74.5232
2738.56	59.1514	2738.56	96.3078	1109.83	74.4212
2740.49	59.0104	2740.49	96.3716	1110.32	74.3174
2742.41	58.8742	2742.41	96.311	1110.8	74.2133
2744.34	58.7514	2744.34	96.2038	1111.28	74.1101
2746.27	58.644	2746.27	96.0884	1111.76	74.0079
2748.2	58.5441	2748.2	95.9462	1112.24	73.9063
2750.13	58.441	2750.13	95.8047	1112.72	73.8047
2752.06	58.3341	2752.06	95.6928	1113.21	73.7031
2753.99	58.2289	2753.99	95.6279	1113.69	73.6024
2755.91	58.1287	2755.91	95.6143	1114.17	73.504
2757.84	58.0326	2757.84	95.645	1114.65	73.4096
2759.77	57.9389	2759.77	95.7012	1115.14	73.3199
2761.7	57.8419	2761.7	95.7559	1115.62	73.2343
2763.63	57.7335	2763.63	95.7883	1116.1	73.1514
2765.56	57.6111	2765.56	95.7891	1116.58	73.0696
2767.49	57.4787	2767.49	95.754	1117.06	72.9873
2769.41	57.3418	2769.41	95.6753	1117.55	72.9042
2771.34	57.2011	2771.34	95.5505	1118.03	72.821
2773.27	57.0539	2773.27	95.395	1118.51	72.7386
2775.2	56.8982	2775.2	95.2388	1118.99	72.6579
2777.13	56.7362	2777.13	95.1114	1119.47	72.5791
2779.06	56.5729	2779.06	95.029	1119.96	72.5019
2780.99	56.4111	2780.99	94.998	1120.44	72.4258
2782.91	56.2505	2782.91	95.0177	1120.92	72.3506
2784.84	56.0877	2784.84	95.0748	1121.4	72.277
2786.77	55.9165	2786.77	95.1392	1121.88	72.2063
2788.7	55.7302	2788.7	95.1791	1122.37	72.14
2790.63	55.5311	2790.63	95.1832	1122.85	72.0794
2792.56	55.3314	2792.56	95.2115	1123.33	72.025
2794.49	55.1399	2794.49	95.0827	1123.81	71.9767
2796.41	54.9542	2796.41	94.9171	1124.3	71.934
2798.34	54.7686	2798.34	94.728	1124.78	71.8968
2800.27	54.584	2800.27	94.5224	1125.26	71.8655
2802.2	54.4034	2802.2	94.3355	1125.74	71.8413
2804.13	54.2278	2804.13	94.1931	1126.22	71.8251
2806.06	54.057	2806.06	94.1107	1126.71	71.8181
2807.99	53.8887	2807.99	94.0678	1127.19	71.8202
2809.91	53.7141	2809.91	94.1217	1127.67	71.8313
2811.84	53.5262	2811.84	94.1763	1128.15	71.851
2813.77	53.3269	2813.77	94.2196	1128.63	71.8793
2815.7	53.123	2815.7	94.2289	1129.12	71.9169
2817.63	52.9215	2817.63	94.2315	1129.6	71.965
2819.56	52.7299	2819.56	94.1078	1130.08	72.0246
2821.49	52.5509	2821.49	93.9118	1130.56	72.0958
2823.41	52.382	2823.41	93.7211	1131.05	72.178
2825.34	52.2206	2825.34	93.516	1131.53	72.2698
2827.27	52.0661	2827.27	93.2727	1132.01	72.3698
2829.2	51.9148	2829.2	93.1028	1132.49	72.4776
2831.13	51.7649	2831.13	93.0629	1132.97	72.5937
2833.06	51.6154	2833.06	93.035	1133.46	72.7197
2834.99	51.4594	2834.99	93.0527	1133.94	72.8572
2836.91	51.2862	2836.91	93.082	1134.42	73.0067
2838.84	51.0941	2838.84	93.0898	1134.9	73.1677
2840.77	50.8893	2840.77	93.0538	1135.38	73.3382
2842.7	50.6757	2842.7	93.1157	1135.87	73.5158
2844.63	50.4503	2844.63	92.919	1136.35	73.6984
2846.56	50.2097	2846.56	92.6002	1136.83	73.8847
2848.49	49.9572	2848.49	92.3543	1137.31	74.0744
2850.41	49.7012	2850.41	92.093	1137.8	74.2672
2852.34	49.4468	2852.34	91.8381	1138.28	74.4624
2854.27	49.1924	2854.27	91.6197	1138.76	74.6587
2856.2	48.9355	2856.2	91.4717	1139.24	74.8542
2858.13	48.6751	2858.13	91.4042	1139.72	75.0472
2860.06	48.4132	2860.06	91.3943	1140.21	75.2366
2861.99	48.1533	2861.99	91.4064	1140.69	75.4224
2863.91	47.9017	2863.91	91.415	1141.17	75.6046
2865.84	47.6671	2865.84	91.4229	1141.65	75.7829
2867.77	47.4568	2867.77	91.4431	1142.13	75.9558
2869.7	47.2684	2869.7	91.2929	1142.62	76.1206
2871.63	47.0924	2871.63	91.1736	1143.1	76.2745
2873.56	46.927	2873.56	91.0125	1143.58	76.415
2875.49	46.7854	2875.49	90.8285	1144.06	76.5415
2877.41	46.6774	2877.41	90.6548	1144.55	76.6551
2879.34	46.592	2879.34	90.5213	1145.03	76.7577
2881.27	46.5044	2881.27	90.4407	1145.51	76.851
2883.2	46.3975	2883.2	90.4086	1145.99	76.9353
2885.13	46.2726	2885.13	90.4133	1146.47	77.0096
2887.06	46.1395	2887.06	90.4377	1146.96	77.0719
2888.99	45.9971	2888.99	90.4601	1147.44	77.1202
2890.91	45.8307	2890.91	90.458	1147.92	77.1537
2892.84	45.6275	2892.84	90.4145	1148.4	77.1729
2894.77	45.3907	2894.77	90.3185	1148.88	77.1797
2896.7	45.1296	2896.7	90.165	1149.37	77.1758
2898.63	44.846	2898.63	89.955	1149.85	77.1627
2900.56	44.5347	2900.56	89.703	1150.33	77.1411
2902.49	44.1925	2902.49	89.4346	1150.81	77.1115
2904.41	43.8207	2904.41	89.1736	1151.3	77.0743
2906.34	43.4201	2906.34	88.9333	1151.78	77.0309
2908.27	42.9941	2908.27	88.7197	1152.26	76.9829
2910.2	42.5556	2910.2	88.5376	1152.74	76.9317
2912.13	42.1269	2912.13	88.3878	1153.22	76.8775
2914.06	41.7198	2914.06	88.2577	1153.7	76.8193
2915.99	41.3293	2915.99	88.1236	1154.19	76.7546
2917.91	40.9474	2917.91	87.9659	1154.67	76.6811
2919.84	40.5789	2919.84	87.7826	1155.15	76.5973
2921.77	40.2389	2921.77	87.58	1155.63	76.5036
2923.7	39.9394	2923.7	87.3667	1156.12	76.4025
2925.63	39.6819	2925.63	87.1536	1156.6	76.2968
2927.56	39.458	2927.56	86.9586	1157.08	76.1894
2929.49	39.2631	2929.49	86.7852	1157.56	76.0814
2931.41	39.1022	2931.41	86.6958	1158.04	75.9725
2933.34	38.9833	2933.34	86.6513	1158.53	75.861
2935.27	38.9107	2935.27	86.6687	1159.01	75.7455
2937.2	38.8884	2937.2	86.7387	1159.49	75.6252
2939.13	38.9153	2939.13	86.8346	1159.97	75.501
2941.06	38.9789	2941.06	86.9209	1160.45	75.3749
2942.99	39.067	2942.99	86.9691	1160.94	75.249
2944.91	39.1771	2944.91	86.9674	1161.42	75.1248
2946.84	39.3108	2946.84	86.9168	1161.9	75.0028
2948.77	39.465	2948.77	86.8251	1162.38	74.8822
2950.7	39.6347	2950.7	86.7055	1162.87	74.7621
2952.63	39.8116	2952.63	86.5764	1163.35	74.6418
2954.56	39.9845	2954.56	86.4631	1163.83	74.5215
2956.49	40.1493	2956.49	86.3961	1164.31	74.4021
2958.41	40.3085	2958.41	86.3936	1164.79	74.2845
2960.34	40.4613	2960.34	86.4506	1165.28	74.1693
2962.27	40.6017	2962.27	86.5464	1165.76	74.0563
2964.2	40.7266	2964.2	86.6619	1166.24	73.945
2966.13	40.8354	2966.13	86.7801	1166.72	73.8344
2968.06	40.9299	2968.06	86.9153	1167.2	73.7244
2969.99	41.0206	2969.99	86.9767	1167.69	73.6153
2971.91	41.1226	2971.91	86.9726	1168.17	73.508
2973.84	41.2437	2973.84	86.9504	1168.65	73.4031
2975.77	41.3837	2975.77	86.9093	1169.13	73.3009
2977.7	41.5436	2977.7	86.8688	1169.62	73.2007
2979.63	41.7251	2979.63	86.8393	1170.1	73.1017
2981.56	41.9268	2981.56	86.8318	1170.58	73.0031
2983.49	42.1405	2983.49	86.8643	1171.06	72.9051
2985.41	42.36	2985.41	86.9436	1171.54	72.8087
2987.34	42.581	2987.34	87.0578	1172.03	72.7156
2989.27	42.7972	2989.27	87.1887	1172.51	72.6274
2991.2	42.9985	2991.2	87.3242	1172.99	72.5444
2993.13	43.1782	2993.13	87.4509	1173.47	72.4665
2995.06	43.3358	2995.06	87.544	1173.95	72.3921
2996.99	43.4696	2996.99	87.5825	1174.44	72.3198
2998.91	43.5714	2998.91	87.5671	1174.92	72.249
3000.84	43.6327	3000.84	87.5169	1175.4	72.1798
3002.77	43.6547	3002.77	87.4465	1175.88	72.1135
3004.7	43.6463	3004.7	87.3578	1176.37	72.0512
3006.63	43.6122	3006.63	87.2559	1176.85	71.994
3008.56	43.5528	3008.56	87.1606	1177.33	71.9414
3010.49	43.4708	3010.49	87.096	1177.81	71.8924
3012.41	43.3763	3012.41	87.0723	1178.29	71.8456
3014.34	43.2753	3014.34	87.0821	1178.78	71.7999
3016.27	43.1634	3016.27	87.1063	1179.26	71.7556
3018.2	43.0335	3018.2	87.1235	1179.74	71.7133
3020.13	42.8867	3020.13	87.1138	1180.22	71.6744
3022.06	42.7285	3022.06	87.0664	1180.7	71.6395
3023.99	42.5595	3023.99	86.9805	1181.19	71.6083
3025.91	42.373	3025.91	86.8566	1181.67	71.5798
3027.84	42.1614	3027.84	86.692	1182.15	71.5526
3029.77	41.9221	3029.77	86.4902	1182.63	71.5258
3031.7	41.6604	3031.7	86.2722	1183.11	71.4993
3033.63	41.3873	3033.63	86.065	1183.6	71.4743
3035.56	41.1118	3035.56	85.8845	1184.08	71.4519
3037.49	40.8331	3037.49	85.7356	1184.56	71.4334
3039.41	40.5459	3039.41	85.6187	1185.04	71.4184
3041.34	40.2519	3041.34	85.5254	1185.53	71.4059
3043.27	39.9582	3043.27	85.4348	1186.01	71.3945
3045.2	39.6696	3045.2	85.3291	1186.49	71.3832
3047.13	39.3872	3047.13	85.2028	1186.97	71.3719
3049.06	39.1123	3049.06	85.0572	1187.45	71.361
3050.99	38.8471	3050.99	84.8918	1187.94	71.3515
3052.91	38.592	3052.91	84.7048	1188.42	71.3435
3054.84	38.3437	3054.84	84.4961	1188.9	71.3366
3056.77	38.1009	3056.77	84.2782	1189.38	71.3295
3058.7	37.8685	3058.7	84.0797	1189.86	71.3207
3060.63	37.6517	3060.63	83.9247	1190.35	71.3093
3062.56	37.4482	3062.56	83.8163	1190.83	71.2953
3064.49	37.2549	3064.49	83.7468	1191.31	71.2795
3066.41	37.0734	3066.41	83.7094	1191.79	71.2628
3068.34	36.9085	3068.34	83.6907	1192.28	71.2458
3070.27	36.7624	3070.27	83.6665	1192.76	71.2282
3072.2	36.6424	3072.2	83.6177	1193.24	71.2087
3074.13	36.5569	3074.13	83.5366	1193.72	71.186
3076.06	36.5047	3076.06	83.4223	1194.2	71.1593
3077.99	36.4775	3077.99	83.2799	1194.68	71.1284
3079.91	36.4739	3079.91	83.1286	1195.17	71.0941
3081.84	36.4998	3081.84	82.993	1195.65	71.0572
3083.77	36.5575	3083.77	82.8874	1196.13	71.0183
3085.7	36.6427	3085.7	82.7943	1196.61	70.977
3087.63	36.7478	3087.63	82.7778	1197.1	70.9322
3089.56	36.8683	3089.56	82.7704	1197.58	70.8827
3091.49	37.0033	3091.49	82.7935	1198.06	70.8274
3093.41	37.1498	3093.41	82.8544	1198.54	70.7665
3095.34	37.3021	3095.34	82.8911	1199.02	70.7006
3097.27	37.4571	3097.27	82.9098	1199.51	70.631
3099.2	37.6151	3099.2	82.8806	1199.99	70.5583
3101.13	37.7718	3101.13	82.8069	1200.47	70.4829
3103.06	37.922	3103.06	82.7013	1200.95	70.4041
3104.99	38.0652	3104.99	82.5809	1201.43	70.3217
3106.91	38.2055	3106.91	82.4653	1201.92	70.2354
3108.84	38.3469	3108.84	82.3645	1202.4	70.1461
3110.77	38.4909	3110.77	82.2786	1202.88	70.0552
3112.7	38.6362	3112.7	82.2121	1203.36	69.9643
3114.63	38.7807	3114.63	82.1719	1203.85	69.8747
3116.56	38.9246	3116.56	82.1597	1204.33	69.7868
3118.49	39.0677	3118.49	82.1698	1204.81	69.7003
3120.41	39.2062	3120.41	82.1871	1205.29	69.6148
3122.34	39.3327	3122.34	82.1892	1205.77	69.53
3124.27	39.4376	3124.27	82.1613	1206.26	69.4464
3126.2	39.5138	3126.2	82.0994	1206.74	69.3653
3128.13	39.5637	3128.13	81.9997	1207.22	69.2883
3130.06	39.5937	3130.06	81.8637	1207.7	69.2165
3131.99	39.6035	3131.99	81.7096	1208.18	69.1501
3133.91	39.5908	3133.91	81.5601	1208.67	69.0884
3135.84	39.5601	3135.84	81.4249	1209.15	69.0298
3137.77	39.5157	3137.77	81.3033	1209.63	68.9727
3139.7	39.4555	3139.7	81.1916	1210.11	68.9157
3141.63	39.376	3141.63	81.086	1210.6	68.8581
3143.56	39.2765	3143.56	80.989	1211.08	68.7996
3145.49	39.1587	3145.49	80.9514	1211.56	68.74
3147.41	39.0249	3147.41	80.8522	1212.04	68.6787
3149.34	38.8754	3149.34	80.7941	1212.52	68.6152
3151.27	38.7095	3151.27	80.7137	1213.01	68.5491
3153.2	38.5307	3153.2	80.5951	1213.49	68.4806
3155.13	38.3386	3155.13	80.4351	1213.97	68.4103
3157.06	38.1255	3157.06	80.3095	1214.45	68.3392
3158.98	37.8893	3158.98	80.0716	1214.93	68.2682
3160.91	37.6455	3160.91	79.9201	1215.42	68.1971
3162.84	37.4058	3162.84	79.7932	1215.9	68.1251
3164.77	37.1666	3164.77	79.6453	1216.38	68.0508
3166.7	36.9238	3166.7	79.5632	1216.86	67.9729
3168.63	36.6801	3168.63	79.4653	1217.35	67.8914
3170.56	36.4353	3170.56	79.3897	1217.83	67.8075
3172.48	36.1848	3172.48	79.329	1218.31	67.7237
3174.41	35.9286	3174.41	79.2636	1218.79	67.6426
3176.34	35.6712	3176.34	79.1753	1219.27	67.5658
3178.27	35.4189	3178.27	79.0563	1219.76	67.4934
3180.2	35.1745	3180.2	78.913	1220.24	67.4237
3182.13	34.9303	3182.13	78.7552	1220.72	67.3538
3184.06	34.6777	3184.06	78.5904	1221.2	67.2813
3185.98	34.4197	3185.98	78.4305	1221.68	67.2051
3187.91	34.1651	3187.91	78.2938	1222.17	67.1258
3189.84	33.913	3189.84	78.1885	1222.65	67.0456
3191.77	33.6586	3191.77	78.107	1223.13	66.9675
3193.7	33.407	3193.7	78.0401	1223.61	66.8938
3195.63	33.1652	3195.63	77.984	1224.09	66.8258
3197.56	32.9301	3197.56	77.9319	1224.58	66.7638
3199.48	32.6961	3199.48	77.8743	1225.06	66.7072
3201.41	32.4676	3201.41	77.8027	1225.54	66.6556
3203.34	32.2515	3203.34	77.7082	1226.02	66.609
3205.27	32.0462	3205.27	77.5875	1226.51	66.5676
3207.2	31.8434	3207.2	77.4474	1226.99	66.5318
3209.13	31.6353	3209.13	77.2987	1227.47	66.5012
3211.06	31.419	3211.06	77.1519	1227.95	66.4749
3212.98	31.1973	3212.98	77.0203	1228.43	66.4512
3214.91	30.9725	3214.91	76.9158	1228.91	66.4287
3216.84	30.7416	3216.84	76.8375	1229.4	66.4069
3218.77	30.4979	3218.77	76.7726	1229.88	66.3864
3220.7	30.24	3220.7	76.7066	1230.36	66.3687
3222.63	29.9711	3222.63	76.6369	1230.84	66.3555
3224.56	29.6961	3224.56	76.5715	1231.33	66.348
3226.48	29.4187	3226.48	76.5103	1231.81	66.3462
3228.41	29.1425	3228.41	76.4373	1232.29	66.3491
3230.34	28.866	3230.34	76.336	1232.77	66.3552
3232.27	28.5805	3232.27	76.2053	1233.26	66.3633
3234.2	28.2814	3234.2	76.0545	1233.74	66.3728
3236.13	27.9769	3236.13	75.897	1234.22	66.3836
3238.05	27.6787	3238.05	75.7501	1234.7	66.3964
3239.98	27.3914	3239.98	75.6262	1235.18	66.4114
3241.91	27.1118	3241.91	75.5238	1235.66	66.4285
3243.84	26.833	3243.84	75.4315	1236.15	66.4471
3245.77	26.5486	3245.77	75.3419	1236.63	66.4663
3247.7	26.2623	3247.7	75.2562	1237.11	66.4857
3249.63	25.9876	3249.63	75.1834	1237.59	66.5047
3251.55	25.7348	3251.55	75.1298	1238.08	66.5233
3253.48	25.5033	3253.48	75.0894	1238.56	66.5408
3255.41	25.2846	3255.41	75.0472	1239.04	66.5567
3257.34	25.0677	3257.34	74.9889	1239.52	66.5697
3259.27	24.8423	3259.27	74.9075	1240	66.5789
3261.2	24.6114	3261.2	74.8087	1240.49	66.5837
3263.13	24.3902	3263.13	74.7062	1240.97	66.5846
3265.05	24.1888	3265.05	74.6139	1241.45	66.5829
3266.98	24.0038	3266.98	74.5328	1241.93	66.5803
3268.91	23.8282	3268.91	74.4618	1242.41	66.578
3270.84	23.6618	3270.84	74.4039	1242.9	66.5763
3272.77	23.5099	3272.77	74.3682	1243.38	66.5745
3274.7	23.3803	3274.7	74.357	1243.86	66.5715
3276.63	23.2763	3276.63	74.3653	1244.34	66.5662
3278.55	23.1932	3278.55	74.3831	1244.83	66.5579
3280.48	23.1195	3280.48	74.3948	1245.31	66.5467
3282.41	23.0428	3282.41	74.382	1245.79	66.5332
3284.34	22.9574	3284.34	74.336	1246.27	66.5173
3286.27	22.8635	3286.27	74.2673	1246.75	66.4985
3288.2	22.7661	3288.2	74.194	1247.24	66.4759
3290.13	22.6741	3290.13	74.1246	1247.72	66.4483
3292.05	22.6007	3292.05	74.0599	1248.2	66.4151
3293.98	22.5484	3293.98	74.0019	1248.68	66.3771
3295.91	22.5041	3295.91	73.9577	1249.16	66.3358
3297.84	22.4575	3297.84	73.9292	1249.65	66.2934
3299.77	22.4145	3299.77	73.9189	1250.13	66.2513
3301.7	22.3863	3301.7	73.9307	1250.61	66.2101
3303.63	22.3759	3303.63	73.9623	1251.09	66.1691
3305.55	22.383	3305.55	73.9913	1251.58	66.1266
3307.48	22.4052	3307.48	73.9905	1252.06	66.0811
3309.41	22.435	3309.41	73.9497	1252.54	66.032
3311.34	22.4612	3311.34	73.8811	1253.02	65.9799
3313.27	22.4748	3313.27	73.8007	1253.5	65.9263
3315.2	22.4782	3315.2	73.7182	1253.98	65.8728
3317.13	22.4842	3317.13	73.6419	1254.47	65.8208
3319.05	22.5028	3319.05	73.5819	1254.95	65.7704
3320.98	22.526	3320.98	73.5387	1255.43	65.7212
3322.91	22.5385	3322.91	73.5053	1255.91	65.6721
3324.84	22.5402	3324.84	73.4814	1256.4	65.6227
3326.77	22.544	3326.77	73.4754	1256.88	65.5729
3328.7	22.5586	3328.7	73.4822	1257.36	65.5235
3330.63	22.5821	3330.63	73.4795	1257.84	65.4752
3332.55	22.6141	3332.55	73.4489	1258.33	65.4282
3334.48	22.658	3334.48	73.3905	1258.81	65.3823
3336.41	22.7119	3336.41	73.307	1259.29	65.3369
3338.34	22.7673	3338.34	73.201	1259.77	65.2914
3340.27	22.8166	3340.27	73.0829	1260.25	65.2462
3342.2	22.8636	3342.2	72.9728	1260.73	65.2022
3344.13	22.9174	3344.13	72.8821	1261.22	65.1608
3346.05	22.9824	3346.05	72.8108	1261.7	65.1232
3347.98	23.0548	3347.98	72.7539	1262.18	65.0896
3349.91	23.1273	3349.91	72.7143	1262.66	65.0591
3351.84	23.1944	3351.84	72.6924	1263.15	65.0303
3353.77	23.2556	3353.77	72.6723	1263.63	65.0022
3355.7	23.3173	3355.7	72.6289	1264.11	64.9746
3357.63	23.3862	3357.63	72.5584	1264.59	64.9485
3359.55	23.4656	3359.55	72.4776	1265.07	64.9255
3361.48	23.5545	3361.48	72.395	1265.56	64.9071
3363.41	23.6494	3363.41	72.3048	1266.04	64.8938
3365.34	23.7411	3365.34	72.2108	1266.52	64.8852
3367.27	23.8173	3367.27	72.1306	1267	64.88
3369.2	23.8754	3369.2	72.072	1267.48	64.8772
3371.13	23.9278	3371.13	72.026	1267.97	64.8766
3373.05	23.989	3373.05	71.9879	1268.45	64.8788
3374.98	24.0605	3374.98	71.9684	1268.93	64.8853
3376.91	24.1333	3376.91	71.9776	1269.41	64.8974
3378.84	24.2071	3378.84	72.0005	1269.89	64.9153
3380.77	24.2972	3380.77	72.0063	1270.38	64.9382
3382.7	24.4182	3382.7	71.9809	1270.86	64.9643
3384.63	24.5658	3384.63	71.9357	1271.34	64.9915
3386.55	24.7227	3386.55	71.8792	1271.82	65.0183
3388.48	24.8711	3388.48	71.8084	1272.31	65.0444
3390.41	25.0024	3390.41	71.7285	1272.79	65.0702
3392.34	25.1136	3392.34	71.6524	1273.27	65.0962
3394.27	25.2064	3394.27	71.5866	1273.75	65.1229
3396.2	25.2855	3396.2	71.5302	1274.23	65.1499
3398.13	25.3581	3398.13	71.4887	1274.72	65.1767
3400.05	25.4317	3400.05	71.4718	1275.2	65.2026
3401.98	25.5094	3401.98	71.4833	1275.68	65.2278
3403.91	25.5968	3403.91	71.5139	1276.16	65.2529
3405.84	25.705	3405.84	71.5442	1276.64	65.2787
3407.77	25.8412	3407.77	71.5643	1277.13	65.3057
3409.7	25.995	3409.7	71.5758	1277.61	65.3337
3411.63	26.1436	3411.63	71.5773	1278.09	65.3615
3413.55	26.2735	3413.55	71.5578	1278.57	65.3874
3415.48	26.3846	3415.48	71.5155	1279.06	65.4102
3417.41	26.4856	3417.41	71.4626	1279.54	65.4299
3419.34	26.5847	3419.34	71.4133	1280.02	65.4471
3421.27	26.6882	3421.27	71.3783	1280.5	65.4634
3423.2	26.796	3423.2	71.3626	1280.98	65.4802
3425.13	26.902	3425.13	71.3645	1281.47	65.4983
3427.05	27.0054	3427.05	71.3831	1281.95	65.5173
3428.98	27.1165	3428.98	71.422	1282.43	65.5363
3430.91	27.2468	3430.91	71.4807	1282.91	65.5543
3432.84	27.3928	3432.84	71.5481	1283.39	65.5712
3434.77	27.5394	3434.77	71.6105	1283.88	65.5875
3436.7	27.6728	3436.7	71.6531	1284.36	65.6044
3438.63	27.7905	3438.63	71.6681	1284.84	65.6233
3440.55	27.9002	3440.55	71.6567	1285.32	65.6448
3442.48	28.0044	3442.48	71.6294	1285.81	65.6688
3444.41	28.0976	3444.41	71.5981	1286.29	65.6946
3446.34	28.1772	3446.34	71.5749	1286.77	65.7215
3448.27	28.2528	3448.27	71.5643	1287.25	65.7492
3450.2	28.3331	3450.2	71.5643	1287.73	65.7777
3452.13	28.4196	3452.13	71.5782	1288.22	65.8074
3454.05	28.5122	3454.05	71.6195	1288.7	65.8381
3455.98	28.612	3455.98	71.6966	1289.18	65.8694
3457.91	28.7126	3457.91	71.798	1289.66	65.9002
3459.84	28.8033	3459.84	71.8979	1290.14	65.9295
3461.77	28.8821	3461.77	71.9787	1290.63	65.957
3463.7	28.9605	3463.7	72.0393	1291.11	65.9834
3465.63	29.0515	3465.63	72.0874	1291.59	66.0099
3467.55	29.1553	3467.55	72.1235	1292.07	66.0379
3469.48	29.2593	3469.48	72.1462	1292.56	66.0682
3471.41	29.3517	3471.41	72.1612	1293.04	66.1004
3473.34	29.4335	3473.34	72.1796	1293.52	66.1334
3475.27	29.5152	3475.27	72.2086	1294	66.1656
3477.2	29.6039	3477.2	72.2535	1294.48	66.1959
3479.13	29.7023	3479.13	72.3221	1294.96	66.2242
3481.05	29.8073	3481.05	72.4151	1295.45	66.2514
3482.98	29.9115	3482.98	72.5219	1295.93	66.2783
3484.91	30.0053	3484.91	72.6271	1296.41	66.3055
3486.84	30.0873	3486.84	72.7238	1296.89	66.3325
3488.77	30.1642	3488.77	72.8129	1297.38	66.3575
3490.7	30.2429	3490.7	72.8893	1297.86	66.3789
3492.63	30.3284	3492.63	72.9489	1298.34	66.3954
3494.55	30.4272	3494.55	72.9947	1298.82	66.4069
3496.48	30.5402	3496.48	73.031	1299.3	66.4146
3498.41	30.6588	3498.41	73.0546	1299.79	66.4197
3500.34	30.7751	3500.34	73.0793	1300.27	66.4236
3502.27	30.8952	3502.27	73.1331	1300.75	66.4262
3504.2	31.0264	3504.2	73.2322	1301.23	66.4264
3506.12	31.1674	3506.12	73.3706	1301.71	66.4227
3508.05	31.3097	3508.05	73.5303	1302.2	66.4137
3509.98	31.4499	3509.98	73.6884	1302.68	66.3991
3511.91	31.5905	3511.91	73.822	1303.16	66.3794
3513.84	31.7366	3513.84	73.925	1303.64	66.3557
3515.77	31.884	3515.77	74.0676	1304.13	66.3291
3517.7	32.0241	3517.7	74.0478	1304.61	66.3
3519.62	32.1559	3519.62	74.0809	1305.09	66.2682
3521.55	32.2902	3521.55	74.1141	1305.57	66.2331
3523.48	32.4346	3523.48	74.1504	1306.05	66.1945
3525.41	32.5918	3525.41	74.1685	1306.54	66.1531
3527.34	32.7617	3527.34	74.2489	1307.02	66.1103
3529.27	32.9394	3529.27	74.3611	1307.5	66.0681
3531.2	33.1158	3531.2	74.5225	1307.98	66.0281
3533.12	33.2887	3533.12	74.7022	1308.46	65.991
3535.05	33.4648	3535.05	74.8676	1308.95	65.9563
3536.98	33.6514	3536.98	75.0013	1309.43	65.923
3538.91	33.8484	3538.91	75.1038	1309.91	65.8902
3540.84	34.0507	3540.84	75.1788	1310.39	65.8578
3542.77	34.2531	3542.77	75.2327	1310.88	65.827
3544.7	34.4587	3544.7	75.2826	1311.36	65.7997
3546.62	34.6686	3546.62	75.3452	1311.84	65.7778
3548.55	34.8785	3548.55	75.4164	1312.32	65.7627
3550.48	35.0907	3550.48	75.5017	1312.8	65.7547
3552.41	35.3178	3552.41	75.6181	1313.29	65.7529
3554.34	35.5563	3554.34	75.7647	1313.77	65.7561
3556.27	35.7841	3556.27	75.906	1314.25	65.7628
3558.2	35.9987	3558.2	76.0227	1314.73	65.7723
3560.12	36.2262	3560.12	76.1174	1315.21	65.7842
3562.05	36.486	3562.05	76.2064	1315.7	65.7982
3563.98	36.7686	3563.98	76.3087	1316.18	65.814
3565.91	37.054	3565.91	76.4392	1316.66	65.8313
3567.84	37.3354	3567.84	76.4588	1317.14	65.8503
3569.77	37.6271	3569.77	76.6576	1317.62	65.8718
3571.7	37.9464	3571.7	76.8983	1318.11	65.8975
3573.62	38.2845	3573.62	77.0972	1318.59	65.929
3575.55	38.6163	3575.55	77.2899	1319.07	65.9676
3577.48	38.94	3577.48	77.4656	1319.55	66.0126
3579.41	39.2753	3579.41	77.6505	1320.04	66.0618
3581.34	39.6207	3581.34	77.8405	1320.52	66.1118
3583.27	39.9568	3583.27	78.0001	1321	66.1597
3585.2	40.2873	3585.2	78.1356	1321.48	66.2036
3587.12	40.6356	3587.12	78.2803	1321.96	66.2435
3589.05	41.0049	3589.05	78.4415	1322.45	66.2808
3590.98	41.3814	3590.98	78.6159	1322.93	66.3171
3592.91	41.7658	3592.91	78.814	1323.41	66.3537
3594.84	42.1734	3594.84	79.0228	1323.89	66.3907
3596.77	42.6122	3596.77	79.2226	1324.38	66.427
3598.7	43.074	3598.7	79.4159	1324.86	66.4616
3600.62	43.5472	3600.62	79.5971	1325.34	66.4936
3602.55	44.0287	3602.55	79.7446	1325.82	66.5234
3604.48	44.5244	3604.48	79.8864	1326.3	66.5517
3606.41	45.0269	3606.41	80.07	1326.79	66.5793
3608.34	45.51	3608.34	80.2714	1327.27	66.6062
3610.27	45.9541	3610.27	80.4327	1327.75	66.6309
3612.2	46.3813	3612.2	80.5949	1328.23	66.6514
3614.12	46.8374	3614.12	80.8318	1328.71	66.6655
3616.05	47.3453	3616.05	81.1345	1329.2	66.6716
3617.98	47.885	3617.98	81.4119	1329.68	66.67
3619.91	48.4398	3619.91	81.6288	1330.16	66.6614
3621.84	49.0117	3621.84	81.7971	1330.64	66.6472
3623.77	49.6055	3623.77	82.1781	1331.12	66.6281
3625.7	50.2214	3625.7	82.7255	1331.61	66.6038
3627.62	50.8692	3627.62	82.3818	1332.09	66.5736
3629.55	51.5548	3629.55	82.1027	1332.57	66.5364
3631.48	52.2605	3631.48	82.2577	1333.05	66.492
3633.41	52.9725	3633.41	83.1212	1333.54	66.4407
3635.34	53.6799	3635.34	83.5506	1334.02	66.3837
3637.27	54.3591	3637.27	84.0279	1334.5	66.322
3639.2	55.0006	3639.2	84.1109	1334.98	66.2562
3641.12	55.6436	3641.12	84.3268	1335.46	66.1862
3643.05	56.3191	3643.05	84.5457	1335.94	66.1117
3644.98	56.9923	3644.98	85.0539	1336.43	66.0325
3646.91	57.6337	3646.91	84.7902	1336.91	65.9492
3648.84	58.2649	3648.84	84.4723	1337.39	65.8635
3650.77	58.9156	3650.77	84.3889	1337.87	65.7778
3652.7	59.6005	3652.7	85.3349	1338.36	65.6947
3654.62	60.3411	3654.62	85.8711	1338.84	65.6165
3656.55	61.1406	3656.55	86.2922	1339.32	65.544
3658.48	61.9719	3658.48	86.7225	1339.8	65.4769
3660.41	62.8214	3660.41	87.2152	1340.28	65.4142
3662.34	63.6621	3662.34	87.7402	1340.77	65.3553
3664.27	64.4155	3664.27	88.1396	1341.25	65.3001
3666.2	65.0432	3666.2	88.3542	1341.73	65.2493
3668.12	65.6032	3668.12	88.4777	1342.21	65.2033
3670.05	66.1505	3670.05	88.6022	1342.69	65.1621
3671.98	66.679	3671.98	88.8035	1343.18	65.1253
3673.91	67.1911	3673.91	89.0992	1343.66	65.0919
3675.84	67.7126	3675.84	88.9605	1344.14	65.0614
3677.77	68.2258	3677.77	88.7469	1344.62	65.0336
3679.7	68.7131	3679.7	89.3207	1345.11	65.0096
3681.62	69.1845	3681.62	89.8154	1345.59	64.9903
3683.55	69.6461	3683.55	90.4965	1346.07	64.9769
3685.48	70.0901	3685.48	90.8928	1346.55	64.9696
3687.41	70.5307	3687.41	90.668	1347.03	64.9674
3689.34	70.9609	3689.34	90.2309	1347.52	64.9691
3691.27	71.3185	3691.27	89.9977	1348	64.9735
3693.2	71.5886	3693.2	90.6193	1348.48	64.9798
3695.12	71.8387	3695.12	91.1076	1348.96	64.9884
3697.05	72.1331	3697.05	91.6445	1349.44	64.9996
3698.98	72.4617	3698.98	91.736	1349.93	65.0135
3700.91	72.7763	3700.91	91.6492	1350.41	65.0286
3702.84	73.0465	3702.84	91.5735	1350.89	65.0426
3704.77	73.2612	3704.77	91.7141	1351.37	65.0526
3706.7	73.4368	3706.7	91.9294	1351.86	65.0563
3708.62	73.5961	3708.62	92.2963	1352.34	65.0527
3710.55	73.7688	3710.55	92.0681	1352.82	65.0426
3712.48	73.9543	3712.48	91.8123	1353.3	65.0272
3714.41	74.1278	3714.41	92.0252	1353.78	65.0077
3716.34	74.2611	3716.34	92.2893	1354.27	64.9839
3718.27	74.3831	3718.27	92.6594	1354.75	64.9541
3720.2	74.5497	3720.2	92.4439	1355.23	64.9158
3722.12	74.7739	3722.12	92.5082	1355.71	64.8668
3724.05	74.9735	3724.05	92.271	1356.19	64.8063
3725.98	75.0477	3725.98	92.3499	1356.68	64.7352
3727.91	75.0222	3727.91	92.364	1357.16	64.6553
3729.84	75.0214	3729.84	92.9064	1357.64	64.5682
3731.77	75.1049	3731.77	92.7916	1358.12	64.4748
3733.7	75.2045	3733.7	92.3156	1358.61	64.3746
3735.62	75.2968	3735.62	91.4935	1359.09	64.2665
3737.55	75.4152	3737.55	91.6564	1359.57	64.1493
3739.48	75.5462	3739.48	92.6044	1360.05	64.0222
3741.41	75.6389	3741.41	93.3297	1360.53	63.8853
3743.34	75.7284	3743.34	93.1499	1361.02	63.7392
3745.27	75.8913	3745.27	92.9031	1361.5	63.5852
3747.2	76.1105	3747.2	93.1222	1361.98	63.4243
3749.12	76.2974	3749.12	93.2614	1362.46	63.2581
3751.05	76.3945	3751.05	93.2814	1362.94	63.0885
3752.98	76.4374	3752.98	93.0007	1363.43	62.918
3754.91	76.5179	3754.91	93.3687	1363.91	62.7484
3756.84	76.6779	3756.84	93.5684	1364.39	62.5812
3758.77	76.8598	3758.77	93.7723	1364.87	62.416
3760.7	76.9907	3760.7	93.9256	1365.35	62.251
3762.62	77.1013	3762.62	94.1157	1365.84	62.0831
3764.55	77.2283	3764.55	94.3593	1366.32	61.9082
3766.48	77.3452	3766.48	94.5605	1366.8	61.7227
3768.41	77.4217	3768.41	94.6632	1367.28	61.5247
3770.34	77.5004	3770.34	94.7391	1367.77	61.3146
3772.27	77.6071	3772.27	94.8109	1368.25	61.0958
3774.2	77.7124	3774.2	94.8276	1368.73	60.8734
3776.12	77.7926	3776.12	94.8749	1369.21	60.6528
3778.05	77.8563	3778.05	94.7333	1369.69	60.4372
3779.98	77.931	3779.98	94.735	1370.18	60.2274
3781.91	78.0178	3781.91	94.7891	1370.66	60.0214
3783.84	78.1114	3783.84	94.8767	1371.14	59.8158
3785.77	78.2005	3785.77	94.9769	1371.62	59.6062
3787.7	78.287	3787.7	95.1014	1372.1	59.3882
3789.62	78.3602	3789.62	95.2285	1372.59	59.1584
3791.55	78.4135	3791.55	95.3701	1373.07	58.9152
3793.48	78.4535	3793.48	95.5622	1373.55	58.6604
3795.41	78.4797	3795.41	95.4107	1374.03	58.3995
3797.34	78.4806	3797.34	95.2143	1374.52	58.1409
3799.27	78.4743	3799.27	95.0725	1375	57.892
3801.2	78.488	3801.2	94.8461	1375.48	57.6568
3803.12	78.5294	3803.12	94.6386	1375.96	57.4341
3805.05	78.5877	3805.05	94.8357	1376.44	57.2199
3806.98	78.6739	3806.98	94.8511	1376.92	57.0084
3808.91	78.7651	3808.91	94.8458	1377.41	56.7944
3810.84	78.8302	3810.84	94.9509	1377.89	56.5741
3812.77	78.8707	3812.77	95.4815	1378.37	56.3459
3814.7	78.8953	3814.7	95.394	1378.85	56.1107
3816.62	78.8836	3816.62	95.0702	1379.34	55.8711
3818.55	78.8372	3818.55	95.1317	1379.82	55.6296
3820.48	78.8033	3820.48	94.9473	1380.3	55.3881
3822.41	78.8145	3822.41	94.8464	1380.78	55.1466
3824.34	78.8685	3824.34	95.3469	1381.26	54.9041
3826.27	78.9533	3826.27	95.46	1381.75	54.6593
3828.2	79.0341	3828.2	95.8615	1382.23	54.4119
3830.12	79.0924	3830.12	95.7749	1382.71	54.1628
3832.05	79.1371	3832.05	95.5385	1383.19	53.9135
3833.98	79.1704	3833.98	95.4085	1383.67	53.6655
3835.91	79.17	3835.91	95.3514	1384.16	53.4182
3837.84	79.1634	3837.84	95.0702	1384.64	53.1689
3839.77	79.2123	3839.77	94.7079	1385.12	52.9126
3841.7	79.2959	3841.7	95.0506	1385.6	52.6428
3843.62	79.3345	3843.62	95.6558	1386.09	52.3546
3845.55	79.3141	3845.55	95.9868	1386.57	52.0472
3847.48	79.3098	3847.48	96.4617	1387.05	51.7259
3849.41	79.3833	3849.41	96.645	1387.53	51.4013
3851.34	79.492	3851.34	96.0657	1388.01	51.0849
3853.27	79.5608	3853.27	95.2687	1388.5	50.7847
3855.2	79.5656	3855.2	94.7616	1388.98	50.5039
3857.12	79.56	3857.12	95.3103	1389.46	50.2416
3859.05	79.5523	3859.05	95.8542	1389.94	49.9955
3860.98	79.5218	3860.98	96.2041	1390.42	49.7623
3862.91	79.4803	3862.91	95.7837	1390.91	49.5395
3864.84	79.4974	3864.84	95.8397	1391.39	49.324
3866.77	79.5775	3866.77	96.0159	1391.87	49.1131
3868.7	79.6477	3868.7	96.1184	1392.35	48.904
3870.62	79.6538	3870.62	95.904	1392.84	48.6945
3872.55	79.6288	3872.55	95.7236	1393.32	48.4844
3874.48	79.6119	3874.48	96.0673	1393.8	48.2763
3876.41	79.6189	3876.41	96.3949	1394.28	48.0762
3878.34	79.6417	3878.34	96.4866	1394.76	47.8918
3880.27	79.6774	3880.27	96.2222	1395.25	47.7299
3882.2	79.7168	3882.2	96.2398	1395.73	47.5943
3884.12	79.7642	3884.12	96.267	1396.21	47.4862
3886.05	79.7952	3886.05	96.2917	1396.69	47.406
3887.98	79.8029	3887.98	96.3153	1397.17	47.355
3889.91	79.7972	3889.91	96.3545	1397.66	47.3353
3891.84	79.8056	3891.84	96.4248	1398.14	47.349
3893.77	79.8135	3893.77	96.4135	1398.62	47.3953
3895.7	79.8212	3895.7	96.5252	1399.1	47.4698
3897.62	79.8324	3897.62	96.9004	1399.59	47.5646
3899.55	79.8463	3899.55	96.6727	1400.07	47.6718
3901.48	79.8501	3901.48	96.4911	1400.55	47.7873
3903.41	79.8717	3903.41	96.3934	1401.03	47.911
3905.34	79.9255	3905.34	96.2396	1401.51	48.0466
3907.27	79.9867	3907.27	96.5503	1401.99	48.1993
3909.2	80.0369	3909.2	96.5642	1402.48	48.3747
3911.12	80.0867	3911.12	96.7913	1402.96	48.5788
3913.05	80.1262	3913.05	96.7798	1403.44	48.818
3914.98	80.1405	3914.98	96.8604	1403.92	49.0976
3916.91	80.1365	3916.91	96.9461	1404.41	49.4197
3918.84	80.1185	3918.84	97.0011	1404.89	49.7804
3920.77	80.0799	3920.77	97.0132	1405.37	50.1686
3922.7	80.0375	3922.7	96.9957	1405.85	50.5698
3924.62	80.0113	3924.62	96.9803	1406.33	50.9705
3926.55	80.0089	3926.55	96.9927	1406.82	51.3631
3928.48	80.0316	3928.48	97.0369	1407.3	51.7473
3930.41	80.0778	3930.41	97.095	1407.78	52.1293
3932.34	80.1224	3932.34	97.1343	1408.26	52.5192
3934.27	80.1479	3934.27	97.1714	1408.74	52.9277
3936.2	80.1545	3936.2	97.2409	1409.23	53.3626
3938.12	80.1505	3938.12	97.3339	1409.71	53.8263
3940.05	80.1396	3940.05	97.4049	1410.19	54.3149
3941.98	80.136	3941.98	97.456	1410.67	54.8198
3943.91	80.1463	3943.91	97.5206	1411.16	55.3308
3945.84	80.1585	3945.84	97.5982	1411.64	55.8403
3947.77	80.1568	3947.77	97.6577	1412.12	56.3445
3949.7	80.1419	3949.7	97.6799	1412.6	56.8431
3951.62	80.1235	3951.62	97.674	1413.08	57.3363
3953.55	80.1145	3953.55	97.6596	1413.57	57.8226
3955.48	80.1209	3955.48	97.6545	1414.05	58.2982
3957.41	80.1364	3957.41	97.6627	1414.53	58.7579
3959.34	80.1492	3959.34	97.6811	1415.01	59.1982
3961.27	80.1623	3961.27	97.7108	1415.49	59.6202
3963.2	80.181	3963.2	97.7428	1415.98	60.0313
3965.12	80.2052	3965.12	97.7681	1416.46	60.446
3967.05	80.2336	3967.05	97.7964	1416.94	60.885
3968.98	80.2722	3968.98	97.8543	1417.42	61.3711
3970.91	80.3176	3970.91	97.9424	1417.9	61.9215
3972.84	80.3586	3972.84	98.0273	1418.39	62.5328
3974.77	80.3846	3974.77	98.0749	1418.87	63.1703
3976.7	80.3939	3976.7	98.0829	1419.35	63.7762
3978.62	80.3883	3978.62	98.0719	1419.83	64.3005
3980.55	80.3802	3980.55	98.0548	1420.32	64.726
3982.48	80.377	3982.48	98.034	1420.8	65.0672
3984.41	80.3748	3984.41	98.0173	1421.28	65.3536
3986.34	80.3688	3986.34	98.0116	1421.76	65.6154
3988.27	80.3733	3988.27	97.9921	1422.24	65.8769
3990.2	80.3463	3990.2	97.9685	1422.73	66.1547
3992.12	80.336	3992.12	98.0533	1423.21	66.456
3994.05	80.3383	3994.05	98.1102	1423.69	66.7772
3995.98	80.3589	3995.98	98.1747	1424.17	67.1034
3997.91	80.4629	3997.91	98.3641	1424.65	67.4137
3999.84	80.5899	3999.84	98.5573	1425.14	67.6899
4001.77	80.5899	4001.77	98.5573	1425.62	67.9228
				1426.1	68.1138
				1426.58	68.2697
				1427.07	68.3989
				1427.55	68.5087
				1428.03	68.6036
				1428.51	68.6858
				1428.99	68.7544
				1429.48	68.8063
				1429.96	68.8373
				1430.44	68.844
				1430.92	68.8258
				1431.4	68.785
				1431.89	68.727
				1432.37	68.6584
				1432.85	68.5852
				1433.33	68.5115
				1433.82	68.4379
				1434.3	68.3606
				1434.78	68.2718
				1435.26	68.1629
				1435.74	68.0287
				1436.23	67.873
				1436.71	67.7079
				1437.19	67.5469
				1437.67	67.3971
				1438.15	67.2592
				1438.64	67.1319
				1439.12	67.0141
				1439.6	66.9057
				1440.08	66.8057
				1440.57	66.7125
				1441.05	66.6233
				1441.53	66.5357
				1442.01	66.4483
				1442.49	66.3614
				1442.97	66.2771
				1443.46	66.1982
				1443.94	66.1272
				1444.42	66.0647
				1444.9	66.0098
				1445.39	65.9602
				1445.87	65.9145
				1446.35	65.8732
				1446.83	65.8402
				1447.31	65.8215
				1447.8	65.8227
				1448.28	65.8448
				1448.76	65.884
				1449.24	65.9345
				1449.72	65.9926
				1450.21	66.059
				1450.69	66.138
				1451.17	66.2347
				1451.65	66.3525
				1452.13	66.4907
				1452.62	66.6447
				1453.1	66.8082
				1453.58	66.9762
				1454.06	67.1478
				1454.55	67.3267
				1455.03	67.5225
				1455.51	67.7542
				1455.99	68.0508
				1456.47	68.4411
				1456.96	68.9207
				1457.44	69.4285
				1457.92	69.8857
				1458.4	70.2577
				1458.88	70.558
				1459.37	70.8132
				1459.85	71.042
				1460.33	71.2526
				1460.81	71.4482
				1461.3	71.6312
				1461.78	71.8063
				1462.26	71.9798
				1462.74	72.1584
				1463.22	72.3469
				1463.71	72.5452
				1464.19	72.746
				1464.67	72.9357
				1465.15	73.1
				1465.63	73.2309
				1466.12	73.3301
				1466.6	73.4039
				1467.08	73.4583
				1467.56	73.4969
				1468.05	73.5209
				1468.53	73.5313
				1469.01	73.5301
				1469.49	73.5198
				1469.97	73.502
				1470.46	73.4759
				1470.94	73.4368
				1471.42	73.3778
				1471.9	73.2933
				1472.38	73.1847
				1472.87	73.063
				1473.35	72.9426
				1473.83	72.8322
				1474.31	72.731
				1474.8	72.6322
				1475.28	72.5281
				1475.76	72.4136
				1476.24	72.2889
				1476.72	72.1583
				1477.21	72.0275
				1477.69	71.9002
				1478.17	71.7754
				1478.65	71.6483
				1479.13	71.5118
				1479.62	71.3594
				1480.1	71.1873
				1480.58	70.9969
				1481.06	70.7946
				1481.55	70.5893
				1482.03	70.3886
				1482.51	70.195
				1482.99	70.0062
				1483.47	69.8174
				1483.95	69.624
				1484.44	69.4225
				1484.92	69.2116
				1485.4	68.9911
				1485.88	68.7611
				1486.37	68.5212
				1486.85	68.2703
				1487.33	68.0062
				1487.81	67.7266
[truncated: 5,211 more rows]

## Sheet: Figure 2C
Time (s)	G' (Pa)	G'' (Pa)
21.138	0.18172	0.24559
31.8553	0.18722	0.21754
37.3933	0.19892	0.26365
48.1105	0.16315	0.25736
53.6953	0.23004	0.29178
64.4437	1.29605	1.29619
75.0985	25.2788	4.37082
80.6677	40.2697	5.32512
86.237	50.2511	7.34295
102.18	87.3209	8.3862
107.734	102.369	10.4715
113.178	120.344	16.4713
118.747	130.389	20.5017
139.932	131.253	21.1272
161.164	131.561	21.5929
182.286	131.329	23.7863
203.456	166.76	31.0876
224.796	187.764	33.064
240.771	199.158	39.8836
256.761	199.988	45.7597
272.798	199.781	54.0381
294.014	199.962	60.2139
299.505	199.965	62.9712
315.557	219.575	61.8657
321.002	232.119	65.2114
342.187	242.183	62.4072
358.208	255.896	67.9324
379.377	255.017	63.9472
400.874	255.045	60.1835
406.443	255.192	60.1735
427.581	255.904	61.4607
448.719	288.045	60.6215
469.904	311.363	60.6265
485.91	338.401	63.3952
502.009	338.866	61.6791
517.921	338.251	75.3944
539.433	338.082	96.9234
560.759	350.138	108.52
582.006	356.57	108.77
603.191	366.692	111.201

## Sheet: Figure 2E
	Mean pore diameter (μm) in different vistual fields				Mean	SD	N		Mean pore density in different vistual fields				Mean	SD	N
Gel 1	250	280	359		296.333	56.3057	3		5	4	6		5	1	3
Gel 2	130	91	99		106.667	20.5994	3		45	55	60		53.3333	7.63763	3
Gel 3	100	78	88		88.6667	11.0151	3		79	89	99		89	10	3
Gel 4	59	74	77		70	9.64365	3		102	120	112		111.333	9.0185	3

## Sheet: Figure 2F
	G' (Pa)				Mean	SD	N
Gel 1	101	92	109		100.667	8.5049	3
Gel 2	300	278	310		296	16.3707	3
Gel 3	505	533	490		509.333	21.8251	3
Gel 4	854	745	763		787.333	58.4323	3

## Sheet: Figure 2G
Compression test
Gel 1 (4.5 w/v%)		Gel 2 (5.0 w/v%)		Gel 3 (5.5 w/v%)		Gel 4 (6.0 w/v%)
strain (%)	stress (kPa)	strain (%)	strain (kPa)	strain (%)	stress (kPa)	strain (%)	stress (kPa)
0.29785	-0.009	0.2123	0.04951	0.20312	0.02701	0.099876	-0.01501
0.47689	0	0.35453	-0.08552	0.33105	-0.09902	0.215288	0.003753
0.82845	-0.02251	0.45113	0.009	0.43555	-0.02251	0.342907	0
0.82845	-0.02251	0.69952	0.02251	0.66504	-0.02701	0.468306	0.01126
1.02702	-0.03151	0.69952	0.02251	0.66504	-0.02701	0.595925	0.01126
1.20443	0.04501	0.81097	0.018	0.7666	-0.02251	0.720215	0.01126
1.39486	0.03601	0.93198	0.0135	0.87695	0.009	0.846724	0.007507
1.57064	-0.02701	1.05405	0.02251	0.99512	0.0135	0.973233	0.018767
1.76758	-0.018	1.17188	0.03601	1.10156	-0.009	1.09974	0.01126
1.9401	0	1.29395	0.018	1.21191	-0.009	1.22514	0.015014
2.12728	0.06752	1.41495	0.018	1.32129	0.009	1.35165	0
2.32585	0.06752	1.53915	0.0135	1.43848	0.0135	1.47816	0.015014
2.50651	-0.23019	1.65697	0.04951	1.54004	0.02251	1.60467	0.015014
2.6888	0.11253	1.78435	0.03601	1.66406	0.0045	1.73007	0.022521
2.8776	-0.04051	1.90005	0.009	1.76758	-0.009	1.85658	0.033781
3.06315	0.08552	2.02212	0.0135	1.87891	0.04051	1.98309	0.030027
3.23893	-0.02701	2.14419	0.02251	1.99512	0.03151	2.1096	0.026274
3.42122	-0.04501	2.25883	0.06301	2.09863	0.009	2.235	0.022521
3.61328	0.04051	2.38621	0.02251	2.21289	0.02251	2.3604	0.030027
3.79395	0.0045	2.49873	0.02251	2.32324	0.009	2.48691	0.033781
3.98438	0.04501	2.62929	0.05851	2.43652	0.04951	2.61452	0.037534
4.16829	-0.04951	2.74605	0.05851	2.54395	0.02251	2.73992	0.037534
4.36523	0.0135	2.87874	0.04501	2.6582	0.02251	2.86643	0.033781
4.54264	0.009	2.98488	0.0135	2.76758	0.0045	2.99183	0.033781
4.73307	0.02251	3.11545	0.04951	2.875	0.04951	3.11723	0.041288
4.90397	0	3.22478	0.05401	2.99121	0.04501	3.24374	0.030027
5.11068	-0.04951	3.34473	0.05401	3.09863	0.02251	3.37136	0.033781
5.27181	0.04951	3.4668	0.04051	3.21387	0.03601	3.49787	0.056301
5.45736	0	3.59099	0.02251	3.3252	0.04051	3.62438	0.060055
5.64941	0.03151	3.71094	0.06301	3.43945	0.04951	3.74867	0.045041
5.83659	-0.03151	3.82982	0.05851	3.54297	0.05401	3.87518	0.052548
6.01725	0	3.95402	0.04501	3.66211	0.02251	4.00058	0.056301
6.2028	0.04501	4.07503	0.04951	3.76563	0.04501	4.12931	0.052548
6.39486	0.009	4.19816	0.05401	3.88477	0.04951	4.25471	0.063808
6.57878	0.0045	4.31598	0.07652	3.98633	0.05851	4.38121	0.052548
6.76432	-0.0045	4.44548	0.05851	4.10547	0.03601	4.50661	0.063808
6.94173	0.03151	4.55906	0.04951	4.21289	0.05851	4.63312	0.071315
7.13542	0.018	4.68644	0.04051	4.32422	0.05851	4.75852	0.071315
7.30632	0.0135	4.79789	0.07652	4.4375	0.07202	4.88503	0.067562
7.50488	-0.0045	4.92739	0.07652	4.54395	0.06301	5.01154	0.075069
7.69206	0.009	5.04203	0.04951	4.6543	0.05851	5.13916	0.082575
7.89062	0.05401	5.16623	0.06301	4.7666	0.06301	5.26345	0.105096
8.0599	0	5.28299	0.07652	4.87598	0.08552	5.38996	0.116892
8.2373	0.0135	5.404	0.07652	4.98828	0.08552	5.51647	0.120646
8.42611	-0.0045	5.52713	0.07652	5.10254	0.06752	5.64187	0.120646
8.60189	0.03151	5.64283	0.06301	5.20996	0.07652	5.76838	0.124399
8.79232	0.04501	5.76809	0.07652	5.3252	0.10352	5.89489	0.143166
8.98763	0	5.87954	0.08552	5.42969	0.09902	6.02029	0.14692
9.17806	-0.0045	6.01223	0.09002	5.5459	0.09002	6.1479	0.15818
9.34896	0.02701	6.12581	0.07652	5.65039	0.09452	6.2733	0.173194
9.55241	0.03601	6.25106	0.06752	5.77148	0.11253	6.39981	0.184454
9.72168	0.0135	6.36782	0.09452	5.87891	0.10802	6.52632	0.191961
9.91536	0	6.48777	0.09002	5.99609	0.11703	6.65172	0.203221
10.0863	0.018	6.6056	0.09452	6.09668	0.10802	6.77823	0.218235
10.2897	0.04501	6.74147	0.09452	6.20898	0.13503	6.90363	0.221988
10.4622	0.018	6.84974	0.07202	6.32422	0.13503	7.03014	0.233785
10.6478	0.0135	6.97075	0.12153	6.43066	0.15368	7.15776	0.245045
10.8317	-0.009	7.09706	0.09902	6.54199	0.14017	7.28316	0.245045
11.0124	0.04051	7.21595	0.09452	6.6543	0.15818	7.40967	0.256305
11.1995	0.03601	7.33271	0.09452	6.77246	0.15368	7.53507	0.267566
11.39	0.0135	7.45584	0.11253	6.87598	0.17618	7.66047	0.286333
11.5771	0.009	7.5811	0.11253	6.99316	0.18518	7.78698	0.290086
11.7643	0.0045	7.69468	0.10352	7.09668	0.16718	7.9146	0.301346
11.9482	0.04051	7.81887	0.10802	7.21387	0.19419	8.03999	0.312607
12.1305	0.03151	7.93563	0.09902	7.32324	0.20319	8.1665	0.31636
12.3275	0.009	8.06513	0.12153	7.44531	0.19869	8.2919	0.32762
12.5	0.0135	8.18402	0.11253	7.54297	0.21219	8.41841	0.342634
12.6823	0.02701	8.31033	0.11253	7.6543	0.19869	8.54381	0.354431
12.8695	0.04951	8.42497	0.11253	7.76465	0.23469	8.67143	0.358184
13.068	0.0045	8.55129	0.11253	7.87402	0.23469	8.79794	0.358184
13.2422	0.03151	8.66275	0.13503	7.98633	0.2392	8.92334	0.373198
13.4359	0.02701	8.78163	0.12153	8.09863	0.2482	9.05096	0.380705
13.6133	0.03601	8.91432	0.12153	8.21582	0.2482	9.17636	0.399472
13.7891	0.04051	9.02896	0.12153	8.32324	0.2662	9.30065	0.414485
13.9811	0	9.15103	0.14017	8.43848	0.2662	9.42827	0.429499
14.1797	0.03601	9.27098	0.13053	8.54688	0.2707	9.55367	0.433253
14.3522	0.02701	9.39411	0.12153	8.66504	0.28035	9.68018	0.444513
14.5345	0.04501	9.50344	0.13053	8.77051	0.28935	9.80668	0.444513
14.7201	0.02701	9.63506	0.14017	8.88672	0.32086	9.93319	0.459527
14.8991	0.018	9.74758	0.14017	8.99219	0.29385	10.0586	0.459527
15.0977	0.04501	9.87602	0.14017	9.10156	0.31186	10.1862	0.471323
15.2816	0.03151	9.98535	0.13053	9.21191	0.31636	10.3127	0.49009
15.4688	0.04501	10.1074	0.16268	9.32129	0.33886	10.4381	0.497597
15.6527	0.0045	10.2295	0.14017	9.43652	0.32986	10.5635	0.497597
15.848	0.03151	10.3494	0.14918	9.53809	0.32986	10.69	0.520118
16.0156	0.03601	10.4715	0.14918	9.6582	0.34786	10.8165	0.527624
16.2191	0.04501	10.5946	0.14467	9.76563	0.34786	10.943	0.535131
16.3916	0.02701	10.7231	0.16268	9.88672	0.37037	11.0685	0.561405
16.5869	0.018	10.842	0.15368	9.98828	0.35687	11.1938	0.565159
16.7578	0.05401	10.9609	0.16718	10.1045	0.38837	11.3204	0.572665
16.9417	0.03151	11.0787	0.14918	10.2119	0.37037	11.4469	0.576419
17.1273	0.04951	11.205	0.17168	10.3203	0.42052	11.5723	0.580172
17.3145	0.018	11.3143	0.17168	10.4287	0.39287	11.701	0.580172
17.5081	0.03151	11.447	0.17168	10.5527	0.41538	11.8264	0.591969
17.6921	0.04951	11.5595	0.16268	10.6621	0.41538	11.9529	0.606983
17.8776	0.03601	11.6858	0.17168	10.7685	0.41088	12.0783	0.603229
18.0501	0.03151	11.8069	0.18969	10.8799	0.43853	12.2048	0.610736
18.2454	0.04051	11.9342	0.18068	10.9883	0.43403	12.3302	0.63701
18.4245	0.05851	12.0436	0.17168	11.1006	0.44303	12.4578	0.62575
18.6214	0.04951	12.1603	0.18969	11.206	0.46103	12.5832	0.633256
18.7988	0.02701	12.2909	0.18969	11.3271	0.47003	12.7109	0.640763
19.0023	0.04051	12.4055	0.18969	11.4326	0.47003	12.8351	0.644517
19.1764	0.02701	12.5318	0.18969	11.5508	0.47454	12.9617	0.655777
19.3473	0.05851	12.6422	0.20319	11.6592	0.48804	13.0859	0.682051
19.5394	0.05401	12.7739	0.22569	11.7646	0.50154	13.2147	0.670791
19.7168	0.02251	12.8906	0.20769	11.8779	0.50154	13.3401	0.682051
19.9105	0.04501	13.0201	0.21669	11.9902	0.50604	13.4666	0.701354
20.0863	0.04501	13.1348	0.20769	12.1016	0.51954	13.5931	0.712615
20.2783	0.05401	13.2537	0.21669	12.21	0.53305	13.7185	0.727628
20.459	0.03601	13.3757	0.2392	12.3281	0.54205	13.845	0.738889
20.651	0.03151	13.4957	0.23019	12.4336	0.54205	13.9726	0.750149
20.8285	0.04951	13.622	0.2437	12.5527	0.54655	14.0969	0.765163
21.0286	0.06752	13.7366	0.23469	12.6553	0.5652	14.2234	0.776423
21.2077	0.04501	13.8566	0.2572	12.7734	0.5607	14.3499	0.791437
21.4014	0.03151	13.9755	0.2662	12.873	0.5832	14.4764	0.787683
21.569	0.04951	14.106	0.2482	12.9971	0.5742	14.6007	0.798943
21.7708	0.06301	14.2217	0.2617	13.1035	0.5922	14.7283	0.813957
21.9352	0.04951	14.3342	0.2662	13.21	0.5922	14.8537	0.837014
22.1191	0.04051	14.4584	0.2752	13.3242	0.61921	14.9814	0.844521
22.3161	0.05401	14.5879	0.2617	13.4336	0.61021	15.1068	0.867041
22.5049	0.03601	14.7015	0.28935	13.5449	0.61471	15.2333	0.882055
22.6839	0.06301	14.8215	0.28035	13.6504	0.64622	15.3587	0.897069
22.8662	0.05851	14.9467	0.29835	13.7685	0.62821	15.4863	0.893315
23.0566	0.04051	15.0624	0.28485	13.8779	0.65522	15.6128	0.900822
23.2357	0.06301	15.1877	0.28485	13.998	0.64622	15.7382	0.919589
23.4245	0.05851	15.2991	0.29835	14.0996	0.65972	15.8647	0.935139
23.6133	0.07202	15.4286	0.31186	14.2168	0.68222	15.9901	0.950153
23.8053	0.03151	15.5411	0.30285	14.3193	0.67322	16.1155	0.961413
23.9844	0.06301	15.6717	0.32086	14.4287	0.69123	16.2431	0.965167
24.1699	0.05851	15.7959	0.31186	14.541	0.69123	16.3696	0.983934
24.3441	0.07202	15.9105	0.30735	14.6553	0.72338	16.495	1.0027
24.5426	0.07202	16.0252	0.33886	14.7705	0.70987	16.6215	1.01021
24.7152	0.04051	16.1621	0.32086	14.8779	0.72788	16.7469	1.02522
24.917	0.07652	16.2725	0.32086	14.9932	0.73238	16.8734	1.03648
25.1025	0.05851	16.3893	0.33436	15.0957	0.73688	17	1.04774
25.2946	0.06301	16.5145	0.35237	15.21	0.76839	17.1265	1.05954
25.4671	0.05851	16.6313	0.34336	15.3174	0.76388	17.253	1.06705
25.651	0.05851	16.7565	0.35237	15.4414	0.77289	17.3795	1.0708
25.8333	0.08102	16.8744	0.34786	15.5479	0.76839	17.5049	1.09707
26.0091	0.05851	17.0017	0.34786	15.667	0.79089	17.6292	1.11959
26.2126	0.09002	17.1132	0.36587	15.7646	0.79539	17.7568	1.11959
26.3981	0.04051	17.2427	0.35687	15.876	0.8134	17.8844	1.14587
26.582	0.07202	17.3605	0.37037	15.9873	0.8179	18.0098	1.14211
26.7546	0.08552	17.489	0.37487	16.0977	0.8224	18.1352	1.14587
26.9531	0.05851	17.6036	0.38387	16.21	0.8314	18.2617	1.16892
27.124	0.08552	17.7214	0.38387	16.3223	0.8359	18.3871	1.18769
27.3258	0.05401	17.8446	0.38837	16.4375	0.85455	18.5136	1.20646
27.4951	0.09002	17.9634	0.39287	16.5449	0.86355	18.6401	1.1952
27.6969	0.07652	18.0898	0.39738	16.6602	0.87255	18.7666	1.19145
27.8743	0.07202	18.2002	0.41088	16.7646	0.88155	18.8932	1.19895
28.068	0.07652	18.3286	0.40638	16.8809	0.89056	19.0197	1.21772
28.2373	0.07202	18.4443	0.39738	16.9922	0.89506	19.1451	1.22523
28.4229	0.09902	18.5717	0.41538	17.1113	0.90856	19.2727	1.24399
28.6117	0.05851	18.6821	0.42052	17.2119	0.91756	19.3981	1.24024
28.7907	0.09452	18.8116	0.41538	17.3193	0.92656	19.5235	1.24775
28.9909	0.07202	18.9273	0.41538	17.4326	0.94457	19.6489	1.24399
29.165	0.08552	19.0557	0.42953	17.54	0.94007	19.7754	1.26651
29.3636	0.09452	19.1682	0.42953	17.6582	0.96257	19.9019	1.28153
29.541	0.07202	19.2914	0.44753	17.7656	0.96257	20.0295	1.28957
29.7298	0.09902	19.4198	0.43403	17.8857	0.97607	20.1549	1.31209
29.9056	0.08552	19.5334	0.43853	17.9902	0.98122	20.2803	1.13085
30.0846	0.10802	19.6554	0.45203	18.1064	0.98572	20.4068	1.15713
30.2751	0.07202	19.7711	0.46553	18.2119	1.02173	20.5322	1.17643
30.4753	0.09002	19.8985	0.46103	18.3193	1.00372	20.6587	1.19895
30.6494	0.09452	20.0068	0.48354	18.4277	1.03523	20.7875	1.21772
30.8301	0.08552	20.1416	0.43853	18.5527	1.03973	20.9129	1.24399
31.0173	0.10352	20.2584	0.45203	18.6592	1.04874	21.0383	1.27027
31.1963	0.08102	20.3847	0.43853	18.7676	1.04874	21.1648	1.29332
31.3867	0.09452	20.5004	0.53755	18.877	1.06674	21.2913	1.30458
31.5723	0.09902	20.6161	0.47003	18.9893	1.08024	21.4156	1.3271
31.7676	0.10352	20.7371	0.50604	19.1025	1.07574	21.5432	1.34963
31.945	0.09452	20.8539	0.45653	19.2061	1.10725	21.6697	1.37214
32.1419	0.10352	20.9812	0.49704	19.3223	1.10725	21.7951	1.39842
32.3145	0.11253	21.1044	0.50154	19.4316	1.10725	21.9216	1.41022
32.513	0.10352	21.2286	0.50154	19.5498	1.1259	22.047	1.44024
32.6872	0.11253	21.3421	0.49704	19.6533	1.1349	22.1724	1.45526
32.8874	0.12603	21.4663	0.51054	19.7734	1.1574	22.3	1.46276
33.0583	0.10802	21.582	0.55105	19.8809	1.1484	22.4265	1.47778
33.2389	0.10802	21.7126	0.52405	19.9971	1.17091	22.553	1.49654
33.4228	0.07652	21.824	0.52855	20.0996	1.17991	22.6795	1.51531
33.6068	0.16718	21.9567	0.52855	20.209	1.18891	22.805	1.53837
33.7956	0.28485	22.0671	0.54205	20.3301	1.20691	22.9304	1.54212
33.9714	-0.018	22.1977	0.5697	20.4346	1.20691	23.0569	1.54963
34.1667	-0.06752	22.3155	0.53305	20.5488	1.22492	23.1823	1.5684
34.3571	-0.0045	22.4429	0.53305	20.6553	1.23842	23.3099	1.57966
34.554	0.40188	22.549	0.55555	20.7744	1.24292	23.4364	1.60593
34.7249	0.06752	22.6711	0.5652	20.874	1.26157	23.5629	1.62094
34.9186	0.2707	22.7995	0.5922	20.9951	1.27057	23.6872	1.64775
35.096	-0.07652	22.9131	0.55105	21.1025	1.27957	23.8159	1.65526
35.2734	0.09452	23.0373	0.5877	21.209	1.28857	23.9413	1.42523
35.4655	0.29835	23.1541	0.60571	21.3203	1.28857	24.0667	1.4515
35.6462	0.16718	23.2815	0.5832	21.4395	1.32008	24.1932	1.47778
35.8415	0.0045	23.394	0.60121	21.541	1.31558	24.3197	1.51156
36.014	0.018	23.5224	0.5787	21.6504	1.33809	24.4451	1.54212
36.2126	0.28035	23.6424	0.61021	21.7676	1.34259	24.5716	1.57215
36.3932	0.17168	23.7729	0.61921	21.877	1.35609	24.6981	1.59467
36.569	0.17168	23.8833	0.63271	21.9951	1.36509	24.8236	1.61344
36.7529	-0.009	23.998	0.61921	22.0996	1.37409	24.9489	1.65151
36.9629	0.10802	24.1253	0.61471	22.2168	1.3966	25.0755	1.67778
37.1322	0.32986	24.2368	0.61021	22.3193	1.3876	25.202	1.70781
37.3145	0.12603	24.3631	0.65072	22.4326	1.42425	25.3296	1.73408
37.4967	0.04501	24.4831	0.66422	22.54	1.42875	25.455	1.7684
37.6774	0.09452	24.6147	0.64171	22.666	1.44675	25.5815	1.79092
37.8727	0.22569	24.7219	0.62821	22.7715	1.44675	25.7069	1.81719
38.055	0.23469	24.8556	0.62371	22.877	1.44675	25.8334	1.82845
38.2471	0.13053	24.9692	0.61021	22.9941	1.48726	25.9588	1.85848
38.4294	0.0135	25.0945	0.68672	23.0996	1.46926	26.0864	1.87028
38.6279	0.17168	25.2059	0.69573	23.2129	1.49626	26.2129	1.90031
38.8004	0.29835	25.328	0.71437	23.3184	1.51427	26.3383	1.92658
38.9974	0.12603	25.449	0.65072	23.4424	1.52327	26.4648	1.94159
39.1683	0.09002	25.569	0.68222	23.5439	1.53227	26.5902	1.96411
39.3441	0.13053	25.6942	0.70537	23.6621	1.53227	26.7156	1.66277
39.5475	0.23019	25.811	0.74138	23.7607	1.57342	26.8433	1.6928
39.7201	0.2527	25.9362	0.67772	23.8809	1.56442	26.9698	1.73033
39.9105	0.09902	26.0498	0.67772	23.9893	1.58243	27.0963	1.74534
40.0863	0.08102	26.1782	0.70537	24.1084	1.59593	27.2217	1.77215
40.2865	0.20769	26.3003	0.74588	24.2109	1.60493	27.3482	1.8247
40.459	0.28035	26.4298	0.73688	24.3242	1.62744	27.4736	1.86224
40.6559	0.13503	26.5413	0.68672	24.4385	1.61393	27.6012	1.8928
40.8301	0.13053	26.6591	0.71888	24.5459	1.66344	27.7266	1.93409
41.027	0.14918	26.7822	0.74138	24.6621	1.65444	27.8531	1.95661
41.2012	0.2437	26.8979	0.77739	24.7646	1.66344	27.9785	1.98288
41.403	0.2527	27.0221	0.73238	24.8809	1.69109	28.105	2.01344
41.569	0.10352	27.1378	0.72338	24.9893	1.68659	28.2304	2.05098
41.7562	0.13503	27.2641	0.76388	25.1074	1.7091	28.358	2.07725
41.9401	0.2437	27.3788	0.78639	25.207	1.7181	28.4834	2.12283
42.1224	0.2662	27.5072	0.76839	25.3213	1.74961	28.61	2.14535
42.3226	0.17168	27.6229	0.74588	25.4346	1.74961	28.7354	2.16412
42.5	0.13053	27.7386	0.76839	25.54	1.76761	28.8619	2.20165
42.6855	0.19419	27.8596	0.80439	25.6553	1.78561	28.9884	2.23972
42.8776	0.2752	27.9976	0.8089	25.7637	1.79012	29.1149	2.26975
43.0648	0.2482	28.1123	0.76839	25.8818	1.81712	29.2414	2.30353
43.2373	0.11253	28.229	0.77739	25.9883	1.82677	29.3668	2.3416
43.4342	0.18969	28.349	0.8179	26.1035	1.82677	29.4922	2.35662
43.6051	0.2662	28.4668	0.8359	26.2061	1.85377	29.6187	2.3979
43.7988	0.2572	28.5889	0.8089	26.3262	1.86277	29.7452	2.41667
43.9746	0.21669	28.7014	0.8179	26.4316	1.87178	29.8717	2.44294
44.1585	0.15368	28.8341	0.8179	26.5537	1.89878	29.9982	2.48852
44.3473	0.2437	28.9561	0.85905	26.6572	1.89428	30.1236	2.50729
44.5329	0.29385	29.0803	0.8224	26.7686	1.91679	30.2501	2.53732
44.7217	0.2572	29.196	0.8224	26.8779	1.93929	30.3766	2.56734
44.904	0.16718	29.3107	0.84105	26.9893	1.94829	30.502	2.55984
45.1042	0.22119	29.4317	0.86355	27.0986	1.95279	30.6308	2.33356
45.2799	0.28035	29.5601	0.89056	27.2051	1.96694	30.7562	2.38664
45.472	0.2707	29.6779	0.86805	27.3232	1.99395	30.8816	2.43168
45.6543	0.2392	29.7979	0.85005	27.4316	1.97594	31.007	2.47351
45.8447	0.19419	29.9231	0.88155	27.5469	2.02095	31.1335	2.53356
46.014	0.2707	30.0378	0.89956	27.6533	2.00745	31.2589	2.58289
46.2093	0.32986	30.163	0.91306	27.7705	2.04346	31.3865	2.63169
46.3867	0.2527	30.2777	0.85905	27.8799	2.05246	31.5119	2.67673
46.582	0.23019	30.4082	0.90856	27.9971	2.05696	31.6395	2.72231
46.7546	0.2482	30.5186	0.91756	28.0996	2.09297	31.7649	2.75609
46.9515	0.31636	30.6524	0.93106	28.21	2.08397	31.8914	2.79362
47.1191	0.29835	30.7681	0.89956	28.3262	2.12512	32.0157	2.83169
47.3177	0.2572	30.8838	0.91306	28.4346	2.11612	32.1444	2.87298
47.4919	0.2392	31.0069	0.94907	28.5479	2.15212	32.2687	2.90301
47.6855	0.31636	31.1364	0.94007	28.6543	2.15662	32.3952	2.94483
47.8743	0.33436	31.2436	0.95357	28.7695	2.16563	32.5217	2.97486
48.0534	0.2752	31.3678	0.93557	28.873	2.19263	32.6494	3.00113
48.2389	0.2662	31.4952	0.94907	28.9951	2.19713	32.7737	3.0199
48.4228	0.28935	31.6077	0.98122	29.0977	2.22414	32.9013	3.06548
48.61	0.34786	31.734	0.97157	29.2168	2.22864	33.0267	3.10301
48.7874	0.32986	31.8508	0.97607	29.3242	2.23764	33.1543	3.14054
48.9893	0.29385	31.9761	0.95357	29.4404	2.26529	33.2786	3.18987
49.1699	0.2752	32.0886	1.01273	29.542	2.27429	33.4062	3.23492
49.3603	0.34786	32.2181	1.00372	29.6484	2.2968	33.5305	3.25744
49.5378	0.36137	32.338	1.00372	29.7637	2.3193	33.6592	3.29926
49.7331	0.31186	32.4527	0.99922	29.8779	2.32381	33.7846	3.32929
49.904	0.30285	32.5758	1.01273	29.9951	2.34631	33.9111	3.35932
50.0879	0.33886	32.6957	1.04874	30.0977	2.35981	34.0365	3.38988
50.2799	0.37487	32.821	1.03073	30.21	2.38296	34.1641	3.43117
50.4606	0.35687	32.9335	1.03073	30.3174	2.39646	34.2884	3.4687
50.6559	0.32086	33.0588	1.03973	30.4336	2.40547	34.4161	3.49873
50.8268	0.33436	33.1798	1.05774	30.543	2.43697	34.5426	3.52929
51.0205	0.40188	33.3114	1.05774	30.6553	2.45498	34.668	3.54806
51.1963	0.39287	33.4186	1.05324	30.7725	2.45948	34.7945	3.58935
51.3949	0.34786	33.5513	1.06674	30.8906	2.47748	34.921	3.62742
51.5772	0.37037	33.6596	1.06674	30.9902	2.50449	35.0464	3.67621
51.7773	0.37937	33.7869	1.09375	31.0967	2.51799	35.174	3.72125
51.9401	0.42502	33.9026	1.09825	31.2109	2.52764	35.3127	3.74806
52.1289	0.40188	34.0215	1.08474	31.3164	2.56815	35.4259	3.78935
52.3193	0.36137	34.1468	1.09825	31.4355	2.55914	35.5524	3.82688
52.4967	0.39738	34.2699	1.12139	31.542	2.59515	35.6789	3.8612
52.6774	0.42502	34.3899	1.11625	31.6621	2.60415	35.8032	3.89874
52.8695	0.43853	34.5056	1.11625	31.7607	2.61316	35.9297	3.92876
53.0632	0.38837	34.6319	1.12139	31.8799	2.65366	36.0562	3.9781
53.2357	0.41088	34.7465	1.1394	31.9893	2.65366	36.1827	4.01563
53.4261	0.44753	34.875	1.1574	32.0957	2.69482	36.3081	4.06442
53.6068	0.45653	34.9917	1.1484	32.21	2.69032	36.4347	4.11
53.8021	0.45203	35.1212	1.1394	32.334	2.72182	36.5623	4.16255
53.986	0.40638	35.2316	1.1664	32.4336	2.73533	36.6899	4.19633
54.1797	0.46553	35.3516	1.17991	32.5449	2.76233	36.8153	4.25317
54.3506	0.47904	35.4768	1.18441	32.6621	2.78484	36.9418	4.30947
54.5329	0.47454	35.5915	1.17091	32.7656	2.78484	37.0672	4.35129
54.7201	0.45653	35.7156	1.18891	32.8779	2.83049	37.1937	4.38132
54.8975	0.46103	35.8345	1.18891	32.9873	2.82149	37.3202	4.43011
55.0944	0.51954	35.9598	1.20691	33.1065	2.8575	37.4467	4.48695
55.2751	0.49704	36.0744	1.18891	33.207	2.862	37.5732	4.52073
55.4671	0.50604	36.1997	1.17991	33.3272	2.898	37.6986	4.57006
55.6462	0.48804	36.3143	1.18891	33.4346	2.90701	37.824	4.6151
55.848	0.52405	36.4428	1.19791	33.5371	2.92501	37.9517	4.66015
56.0238	0.55105	36.5595	1.20691	33.6543	2.97516	38.0771	4.70197
56.2044	0.52405	36.6912	1.20241	33.7676	2.95716	38.2047	4.75076
56.3884	0.52855	36.8005	1.21141	33.8818	3.01117	38.329	4.79259
56.5837	0.51954	36.9236	1.21592	33.9893	3.01567	38.4555	4.80009
56.7529	0.5877	37.0436	1.22942	34.1035	3.02918	38.582	4.84138
56.9352	0.5652	37.1614	1.22942	34.207	3.07419	38.7085	4.90144
57.1175	0.5652	37.2803	1.22942	34.3272	3.06969	38.8339	4.95077
57.3079	0.5832	37.4013	1.25642	34.4268	3.11984	38.9626	4.96954
57.5065	0.5787	37.5318	1.24292	34.5498	3.12884	39.088	4.99581
57.6839	0.62821	37.6507	1.24292	34.6562	3.15135	39.2145	5.04514
57.8743	0.5877	37.7717	1.24742	34.7744	3.16035	39.3399	5.09769
58.0501	0.61921	37.8864	1.27057	34.8799	3.20086	39.4664	5.16579
58.2487	0.61921	38.0106	1.27957	34.9873	3.21436	39.5918	5.22584
58.4359	0.65072	38.1295	1.28407	35.0986	3.22851	39.7206	5.29019
58.61	0.64622	38.259	1.28407	35.21	3.26452	39.846	5.35399
58.7956	0.62371	38.3747	1.28857	35.3232	3.26902	39.9725	5.42584
59.0007	0.66872	38.4957	1.31108	35.4307	3.30502	40.0968	5.4859
59.1699	0.66872	38.6199	1.30658	35.5459	3.31853	40.2233	5.52772
59.3457	0.70537	38.7334	1.31108	35.6543	3.35454	40.3487	5.58027
59.5443	0.69123	38.8566	1.32908	35.7734	3.36868	40.4763	5.63711
59.7184	0.69573	38.9712	1.33358	35.875	3.39569	40.6028	5.70467
59.9105	0.73238	39.0986	1.35609	35.9941	3.42269	40.7282	5.78778
60.0846	0.73238	39.2143	1.34709	36.0957	3.4497	40.8547	5.8784
60.2832	0.75038	39.348	1.35609	36.21	3.4632	40.9801	5.94596
60.4525	0.73238	39.4574	1.35159	36.3252	3.48121	41.1066	6.01031
60.651	0.76839	39.5879	1.37859	36.4326	3.50436	41.2342	6.06661
60.8317	0.78189	39.7047	1.3876	36.544	3.52686	41.3585	6.13095
61.014	0.79089	39.8331	1.37859	36.6553	3.57187	41.4873	6.21782
61.2044	0.79539	39.9403	1.40624	36.7715	3.57187	41.6138	6.31219
61.4014	0.79089	40.0635	1.40624	36.873	3.62138	41.7403	6.39476
61.5706	0.84555	40.1866	1.41524	36.9912	3.63488	41.8657	6.48163
61.7578	0.84105	40.3023	1.42425	37.0977	3.65803	41.9922	6.56474
61.9466	0.85005	40.4276	1.43775	37.2158	3.68054	42.1187	6.6248
62.1224	0.85905	40.5454	1.45125	37.3232	3.71205	42.2441	6.70791
62.321	0.87255	40.6685	1.45125	37.4404	3.74355	42.3695	6.80228
62.4984	0.90406	40.7832	1.46926	37.5381	3.76156	42.4971	6.8929
62.6937	0.90406	40.9137	1.47376	37.6494	3.79371	42.6225	7.00175
62.8646	0.92206	41.0262	1.47826	37.7637	3.82071	42.7501	7.09987
63.0615	0.92656	41.1568	1.49626	37.877	3.84772	42.8755	7.20175
63.2341	0.96257	41.2736	1.50977	37.9912	3.87022	43.002	7.28486
63.418	0.98572	41.3988	1.50977	38.0967	3.87472	43.1263	7.37924
63.6149	0.98572	41.5135	1.52777	38.2109	3.93388	43.2528	7.48487
63.7923	0.99472	41.6292	1.52327	38.3203	3.92938	43.3794	7.59425
63.9811	1.01273	41.7555	1.55542	38.4307	3.96989	43.507	7.69935
64.1602	1.04874	41.8754	1.55092	38.5352	4.0014	43.6324	7.80873
64.3555	1.05774	42.0028	1.55542	38.6621	4.0194	43.7589	7.91437
64.5312	1.06224	42.1143	1.56892	38.7734	4.05091	43.8854	8.04627
64.7233	1.08024	42.2469	1.59143	38.8887	4.07405	44.0119	8.17871
64.9089	1.11625	42.3552	1.59143	38.9912	4.11906	44.1373	8.29185
65.1058	1.1259	42.4826	1.60043	39.0977	4.12357	44.2649	8.42751
65.2799	1.1529	42.593	1.61843	39.208	4.17308	44.3914	8.53314
65.4801	1.1529	42.7246	1.62293	39.3164	4.18658	44.5168	8.6613
65.6527	1.19341	42.8414	1.64094	39.4355	4.21423	44.6433	8.78945
65.8268	1.21141	42.9709	1.64544	39.54	4.25474	44.7698	8.9176
66.0124	1.22942	43.0834	1.65444	39.6582	4.25924	44.8952	9.07578
66.2077	1.25192	43.2033	1.67244	39.7627	4.31775	45.0217	9.21895
66.3965	1.25642	43.3275	1.68659	39.8809	4.32675	45.1472	9.36265
66.5706	1.30208	43.4411	1.69559	39.9893	4.38591	45.2748	9.51708
66.7643	1.32008	43.5674	1.69559	40.1084	4.39041	45.4002	9.64898
66.9417	1.32908	43.6874	1.7181	40.207	4.42642	45.5267	9.80716
67.137	1.36059	43.8158	1.7181	40.3232	4.45343	45.6521	9.96213
67.3112	1.37859	43.9241	1.7406	40.4336	4.47593	45.7797	10.1316
67.5065	1.41524	44.0557	1.75861	40.544	4.53059	45.9051	10.2828
67.6774	1.42875	44.1767	1.75861	40.6582	4.52608	46.0316	10.4485
67.8646	1.46025	44.285	1.76311	40.7656	4.57109	46.1581	10.5916
68.0566	1.48726	44.4081	1.80362	40.876	4.5981	46.2846	10.7541
68.2324	1.50977	44.5355	1.78561	40.9873	4.63475	46.41	10.916
68.4245	1.55542	44.6565	1.80362	41.1025	4.65726	46.5365	11.0817
68.6051	1.54642	44.769	1.81262	41.208	4.69326	46.663	11.2367
68.8021	1.60493	44.8975	1.83577	41.3272	4.72927	46.7884	11.3798
68.9811	1.62744	45.0121	1.83127	41.4355	4.77492	46.9138	11.523
69.1748	1.65894	45.1384	1.84927	41.5518	4.80193	47.0415	11.6662
69.3473	1.69559	45.2488	1.87178	41.6562	4.84244	47.1669	11.7868
69.5459	1.70009	45.3836	1.87178	41.7637	4.86945	47.2945	11.7455
69.7217	1.75411	45.4983	1.90778	41.8779	4.9061	47.4188	11.8512
69.8975	1.77661	45.6256	1.88978	41.9873	4.94211	47.5453	11.9943
70.083	1.82677	45.7403	1.92129	42.1025	4.97361	47.6718	12.1225
70.2897	1.83577	45.8581	1.93029	42.208	5.01412	47.7983	12.2699
70.4622	1.87628	45.9812	1.93029	42.3252	5.03212	47.9248	12.4169
70.6429	1.93029	46.0948	1.96244	42.4277	5.06878	48.0535	12.5563
70.8268	1.93929	46.219	1.96694	42.5478	5.11379	48.1789	12.7107
71.0156	1.99845	46.3432	1.98944	42.6562	5.13179	48.3043	12.8469
71.2109	2.00295	46.4684	1.98494	42.7744	5.18195	48.4308	13.0013
71.3835	2.06596	46.5863	2.01645	42.8799	5.20895	48.5562	13.1483
71.5755	2.11162	46.7115	2.02095	42.999	5.25846	48.6816	13.2764
71.7594	2.13412	46.8251	2.02095	43.0977	5.28997	48.8104	13.3971
71.9548	2.18813	46.9546	2.07046	43.207	5.32662	48.9358	13.5139
72.1338	2.21064	47.0661	2.05696	43.3193	5.37163	49.0623	13.6727
72.3128	2.2923	47.186	2.08397	43.4297	5.39413	49.1866	13.8271
72.5	2.2923	47.3102	2.09297	43.5449	5.45715	49.3131	13.9815
72.6921	2.35981	47.428	2.10261	43.6543	5.4758	49.4396	14.1552
72.8711	2.40547	47.5501	2.12512	43.7695	5.53881	49.5661	14.3547
73.0534	2.42797	47.669	2.12512	43.875	5.55681	49.6926	14.5472
73.2455	2.51349	47.7942	2.15212	43.9932	5.60247	49.818	14.7547
73.4196	2.52764	47.9089	2.16563	44.0996	5.65198	49.9445	14.9622
73.6117	2.58615	48.0384	2.17913	44.207	5.67898	50.071	15.1542
73.7826	2.62216	48.152	2.18813	44.3242	5.7375	50.1964	15.3467
73.9844	2.68131	48.2836	2.19713	44.4414	5.74714	50.324	15.5467
74.1536	2.73083	48.4014	2.22864	44.5439	5.81466	50.4494	15.7574
74.3587	2.77583	48.5171	2.21964	44.6562	5.83266	50.5771	15.9649
74.541	2.84849	48.6317	2.25629	44.7715	5.85967	50.7036	16.195
74.7184	2.8665	48.7687	2.27429	44.8721	5.92333	50.8301	16.4287
74.9007	2.97516	48.8823	2.26529	44.9912	5.94583	50.9555	16.6513
75.1074	2.99767	48.998	2.3058	45.0957	6.00884	51.0831	16.8813
75.2751	3.06518	49.1222	2.3013	45.2158	6.03199	51.2085	17.1076
75.4557	3.13785	49.241	2.33281	45.3164	6.09501	51.335	17.3639
75.6576	3.19636	49.3631	2.34181	45.4365	6.12651	51.4615	17.5939
75.8382	3.26002	49.4809	2.35981	45.543	6.18117	51.5869	17.8352
76.0254	3.30502	49.6062	2.37332	45.6475	6.22168	51.7112	18.0502
76.1996	3.39569	49.7208	2.39196	45.7617	6.25768	51.8399	18.3065
76.3932	3.4497	49.8514	2.41447	45.8877	6.30334	51.9653	18.5709
76.5625	3.53136	49.9682	2.41447	45.9912	6.33034	52.0918	18.8422
76.7594	3.60338	50.0828	2.45048	46.0977	6.39336	52.2161	19.106
76.945	3.65803	50.2091	2.45048	46.2129	6.44351	52.3438	19.3848
77.1452	3.76156	50.3365	2.45948	46.3203	6.48852	52.4703	19.6867
77.3193	3.81171	50.4469	2.49999	46.4316	6.53803	52.5968	19.9655
77.4967	3.89723	50.5711	2.49999	46.5381	6.58819	52.7222	20.2337
77.6872	3.97439	50.6985	2.52314	46.6631	6.6332	52.8487	20.5162
77.8646	4.05991	50.8088	2.53664	46.7686	6.67821	52.9741	20.7575
78.0583	4.14157	50.9383	2.55464	46.8818	6.73286	53.1006	21.0101
78.2357	4.24123	51.0498	2.57265	46.9893	6.78687	53.2282	21.2669
78.4424	4.30875	51.1782	2.59065	47.1055	6.82738	53.3547	21.542
78.6068	4.40391	51.2886	2.61316	47.2051	6.87304	53.4812	21.8246
78.8119	4.51708	51.4203	2.62216	47.3164	6.93155	53.6077	22.1114
78.9827	4.5936	51.537	2.64016	47.4365	6.94505	53.7331	22.4015
79.1748	4.69776	51.6686	2.66331	47.542	7.00871	53.8608	22.7109
79.349	4.78393	51.779	2.66781	47.6602	7.04922	53.985	23.0128
79.5524	4.89645	51.8979	2.70382	47.7627	7.11223	54.1116	23.3216
79.7217	4.98261	52.0189	2.69482	47.8789	7.16689	54.237	23.6573
79.9007	5.11379	52.1378	2.74433	47.9834	7.2119	54.3646	23.9817
80.0977	5.20895	52.262	2.74883	48.1035	7.27041	54.49	24.2643
80.2702	5.32212	52.383	2.76233	48.207	7.30706	54.6165	24.6112
80.4574	5.45715	52.5083	2.78034	48.3301	7.34757	54.7419	24.9732
80.6429	5.56582	52.6197	2.79384	48.4365	7.24791	54.8695	25.3694
80.8431	5.69249	52.7535	2.83499	48.5557	7.28906	54.9949	25.7614
81.0173	5.79665	52.866	2.82599	48.6582	7.32056	55.1214	26.1614
81.2109	5.93233	52.9881	2.862	48.7637	7.29806	55.2479	26.5533
81.3818	6.0635	53.107	2.8755	48.877	7.39258	55.3733	26.9641
81.5641	6.17667	53.2364	2.8935	48.9883	7.42473	55.4998	27.3979
81.7578	6.33034	53.3469	2.92501	49.1045	7.51475	55.6274	27.8129
81.9369	6.45252	53.4647	2.92951	49.21	7.56491	55.754	28.2424
82.1273	6.6197	53.5921	2.97516	49.3262	7.62792	55.8805	28.7099
82.3161	6.78237	53.7067	2.97516	49.4277	7.62792	56.0059	29.185
82.5065	6.91805	53.8319	2.99767	49.5478	7.64592	56.1335	29.6794
82.6758	7.07622	53.9455	3.02918	49.6533	7.72759	56.2589	30.1958
82.8727	7.2164	54.0814	3.03368	49.7627	7.76809	56.3854	30.754
83.055	7.39258	54.1939	3.06518	49.877	7.84525	56.5108	31.3084
83.2438	7.55076	54.3202	3.06969	49.9873	7.82661	56.6373	31.8966
83.4212	7.71858	54.4296	3.11534	50.0977	7.89477	56.7627	32.4736
83.6279	7.91277	54.5612	3.11084	50.2061	7.97578	56.8892	33.0768
83.7972	8.07545	54.6737	3.13785	50.3252	8.02594	57.0146	33.7063
83.9779	8.30178	54.799	3.18736	50.4277	8.07995	57.1422	34.3589
84.1683	8.45996	54.9157	3.18736	50.5449	8.06645	57.2676	34.9959
84.3538	8.67666	55.0431	3.22851	50.6553	8.1346	57.3952	35.6784
84.5394	8.86248	55.1641	3.21886	50.7725	8.18412	57.5195	36.3648
84.7152	9.09268	55.2788	3.26902	50.8779	8.24713	57.646	37.0511
84.9089	9.31901	55.4029	3.29152	50.9971	8.30629	57.7714	37.7638
85.0911	9.53635	55.5165	3.30052	51.0947	8.33329	57.9013	38.5102
85.2913	9.79805	55.646	3.35004	51.206	8.31979	58.0267	39.2608
85.4622	10.0154	55.7617	3.34103	51.3193	8.3873	58.1532	40.0523
85.6608	10.3002	55.8902	3.38669	51.4287	8.44646	58.2786	40.8405
85.8285	10.5356	56.0037	3.39569	51.541	8.53198	58.4051	41.6888
86.0107	10.7844	56.1237	3.4317	51.6533	8.56413	58.5316	42.5413
86.2028	11.0738	56.2426	3.4632	51.7686	8.60464	58.6592	43.4346
86.3851	11.3355	56.3625	3.4677	51.875	8.62264	58.7835	44.321
86.5723	11.6615	56.4846	3.51336	51.9912	8.66315	58.91	45.2298
86.7513	11.8827	56.6045	3.52236	52.0986	8.76282	59.0365	46.165
86.9434	12.2177	56.7362	3.55837	52.2119	8.83998	59.1619	47.1339
87.1175	12.498	56.8487	3.58087	52.3223	8.9255	59.2884	48.1446
87.3096	12.8144	56.9761	3.61688	52.4424	8.99365	59.4149	49.1892
87.4886	13.1719	57.0971	3.63038	52.5449	9.07467	59.5403	50.2069
87.6937	13.4702	57.217	3.65803	52.6533	9.15633	59.6669	51.2932
87.8776	13.8727	57.3285	3.69404	52.7656	9.21935	59.7934	52.3565
88.0697	14.1164	57.4654	3.72555	52.8711	9.31001	59.9188	53.4273
88.2292	14.501	57.579	3.73905	52.9922	9.36852	60.0442	54.54
88.4212	14.8675	57.6925	3.7847	53.0977	9.42318	60.1718	55.7239
88.6068	15.2333	57.8178	3.80271	53.2129	9.5177	60.2983	56.9228
88.7874	15.6449	57.9388	3.82971	53.3174	9.59036	60.4248	58.1749
88.9827	16.0024	58.0598	3.86122	53.4375	9.67202	60.5502	59.4644
89.1699	16.4724	58.1776	3.88373	53.542	9.73503	60.6767	60.8066
89.3571	15.8254	58.3029	3.91973	53.6582	9.8392	60.8021	62.168
89.5329	15.1864	58.4175	3.95638	53.7598	9.92472	60.9308	63.5782
		58.547	3.98339	53.8779	10.0289	61.0551	64.9734
		58.6596	4.0014	53.9902	10.106	61.1827	66.3949
		58.7859	4.04641	54.0957	10.1916	61.3204	67.9751
		58.9005	4.06505	54.207	10.2867	61.4335	69.3285
		59.0205	4.10556	54.3213	10.3497	61.559	70.7537
		59.1425	4.13257	54.4326	10.4494	61.6866	72.217
		59.2667	4.15957	54.5391	10.5356	61.8131	73.7554
		59.3888	4.19558	54.6592	10.6076	61.9396	75.4449
		59.5045	4.20973	54.7627	10.6847	62.065	77.1452
		59.6329	4.26824	54.8789	10.7658	62.1926	78.7667
		59.7444	4.28624	54.9883	10.8879	62.318	80.3469
		59.8697	4.33125	55.1055	10.9606	62.4445	81.3571
		59.9832	4.3544	55.209	11.0693	62.571	83.1368
		60.1159	4.39491	55.3184	11.1683	62.6975	85.0601
		60.2327	4.41291	55.4355	11.268	62.8229	86.9229
		60.3632	4.47143	55.543	11.3766	62.9494	89.0157
		60.4694	4.49908	55.6582	11.4621	63.0748	91.1498
		60.5925	4.52158	55.7617	11.5888	63.2025	79.0005
		60.7146	4.57109	55.877	11.666
		60.8324	4.5891	55.9834	11.7971
		60.9524	4.64375	56.1006	11.8782
		61.0765	4.67076	56.2051	11.9913
		61.2029	4.70677	56.3301	12.091
		61.3175	4.74278	56.4355	12.1907
		61.4417	4.79743	56.5537	12.3212
		61.5638	4.82444	56.6553	12.4299
		61.6837	4.86044	56.7637	12.543
		61.7994	4.9061	56.874	12.6697
		61.9321	4.9331	56.9883	12.7874
		62.0457	4.98261	57.1025	12.9095
		62.1614	5.01862	57.207	13.0362
		62.2856	5.06878	57.3232	13.1577
		62.4023	5.10478	57.4297	13.2979
		62.5265	5.14529	57.5478	13.4111
		62.6391	5.19095	57.6572	13.5287
		62.7696	5.22695	57.7734	13.6374
		62.8864	5.28997	57.8779	13.7229
		63.0138	5.30797	57.9883	13.8682
		63.1284	5.37163	58.1016	13.9763
		63.2611	5.40764	58.207	14.1389
		63.3672	5.44365	58.3242	14.2521
		63.4882	5.4983	58.4258	14.4013
		63.6124	5.53881	58.5449	14.5235
		63.7366	5.57932	58.6533	14.6681
		63.8544	5.61597	58.7725	14.8038
		63.9733	5.68349	58.8711	14.9485
		64.0986	5.71949	58.9932	15.0932
		64.2132	5.76965	59.1006	15.2243
		64.3374	5.82816	59.2178	15.3825
		64.4584	5.85967	59.3203	15.5137
		64.5858	5.91882	59.4287	15.6449
		64.7047	5.96383	59.5381	15.785
		64.8278	6.00884	59.6523	15.9477
		64.9393	6.0725	59.7685	16.1155
		65.0603	6.12201	59.875	16.2872
		65.1813	6.15802	59.9902	16.4544
		65.2991	6.22168	60.0967	16.6171
		65.4318	6.28019	60.2158	16.7888
		65.5464	6.32584	60.3213	16.9521
		65.6706	6.38436	60.4395	17.1013
		65.7842	6.43837	60.5478	17.2774
		65.9148	6.48852	60.666	17.4446
		66.022	6.53353	60.7656	17.6208
		66.1568	6.61519	60.8721	17.7931
		66.2736	6.6422	60.9912	17.9648
		66.3999	6.72386	61.0986	18.15
		66.5113	6.75987	61.2148	18.3172
		66.6313	6.83189	61.3174	18.5255
		66.7512	6.89104	61.4355	18.6927
		66.8722	6.94505	61.5352	18.8914
		66.9954	7.01771	61.6553	19.0682
		67.1121	7.07172	61.7666	19.2084
		67.2395	7.14438	61.877	19.4026
		67.3563	7.1984	61.9883	19.5697
		67.4805	7.27941	62.1084	19.7736
		67.6015	7.32957	62.2109	19.9677
		67.714	7.39708	62.3193	20.1716
		67.8371	7.47424	62.4297	20.3793
		67.9719	7.51925	62.5361	20.578
		68.0845	7.60541	62.6572	20.7593
		68.198	7.66393	62.7666	20.976
		68.3275	7.75009	62.8809	21.2068
		68.4422	7.8041	62.9834	21.4467
		68.5685	7.88126	63.1035	21.6633
		68.6821	7.95778	63.2109	21.8987
		68.8105	8.01694	63.3311	22.143
		68.9188	8.10696	63.4336	22.3732
		69.0525	8.16161	63.542	22.6266
		69.1714	8.24713	63.6611	22.8439
		69.2861	8.32429	63.7627	23.0921
		69.4081	8.39631	63.877	23.3274
		69.5397	8.47797	63.9834	23.5718
		69.6512	8.55063	64.1016	23.8116
		69.7743	8.62714	64.208	24.0688
		69.9006	8.7088	64.3301	24.3678
		70.0153	8.79432	64.4297	24.625
		70.1395	8.87599	64.5498	24.8964
		70.2541	8.9525	64.6582	25.1767
		70.3804	9.04317	64.7734	25.4391
		70.494	9.12032	64.874	25.7104
		70.6246	9.21035	64.9883	25.9367
		70.7424	9.30101	65.1035	26.2171
		70.8687	9.37302	65.208	26.4974
		70.9791	9.48169	65.3232	26.7733
		71.0959	9.55435	65.4287	27.0401
		71.2222	9.65337	65.5469	27.343
		71.3368	9.74404	65.6523	27.6638
		71.4653	9.8302	65.7705	27.9352
		71.581	9.92922	65.8731	28.247
		71.7105	10.0154	65.9863	28.5685
		71.8219	10.1151	66.0986	28.9119
		71.9536	10.2006	66.2041	29.2598
		72.0618	10.2867	66.3184	29.5723
		72.1903	10.3954	66.4287	29.8886
		72.3123	10.4764	66.5459	30.223
		72.444	10.5806	66.6543	30.594
		72.5522	10.6667	66.7695	30.9238
		72.669	10.7568	66.8721	31.3174
		72.7932	10.8654	66.9932	31.6749
		72.9089	10.9606	67.0986	32.0362
		73.0352	11.0738	67.2129	32.4162
		73.152	11.1638	67.3193	32.7686
		73.2804	11.2724	67.4336	33.1666
		73.395	11.3766	67.5381	33.5737
		73.5213	11.4576	67.6523	33.9582
		73.636	11.5843	67.7647	34.288
		73.7528	11.657	67.8848	34.641
		73.8748	11.7746	67.9853	35.0481
		73.999	11.8646	68.0947	35.4866
		74.1275	11.9958	68.2129	35.9161
		74.24	12.1045	68.3232	36.3726
		74.3663	12.2132	68.4365	36.7482
		74.482	12.3308	68.542	37.1552
		74.6126	12.4163	68.6631	37.6072
		74.7187	12.525	68.7637	38.0502
		74.8514	12.6202	68.8789	38.5299
		74.965	12.7192	68.9853	38.9774
		75.0902	12.8279	69.1045	39.4835
		75.2081	12.9455	69.2109	39.9766
		75.3259	13.0677	69.3272	40.4647
		75.449	13.1854	69.4297	40.9669
		75.5732	13.312	69.5381	41.3829
		75.6942	13.4156	69.6543	41.9076
		75.8078	13.5287	69.7617	42.4548
		75.9341	13.6284	69.8828	43.0605
		76.0498	13.7371	69.9873	43.5852
		76.1761	13.8496	70.1025	44.0507
		76.2897	13.9583	70.2031	44.5664
		76.4192	14.0759	70.3232	45.1001
		76.5317	14.1666	70.4297	45.6563
		76.657	14.2386	70.5498	46.1893
		76.7801	14.2341	70.6562	46.8092
		76.8947	14.1531	70.7676	47.4194
		77.0189	13.9628	70.8818	48.0251
		77.1368	14.0264	70.9863	48.5633
		77.262	14.1891	71.1016	49.133
		77.3745	14.3518	71.208	49.7618
		77.5019	14.4965	71.3252	50.4717
		77.6155	14.6591	71.4307	51.1501
		77.7503	14.8083	71.5488	51.7963
		77.8681	14.971	71.6504	52.4837
		77.9934	15.1343	71.7676	53.2257
		78.1006	15.3015	71.8779	53.9034
		78.2237	15.4642	71.9961	54.5953
		78.3458	15.6313	72.0977	55.2781
		78.47	15.803	72.208	56.0337
		78.5889	15.9754	72.3272	56.7751
		78.7088	16.1425	72.4316	57.4939
		78.8383	16.3277	72.5488	58.1678
		78.9508	16.4859	72.6523	58.9452
		79.0729	16.6717	72.7686	59.7187
		79.1897	16.8524	72.8672	60.4826
		79.3202	17.0241	72.9932	61.3693
		79.437	17.2324	73.0967	62.2779
		79.5622	17.4086	73.208	63.1099
		79.6716	17.6118	73.3213	63.8744
		79.7894	17.8156	73.4297	64.6293
		79.9125	18.0053	73.541	65.3392
		80.0304	18.204	73.6514	66.0356
		80.1609	18.3943	73.7666	66.5782
		80.2777	18.5975	73.874	66.9171
		80.4029	18.7878	73.9893	67.3466
		80.5165	19.009	74.0996	67.7627
		80.6492	19.2354	74.21	68.2153
		80.7649	19.4071	74.3184	68.794
		80.8774	19.6289	74.4385	69.4403
		81.0016	19.8231	74.5459	70.1868
		81.1375	20.0404	74.6533	70.8966
		81.2468	20.2436	74.7695	71.7467
		81.3636	20.4288	74.8779	72.5562
		81.4846	20.6416	74.9902	73.3928
		81.6056	20.8583	75.0957	74.1972
		81.7287	21.0711	75.2109	74.7804
		81.8487	21.2698	75.3164	74.6993
		81.9718	21.5052	75.4375	74.3463
		82.0886	21.7225	75.5381	74.2923
		82.216	21.9482	75.6572	74.6312
		82.3327	22.1925	75.7588	75.1244
		82.4622	22.4047	75.875	75.6896
		82.5737	22.6581	75.9883	76.3088
		82.6904	22.9114	76.0947	76.8836
		82.821	23.1513	76.209	77.4758
		82.9367	23.4091	76.3232	77.9324
		83.0619	23.6618	76.4394	78.1767
		83.1755	23.9376	76.543	78.9181
		83.2997	24.191	76.6572	79.8453
		83.409	24.4488	76.7637	80.8895
		83.5449	24.7022	76.8789	81.9112
		83.6596	24.9825	76.9902	82.9831
		83.788	25.2809	77.0957	84.1585
		83.9058	25.5342	77.208	85.2349
		84.0353	25.8146	77.3291	86.3563
		84.1436	26.0589	77.6484	88.1291
		84.2635	26.3251	77.6484	88.1291
		84.3846	26.6196	77.6484	88.1291
		84.5024	26.9135	77.7598	88.3323
		84.6287	27.2343	77.8779	88.6351
		84.7455	27.5372	77.9834	88.5721
		84.8686	27.8722	78.0986	87.9529
		84.9843	28.184	78.2022	85.6232
		85.1149	28.5454	78.3252	82.7784
		85.2327	28.9029
		85.3484	29.2598
		85.4736	29.6623
		85.6031	30.0018
		85.7156	30.3812
		85.8335	30.7612
		85.9577	31.1322
		86.0713	31.5212
		86.1997	31.9372
		86.3133	32.3667
		86.4428	32.7738
		86.5521	33.1898
		86.6858	33.6193
		86.8047	34.0353
		86.93	34.4603
		87.0414	34.8719
		87.1667	35.3014
		87.2877	35.6808
		87.4045	35.5676
		87.5308	32.7326
		87.6465	31.9417

## Sheet: Figure 2H
	Compressive strength (KPa)				Mean	SD	N
Gel 1	21.1	18.3	16		18.4667	2.55408	3
Gel 2	35.7	39.4	44.1		39.7333	4.20991	3
Gel 3	88.6	97.7	106.2		97.5	8.8017	3
Gel 4	91.1	99.8	109.8		100.233	9.35753	3

## Sheet: Figure 2I
	Strain at break (%)				Mean	SD	N
Gel 1	89.2	87.8	84.7		87.2333	2.3029	3
Gel 2	87.3	85.4	83.1		85.2667	2.10317	3
Gel 3	77.9	76.6	71.5		75.3333	3.3828	3
Gel 4	63.1	57.4	65.4		61.9667	4.11866	3

## Sheet: Figure 2J
	Toughness (KJ/m3)				Mean	SD	N
Gel 1	140.55	132.88	128.09		133.84	6.28523	3
Gel 2	450.4	482.76	434.75		455.97	24.4849	3
Gel 3	1025.44	988.54	1054.89		1022.96	33.2446	3
Gel 4	665.32	701.12	688.34		684.927	18.1424	3
