# Supplementary material for: A click chemistry-mediated all-peptide cell printing hydrogel platform for diabetic wound healing
Source: Nat Commun. 2023 Nov 29;14:7856. doi: 10.1038/s41467-023-43364-2 (PMC10687272; doi:10.1038/s41467-023-43364-2)
Supplement: Supplementary file 4 — Source Data [file 41467_2023_43364_MOESM4_ESM.zip › Source data/Figure 3.xlsx]

## Sheet: Figure 3B
Exposure time (s/layer)	16	24	32	40
Printing time (min)	7.5	11	14	17

## Sheet: Figure 3D
Exposure time (s/layer)	16	24	32	40
G' (Pa)	223	400	550	621
	260	387	589	640
	255	412	601	662
Mean	246	399.7	580	641
SD	20.07	12.5	26.66	20.52
N	3	3	3	3

## Sheet: Figure 3F
Layer thickness (mm/exposure)	0.1	0.2	0.3	0.4
Printing time (min)	14	7	5	4

## Sheet: Figure 3H
Exposure time (s/layer)	0.1	0.2	0.3	0.4
G' (Pa)	562	550	528	509
	591	583	554	541
	620	587	580	492
Mean	591	573.3	554	514
SD	29	20.31	26	24.88
N	3	3	3	3
