# Supplementary material for: A click chemistry-mediated all-peptide cell printing hydrogel platform for diabetic wound healing
Source: Nat Commun. 2023 Nov 29;14:7856. doi: 10.1038/s41467-023-43364-2 (PMC10687272; doi:10.1038/s41467-023-43364-2)
Supplement: Supplementary file 4 — Source Data [file 41467_2023_43364_MOESM4_ESM.zip › Source data/Figure 4.xlsx]

## Sheet: Figure 4E
	Day 1	Day 2	Day 3	Day 4
Radiant efficiency (×10^6)	2.12	3.08	4.28	5.77
Radiant efficiency (×10^6)	1.98	2.9	4.18	6.23
Radiant efficiency (×10^6)	2.23	3.2	4.44	5.15
Mean	2.11	3.06	4.3	5.717
SD	0.1253	0.151	0.1311	0.542
N	3	3	3	3

## Sheet: Figure 4G
	Day 1	Day 2	Day 3	Day 4
Cell proliferation (%)	100	124	162	189
Cell proliferation (%)	92	118	152	177
Cell proliferation (%)	102	132	173	207
Mean	98	124.7	162.3	191
SD	5.292	7.024	10.5	15.1
N	3	3	3	3
