# Supplementary material for: A click chemistry-mediated all-peptide cell printing hydrogel platform for diabetic wound healing
Source: Nat Commun. 2023 Nov 29;14:7856. doi: 10.1038/s41467-023-43364-2 (PMC10687272; doi:10.1038/s41467-023-43364-2)
Supplement: Supplementary file 4 — Source Data [file 41467_2023_43364_MOESM4_ESM.zip › Source data/Figure 5.xlsx]

## Sheet: Figure 5A
Time (h)	Hydrogel loaded with HUVECvegf165+ (pg/mL)			Hydrogel loaded with HUVECvector (pg/mL)			VEGF165 (%)
6	56	76	67	16	21	30	40.1	38.2	43.7
12	190	144	167	68	48	45	68.4	60	70.2
24	220	260	258	74	64	70	77.2	80.1	69.7
30	67	89	67	16	29	30	2	1.8	2.4
36	178	200	167	56	57	45	3	2.8	3.5
48	245	256	267	78	89	69	5.1	4.8	5.2

## Sheet: Figure 5D
	Hydrogel loaded with HUVECvector				Mean	SD	N		Hydrogel loaded with HUVECvegf165+				Mean	SD	N
Mean migration rate (µm/h)	16.7	15	17.5		16.4	1.27671	3		26.5	24.1	27		25.8667	1.55027	3

## Sheet: Figure 5E
Time (h)		Hydrogel loaded with HUVECvector				Mean	SD	N		Hydrogel loaded with HUVECvegf165+				Mean	SD	N
24	OD	0.9	0.82	0.98		0.9	0.08	3		1.251	1.201	1.303		1.25167	0.0510033	3
48	OD	1.018	0.932	1.097		1.01567	0.0825247	3		1.568	1.433	1.638		1.54633	0.104203	3

## Sheet: Figure 5G
Time (h)		Hydrogel loaded with HUVECvector				Mean	SD	N		Hydrogel loaded with HUVECvegf165+				Mean	SD	N
3	Branch points (/field)	18	15	21		18	3	3		26	23	30		26.3333	3.51188	3
6	Branch points (/field)	24	22	26		24	2	3		32	29	36		32.3333	3.51188	3

## Sheet: Figure 5H
Time (h)		Hydrogel loaded with HUVECvector				Mean	SD	N		Hydrogel loaded with HUVECvegf165+				Mean	SD	N
3	Capillary length (mm/field)	2.279	1.968	2.534		2.26033	0.283461	3		3.069	2.703	3.387		3.053	0.342281	3
6	Capillary length (mm/field)	2.91	2.665	3.189		2.92133	0.262184	3		3.621	3.431	4.287		3.77967	0.449517	3
