# Supplementary material for: A click chemistry-mediated all-peptide cell printing hydrogel platform for diabetic wound healing
Source: Nat Commun. 2023 Nov 29;14:7856. doi: 10.1038/s41467-023-43364-2 (PMC10687272; doi:10.1038/s41467-023-43364-2)
Supplement: Supplementary file 4 — Source Data [file 41467_2023_43364_MOESM4_ESM.zip › Source data/Figure 6.xlsx]

## Sheet: Figure 6A
	Glucose concentration (mM)					OC
	5	10	20	30	40	5 mM Glucose+35 mM D-Mannitol
OD	0.971	1.105	0.988	0.854	0.761	0.985
	1.028	0.981	0.95	0.917	0.733	0.993
	1.049	0.955	0.986	0.865	0.775	1.058
Mean	1.016	1.014	0.9747	0.8787	0.7563	1.012
SD	0.04036	0.08016	0.02139	0.03365	0.02139	0.04004
N	3	3	3	3	3	3

## Sheet: Figure 6C
Treatment	NG (5mM)	HG (40 mM)	HG (40 mM)+HUVECvector	HG (40 mM)+HUVECvegf165+
OD	0.934	0.668	0.758	0.916
	0.92	0.69	0.76	0.89
	0.883	0.736	0.789	0.868
Mean	0.9123	0.698	0.769	0.8913
SD	0.02635	0.0347	0.01735	0.02403
N	3	3	3	3

## Sheet: Figure 6D
Treatment	NG (5mM)	HG (40 mM)	HG (40 mM)+HUVECvector	HG (40 mM)+HUVECvegf165+
OD	0.234	0.357	0.331	0.256
	0.216	0.369	0.321	0.276
	0.223	0.372	0.318	0.261
Mean	0.2243	0.366	0.3233	0.2643
SD	0.009074	0.007937	0.006807	0.01041
N	3	3	3	3

## Sheet: Figure 6F
Treatment	NG (5mM)	HG (40 mM)	HG (40 mM)+HUVECvector	HG (40 mM)+HUVECvegf165+
Mean colocalization area, %	0.023	0.182	0.123	0.056
	0.043	0.221	0.133	0.066
	0.033	0.201	0.143	0.036
Mean	0.033	0.2013	0.133	0.05267
SD	0.01	0.0195	0.01	0.01528
N	3	3	3	3

## Sheet: Figure 6H
Treatment	NG (5mM)	HG (40 mM)	HG (40 mM)+HUVECvector	HG (40 mM)+HUVECvegf165+
Ratio of red to green fluorescence intensity	0.56	0.067	0.165	0.453
	0.6	0.121	0.189	0.498
	0.67	0.068	0.199	0.521
Mean	0.61	0.08533	0.1843	0.4907
SD	0.05568	0.03089	0.01747	0.03459
N	3	3	3	3

## Sheet: Figure 6I
Bax					Cox iv						Note: dashed box marks the band of interest.
Bcl2					Cox iv
Cyt-c					β-actin
Cleaved casp-3					Pro-casp-3					β-actin
