# Supplementary material for: A click chemistry-mediated all-peptide cell printing hydrogel platform for diabetic wound healing
Source: Nat Commun. 2023 Nov 29;14:7856. doi: 10.1038/s41467-023-43364-2 (PMC10687272; doi:10.1038/s41467-023-43364-2)
Supplement: Supplementary file 4 — Source Data [file 41467_2023_43364_MOESM4_ESM.zip › Source data/Figure 7.xlsx]

## Sheet: Figure 7D
Time (day)	Hydrogel (%)															HUVECvector-laden hydrogel (%)															HUVECvegf165+-laden hydrogel (%)
1	100	100	100	100	100	100	100	100	100	100	100	100	100	100	100	100	100	100	100	100	100	100	100	100	100	100	100	100	100	100	100	100	100	100	100	100	100	100	100	100	100	100	100	100	100
4	90.7	70.7	69	89.4	77.8	86	70.5	89.3	77.8	82.1						65.5	72.4	69	81.7	87.3	70	82.3	74.8	77.4	74.5						55	72.5	55	65.9	59.2	71	53.9	74.6	64.5	61.3
7	72.6	66.2	56	64	62.5	65	68.8	52.4	61.2	64.3						46.5	58.4	60	62.2	56.6	46	46.4	59.3	53.2	48.9						33.1	25.6	37	35.1	38.8	21	28.2	24	29.8	27.6
10	49.9	41.7	43	39.4	42.3											40.6	30.5	41	33.3	34.5											13.7	16.8	6	12.5	10.2
14	41.2	35.6	25	32.1	30.3											27.3	16.9	23	27.4	20.4											9.2	8.4	3	4.5	6.7
Time (day)	Mean	SD	N													Mean	SD	N													Mean	SD	N
1	100	0	15													100	0	15													100	0	15
4	80.33	8.40688	10													75.49	6.75877	10													63.29	7.65048	10
7	63.3	5.83743	10													53.75	6.33759	10													30.02	5.84481	10
10	43.26	3.95006	5													35.98	4.63541	5													11.84	4.04017	5
14	32.84	6.04094	5													23	4.52272	5													6.36	2.6025	5

## Sheet: Figure 7E
Time (day)	Hydrogel (%)					HUVECvector-laden hydrogel (%)					HUVECvegf165+-laden hydrogel (%)
1	100	100	100	100	100	100	100	100	100	100	100	100	100	100	100
4	103.2	109.7	119	118.2	108.2	117.4	113.8	98.1	100.7	104.7	114.8	120.9	103.4	101.3	106.4
7	72.3	87.3	82.1	72.3	78.7	69.6	71.7	72.1	84.7	74.3	85.5	84.5	66.6	80.1	76.6
10	26.4	32.1	31.8	39.8	34.4	34.1	33.7	48.9	33.3	36.7	39.2	26.9	30.9	40.4	32.3
14	14.9	9.8	21	12.4	14.8	12.2	15.2	5.1	13.1	9.9	12	19.5	17	9.5	13.3
21	0	2.5	5	0	4.5	0	4.3	0	2.3	4.8	0	5.4	5.3	0	4.2
Time (day)	Mean	SD	N			Mean	SD	N			Mean	SD	N
1	100	0	5			100	0	5			100	0	5
4	111.66	6.78292	5			106.94	8.34524	5			109.36	8.24639	5
7	78.54	6.46746	5			74.48	5.95164	5			78.66	7.62647	5
10	32.9	4.84665	5			37.34	6.59758	5			33.94	5.7204	5
14	14.58	4.15235	5			11.1	3.85552	5			14.26	3.98911	5
21	2.4	2.38223	5			2.28	2.28189	5			2.98	2.7608	5

## Sheet: Figure 7F
Time (day)	VEGF 165 (pg/g HUVECvector-laden hydrogel )					VEGF (pg/g HUVECvegf165+-laden hydrogel )
1	114.6	139.5	136.9	167	178.5	413.5	483.6	429	475.9	488.7
2	255.9	232.9	215.3	269.9	288.7	1004.4	978.8	1125.2	1017.6	1102.1
4	255	243.5	220.4	299.2	304.3	1485.6	1442.9	1556.8	1692.8	1655.5
7	139.7	175.9	148.1	202.4	210.5	705.2	854.7	824.9	773.1	855.3
10	151.6	109.8	123.8	96.8	140.6	497.5	493.4	402	561.2	378.8
Time (day)	Mean	SD	N			Mean	SD	N
1	147.3	25.4942	5			458.14	34.4217	5
2	252.54	29.1237	5			1045.62	64.1718	5
4	264.48	36.2774	5			1566.72	106.991	5
7	175.32	31.5476	5			802.64	63.9257	5
10	124.52	22.2345	5			466.58	75.007	5

## Sheet: Figure 7I
	Hydrogel					HUVECvector-laden hydrogel					HUVECvegf165+-laden hydrogel
Mean flux	307	337.6	411	415	339.8	563	514.5	446.6	444	464.1	604.6	559	583	708.4	710
Mean flux	Mean	SD	N			Mean	SD	N			Mean	SD	N
	362.08	48.2783	5			486.44	51.3231	5			633	71.4085	5

## Sheet: Figure 7K
Time (day)	Hydrogel (μm)					HUVECvector-laden hydrogel (μm)					HUVECvegf165+-laden hydrogel (μm)
7	978.8	804.3	656	859.3	916.9	1149	881.5	889.9	886	1074.2	1252.4	1224	1619.2	1237.5	1273
14	1254.2	1285.9	976	1320.7	925.2	1391	961	1285	1511	1243.2	1731.4	1259	1824.2	1752.7	1563
Time (day)	Mean	SD	N			Mean	SD	N			Mean	SD	N
7	843.06	123.121	5			976.12	126.507	5			1321.22	167.567	5
14	1152.4	186.579	5			1278.24	205.43	5			1626.06	226.442	5
