# Supplementary material for: A click chemistry-mediated all-peptide cell printing hydrogel platform for diabetic wound healing
Source: Nat Commun. 2023 Nov 29;14:7856. doi: 10.1038/s41467-023-43364-2 (PMC10687272; doi:10.1038/s41467-023-43364-2)
Supplement: Supplementary file 4 — Source Data [file 41467_2023_43364_MOESM4_ESM.zip › Source data/Figure 8.xlsx]

## Sheet: Figure 8A
Time (day)		Hydrogel					HUVECvector-laden hydrogel					HUVECvegf165+-laden hydrogel
7	Epidermal thickness (μm)	59.2	50.3	44	52.6	37.9	50	67.2	41	50	58.3	79.2	77	61	87.5	65
14	Epidermal thickness (μm)	84.2	95	73.2	74.7	94.1	68.2	74.5	90.6	60.1	74	39.6	46.2	41.1	54.7	51.2
Time (day)		Mean	SD	N			Mean	SD	N			Mean	SD	N
7	Epidermal thickness (μm)	48.8	8.16548	5			53.3	9.8904	5			73.94	10.8198	5
14	Epidermal thickness (μm)	84.24	10.3186	5			73.48	11.195	5			46.56	6.44539	5

## Sheet: Figure 8B
Time (day)		Hydrogel										HUVECvector-laden hydrogel										HUVECvegf165+-laden hydrogel
7	Hair follicle count/VS	9	10	9	4	8	7	8	7	6	7	9	7	6	8	6	6	7	10	9	10	8	13	10	9	12	9	15	10	8	8
14	Hair follicle count/VS	6	6	9	11	8	9	10	7	6	6	6	9	6	9	7	8	9	7	10	11	7	11	13	14	11	9	10	8	11	12
Time (day)		Mean	SD	N								Mean	SD	N								Mean	SD	N
7	Hair follicle count/VS	7.5	1.71594	10								7.8	1.61933	10								10.2	2.39444	10
14	Hair follicle count/VS	7.8	1.8738	10								8.2	1.68655	10								10.6	2.17051	10

## Sheet: Figure 8C
Time (day)		Hydrogel										HUVECvector-laden hydrogel										HUVECvegf165+-laden hydrogel
7	Collagen I/III ratio	21.6	22.2	21.7	16	20.6	21.9	19.3	8.2	18.2	21.7	19.4	32.2	27.5	26.1	28.7	28.2	25	19.6	29.6	18.6	39.4	29.2	28.6	34.3	28.8	29.6	29.7	26	25.8	33.7
14	Collagen I/III ratio	43.5	48.4	56.1	30.9	40	50	49.7	41.7	46	45.2	22.4	40.1	44.2	47.8	30.4	41	41.3	41.4	32.4	45.6	22.2	21.9	15.8	14.3	23.1	18.4	26.1	21.6	21.4	28.7
Time (day)		Mean	SD	N								Mean	SD	N								Mean	SD	N
7	Collagen I/III ratio	19.14	4.32979	10								25.49	4.75475	10								30.51	4.16158	10
14	Collagen I/III ratio	45.15	6.82825	10								38.66	7.86147	10								21.35	4.34543	10

## Sheet: Figure 8D
Time (day)		Hydrogel										HUVECvector-laden hydrogel										HUVECvegf165+-laden hydrogel
7	Vessel count/VS	7	3	7	6	8	11	7	7	3	9	13	5	7	12	9	5	12	9	8	8	15	17	14	8	15	11	12	11	15	10
14	Vessel count/VS	8	7	9	4	7	10	5	9	8	4	9	11	10	10	11	10	7	14	12	7	10	14	17	18	14	14	10	11	14	14
Time (day)		Mean	SD	N								Mean	SD	N								Mean	SD	N
7	Vessel count/VS	6.8	2.4404	10								8.8	2.82056	10								12.8	2.82056	10
14	Vessel count/VS	7.1	2.13177	10								10.1	2.13177	10								13.6	2.67499	10

## Sheet: Figure 8E
Time (day)		Hydrogel										HUVECvector-laden hydrogel										HUVECvegf165+-laden hydrogel
7	Mean gray value (Ki67)	5.72	8.08	4.56	6.81	7.3	6.21	5.12	6.81	8.46	6.38	6.85	8.5	8.13	7.07	10.23	8.92	7.44	8.16	9.83	6.02	11.36	11.83	14.25	11.15	9.92	9.57	12.82	11.78	13.47	11.6
14	Mean gray value (Ki67)	11.12	11.91	11.14	8.95	9.66	8.94	10.72	10.81	11	9.1	9.2	10.96	9.42	11.88	10.39	7.91	9.71	8.56	9.18	8.34	7.25	6.24	7.54	8.32	8.83	8.36	8.43	8.13	8.32	7.44
Time (day)		Mean	SD	N								Mean	SD	N								Mean	SD	N
7	Mean gray value (Ki67)	6.545	1.22587	10								8.115	1.32287	10								11.775	1.45259	10
14	Mean gray value (Ki67)	10.335	1.07528	10								9.555	1.22738	10								7.886	0.765974	10

## Sheet: Figure 8F
Time (day)		Hydrogel										HUVECvector-laden hydrogel										HUVECvegf165+-laden hydrogel
7	Mean gray value (PGC-1α)	25.62	20.84	18.22	17.59	22.19	22.1	21.24	16.47	24.48	27.5	16.85	17.39	14.61	17.86	22.95	15.59	23.78	18.19	26.11	16.42	29.47	31.76	37.69	33.64	32.41	20.83	30.67	32.5	29.06	28.71
14	Mean gray value (PGC-1α)	11.25	12.55	11.78	15.25	11.54	10.75	13.71	12.15	12.66	12.86	14.15	12.43	11.12	9.75	11.81	11.59	14.39	13.45	11.43	12.02	12.94	17.69	15.81	16.33	16.7	16.13	16.64	12.51	16.03	10.48
Time (day)		Mean	SD	N								Mean	SD	N								Mean	SD	N
7	Mean gray value (PGC-1α)	21.625	3.56503	10								18.975	3.88335	10								30.674	4.3508	10
14	Mean gray value (PGC-1α)	12.45	1.30583	10								12.214	1.4349	10								15.126	2.31646	10
