# Supplementary material for: A click chemistry-mediated all-peptide cell printing hydrogel platform for diabetic wound healing
Source: Nat Commun. 2023 Nov 29;14:7856. doi: 10.1038/s41467-023-43364-2 (PMC10687272; doi:10.1038/s41467-023-43364-2)
Supplement: Supplementary file 4 — Source Data [file 41467_2023_43364_MOESM4_ESM.zip › Source data/Figure S1.xlsx]

## Sheet: 1H NMR
γ-PGA-GMA		RGDC		γ-PGA-GMA-RGDC
f1 (ppm)	Intensity	f1 (ppm)	Intensity	f1 (ppm)	Intensity
-0.512238	-0.00608564	-1.19842	-11661300	-4.03725	-18001500
-0.51207	-0.00612493	-1.1981	-2543620	-4.03693	3481500
-0.511902	-0.00616415	-1.19779	-819200	-4.03662	9747380
-0.511733	-0.0062018	-1.19748	8593410	-4.03631	16013300
-0.511565	-0.00623606	-1.19717	8138750	-4.03599	21607800
-0.511397	-0.00626596	-1.19685	-9093120	-4.03568	27202400
-0.511229	-0.00629204	-1.19654	-24223700	-4.03537	7733350
-0.511061	-0.0063165	-1.19623	-35434500	-4.03506	-11735700
-0.510893	-0.00634307	-1.19592	-36552700	-4.03474	-6924350
-0.510725	-0.00637683	-1.1956	-26624000	-4.03443	-2113050
-0.510557	-0.00642174	-1.19529	-11681800	-4.03412	2698260
-0.510388	-0.00648031	-1.19498	-10526700	-4.03381	7509570
-0.51022	-0.00655203	-1.19467	-23158800	-4.03349	9859280
-0.510052	-0.00663212	-1.19435	-14004200	-4.03318	12209000
-0.509884	-0.00671309	-1.19404	-5804030	-4.03287	3817170
-0.509716	-0.00678549	-1.19373	9461760	-4.03256	-4574640
-0.509548	-0.00683968	-1.19342	16797700	-4.03224	-2029130
-0.50938	-0.00686852	-1.1931	10317800	-4.03193	516390
-0.509212	-0.00686874	-1.19279	1089540	-4.03162	20964400
-0.509043	-0.00684062	-1.19248	-11235300	-4.03131	41412500
-0.508875	-0.00678941	-1.19216	-40157200	-4.03099	38363500
-0.508707	-0.00672148	-1.19185	-33361900	-4.03068	35314400
-0.508539	-0.00664298	-1.19154	-8536060	-4.03037	21523900
-0.508371	-0.00655847	-1.19123	-4423680	-4.03006	7733350
-0.508203	-0.00646912	-1.19091	-10203100	-4.02974	9831300
-0.508035	-0.00637373	-1.1906	-24834000	-4.02943	11929300
-0.507867	-0.00626937	-1.19029	-40792100	-4.02912	14027200
-0.507698	-0.00615332	-1.18998	-51769300	-4.02881	16125200
-0.50753	-0.00602522	-1.18966	-34832400	-4.02849	20908500
-0.507362	-0.00588833	-1.18935	-24690700	-4.02818	25691800
-0.507194	-0.00574853	-1.18904	-42123300	-4.02787	19733600
-0.507026	-0.00561458	-1.18873	-46829600	-4.02756	13775500
-0.506858	-0.00549603	-1.18841	-26718200	-4.02724	11076100
-0.50669	-0.00540116	-1.1881	-20914200	-4.02693	8376720
-0.506522	-0.00533595	-1.18779	-29937700	-4.02662	5677350
-0.506353	-0.00530342	-1.18748	-39174100	-4.0263	2977990
-0.506185	-0.00530369	-1.18716	-34938900	-4.02599	10572600
-0.506017	-0.00533423	-1.18685	-31703000	-4.02568	18167200
-0.505849	-0.00539229	-1.18654	-21123100	-4.02537	25761800
-0.505681	-0.00547396	-1.18623	-6619140	-4.02505	33356400
-0.505513	-0.0055764	-1.18591	-10154000	-4.02474	35244500
-0.505345	-0.00569758	-1.1856	-14463000	-4.02443	37132700
-0.505177	-0.00583445	-1.18529	-19832800	-4.02412	28279300
-0.505009	-0.00598461	-1.18498	-34287600	-4.0238	19425900
-0.50484	-0.00614466	-1.18466	-34209800	-4.02349	18181200
-0.504672	-0.00630921	-1.18435	-27795500	-4.02318	16936400
-0.504504	-0.006472	-1.18404	-13434900	-4.02287	4950060
-0.504336	-0.00662509	-1.18373	-16814100	-4.02255	-7036240
-0.504168	-0.00676014	-1.18341	-13750300	-4.02224	-252860
-0.504	-0.00686823	-1.1831	-17932300	-4.02193	6530520
-0.503832	-0.00694202	-1.18279	-16298000	-4.02162	13313900
-0.503664	-0.00697538	-1.18247	-6520830	-4.0213	20097300
-0.503495	-0.00696486	-1.18216	-17735700	-4.02099	19943400
-0.503327	-0.00691009	-1.18185	-32256000	-4.02068	19789600
-0.503159	-0.0068137	-1.18154	-24571900	-4.02037	19635700
-0.502991	-0.00668192	-1.18122	-9592830	-4.02005	19481900
-0.502823	-0.00652227	-1.18091	2490370	-4.01974	22237200
-0.502655	-0.0063447	-1.1806	6733820	-4.01943	24992500
-0.502487	-0.00615886	-1.18029	12460000	-4.01912	27747800
-0.502319	-0.00597332	-1.17997	16064500	-4.0188	30503100
-0.50215	-0.00579436	-1.17966	22376400	-4.01849	24531000
-0.501982	-0.00562572	-1.17935	32198700	-4.01818	18558800
-0.501814	-0.00546708	-1.17904	14852100	-4.01787	12586600
-0.501646	-0.00531527	-1.17872	-5832700	-4.01755	6614440
-0.501478	-0.00516511	-1.17841	-19234800	-4.01724	5376650
-0.50131	-0.00501024	-1.1781	-24858600	-4.01693	4138860
-0.501142	-0.00484501	-1.17779	-36491300	-4.01661	-7840460
-0.500974	-0.00466565	-1.17747	-44834800	-4.0163	-19819800
-0.500805	-0.004471	-1.17716	-34451500	-4.01599	-20162400
-0.500637	-0.00426218	-1.17685	-29868000	-4.01568	-20505100
-0.500469	-0.00404279	-1.17654	-36061200	-4.01536	-10106200
-0.500301	-0.00381727	-1.17622	-23883800	-4.01505	292608
-0.500133	-0.00359012	-1.17591	-16334800	-4.01474	1012910
-0.499965	-0.00336594	-1.1756	-27340800	-4.01443	1733200
-0.499797	-0.00314887	-1.17529	-34537500	-4.01411	2453500
-0.499629	-0.00294368	-1.17497	-37867500	-4.0138	3173800
-0.49946	-0.00275654	-1.17466	-21618700	-4.01349	7250820
-0.499292	-0.00259482	-1.17435	-18288600	-4.01318	11327800
-0.499124	-0.00246741	-1.17404	-26337300	-4.01286	15404900
-0.498956	-0.00238308	-1.17372	-22630400	-4.01255	19481900
-0.498788	-0.00234944	-1.17341	-20340700	-4.01224	17852500
-0.49862	-0.00237086	-1.1731	-14397400	-4.01193	16223100
-0.498452	-0.00244767	-1.17279	-9428990	-4.01161	14593700
-0.498284	-0.00257644	-1.17247	-12640300	-4.0113	12964200
-0.498115	-0.00274986	-1.17216	-11714600	-4.01099	10215900
-0.497947	-0.00295819	-1.17185	-8269820	-4.01068	7467610
-0.497779	-0.00319066	-1.17153	-4460540	-4.01036	4719290
-0.497611	-0.00343612	-1.17122	-17748000	-4.01005	1970970
-0.497443	-0.00368232	-1.17091	-20574200	-4.00974	10132000
-0.497275	-0.00391705	-1.1706	-4018180	-4.00943	18293000
-0.497107	-0.00412684	-1.17028	26775600	-4.00911	8551550
-0.496939	-0.00429805	-1.16997	50483200	-4.0088	-1189950
-0.49677	-0.00441865	-1.16966	39374800	-4.00849	9656470
-0.496602	-0.00447979	-1.16935	18014200	-4.00818	20502900
-0.496434	-0.00447775	-1.16903	22589400	-4.00786	31349300
-0.496266	-0.00441545	-1.16872	44658700	-4.00755	42195700
-0.496098	-0.00430301	-1.16841	51286000	-4.00724	32741000
-0.49593	-0.00415464	-1.1681	21807100	-4.00692	23286200
-0.495762	-0.00398762	-1.16778	-2543620	-4.00661	-4071140
-0.495594	-0.00381781	-1.16747	-1884160	-4.0063	-31428400
-0.495425	-0.00365696	-1.16716	5656580	-4.00599	-16043500
-0.495257	-0.0035116	-1.16685	15405100	-4.00567	-658464
-0.495089	-0.00338267	-1.16653	9678850	-4.00536	3985010
-0.494921	-0.00326687	-1.16622	-102400	-4.00505	8628480
-0.494753	-0.00315968	-1.16591	-647168	-4.00474	4040950
-0.494585	-0.00305751	-1.1656	-8814590	-4.00442	-546573
-0.494417	-0.0029596	-1.16528	-23019500	-4.00411	5607420
-0.494249	-0.00286912	-1.16497	-13848600	-4.0038	11761400
-0.494081	-0.00279277	-1.16466	-14000100	-4.00349	11873300
-0.493912	-0.00273867	-1.16435	-21262300	-4.00317	11985200
-0.493744	-0.00271516	-1.16403	-22736900	-4.00286	12097100
-0.493576	-0.00272765	-1.16372	-18681900	-4.00255	12209000
-0.493408	-0.00277768	-1.16341	-14700500	-4.00224	7943140
-0.49324	-0.00286199	-1.1631	-30232600	-4.00192	3677310
-0.493072	-0.00297238	-1.16278	-33906700	-4.00161	10153000
-0.492904	-0.00309722	-1.16247	-35344400	-4.0013	16628700
-0.492736	-0.00322337	-1.16216	-44867600	-4.00099	4978040
-0.492567	-0.00333793	-1.16184	-51101700	-4.00067	-6672600
-0.492399	-0.00342987	-1.16153	-38916100	-4.00036	-7581710
-0.492231	-0.00349169	-1.16122	-28766200	-4.00005	-8490820
-0.492063	-0.00351893	-1.16091	-33120300	-3.99974	4754260
-0.491895	-0.00351092	-1.16059	-35053600	-3.99942	17999300
-0.491727	-0.00346945	-1.16028	-8372220	-3.99911	6180860
-0.491559	-0.00339829	-1.15997	8040450	-3.9988	-5637610
-0.491391	-0.00330231	-1.15966	6856700	-3.99849	-5371870
-0.491222	-0.00318799	-1.15934	12517400	-3.99817	-5106130
-0.491054	-0.00306194	-1.15903	5197820	-3.99786	-4840380
-0.490886	-0.00293147	-1.15872	-4210690	-3.99755	-4574640
-0.490718	-0.00280357	-1.15841	-2109440	-3.99724	-1189950
-0.49055	-0.00268454	-1.15809	21405700	-3.99692	2194750
-0.490382	-0.00257881	-1.15778	23060500	-3.99661	5579450
-0.490214	-0.00248839	-1.15747	14442500	-3.9963	8964150
-0.490046	-0.00241259	-1.15716	10190800	-3.99598	3621360
-0.489877	-0.00234842	-1.15684	-9863170	-3.99567	-1721430
-0.489709	-0.00229146	-1.15653	-16945200	-3.99536	3677310
-0.489541	-0.0022371	-1.15622	-1409020	-3.99505	9076040
-0.489373	-0.00218094	-1.15591	-9510910	-3.99473	12013200
-0.489205	-0.00212119	-1.15559	-27488300	-3.99442	14950300
-0.489037	-0.00205795	-1.15528	-22716400	-3.99411	17887400
-0.488869	-0.00199337	-1.15497	-11268100	-3.9938	20824600
-0.488701	-0.00193191	-1.15466	3309570	-3.99348	19286100
-0.488532	-0.00187891	-1.15434	8462340	-3.99317	17747600
-0.488364	-0.00183977	-1.15403	1941500	-3.99286	16209100
-0.488196	-0.00181875	-1.15372	-12800000	-3.99255	14670600
-0.488028	-0.00181759	-1.15341	-15216600	-3.99223	17314000
-0.48786	-0.00183465	-1.15309	-9891840	-3.99192	19957400
-0.487692	-0.00186427	-1.15278	-16306200	-3.99161	11859300
-0.487524	-0.00189741	-1.15247	-13422600	-3.9913	3761220
-0.487356	-0.00192284	-1.15215	3559420	-3.99098	3271700
-0.487187	-0.00192949	-1.15184	10330100	-3.99067	2782180
-0.487019	-0.00190951	-1.15153	6234110	-3.99036	-8448860
-0.486851	-0.00185879	-1.15122	2027520	-3.99005	-19679900
-0.486683	-0.0017792	-1.1509	15847400	-3.98973	-8756560
-0.486515	-0.00167709	-1.15059	36077600	-3.98942	2166780
-0.486347	-0.00156111	-1.15028	43429900	-3.98911	13090100
-0.486179	-0.00144096	-1.14997	29540400	-3.9888	24013500
-0.486011	-0.00132367	-1.14965	2850820	-3.98848	33817900
-0.485842	-0.00121441	-1.14934	-9609220	-3.98817	43622300
-0.485674	-0.0011155	-1.14903	-10108900	-3.98786	35524200
-0.485506	-0.00102818	-1.14872	-2392060	-3.98755	27426100
-0.485338	-0.000954494	-1.1484	-4784130	-3.98723	12964200
-0.48517	-0.000897389	-1.14809	-13266900	-3.98692	-1497650
-0.485002	-0.000861754	-1.14778	-4251650	-3.98661	1943000
-0.484834	-0.000852336	-1.14747	12042200	-3.98629	5383640
-0.484666	-0.000871777	-1.14715	14430200	-3.98598	3901090
-0.484498	-0.000919827	-1.14684	2359300	-3.98567	2418530
-0.484329	-0.000991099	-1.14653	-25903100	-3.98536	935980
-0.484161	-0.00107723	-1.14622	-32219100	-3.98504	-546573
-0.483993	-0.00116673	-1.1459	-20844500	-3.98473	-2364800
-0.483825	-0.0012493	-1.14559	-14581800	-3.98442	-4183030
-0.483657	-0.00131542	-1.14528	-6877180	-3.98411	-6001250
-0.483489	-0.00135973	-1.14497	12152800	-3.98379	-7819480
-0.483321	-0.00137989	-1.14465	28880900	-3.98348	-12323100
-0.483153	-0.00137653	-1.14434	29716500	-3.98317	-16826700
-0.482984	-0.00135266	-1.14403	24522800	-3.98286	-10588800
-0.482816	-0.00131179	-1.14372	19402800	-3.98254	-4350860
-0.482648	-0.0012581	-1.1434	1392640	-3.98223	-9134200
-0.48248	-0.00119538	-1.14309	-12365800	-3.98192	-13917500
-0.482312	-0.00112674	-1.14278	-12619800	-3.98161	-7959340
-0.482144	-0.00105432	-1.14246	-6307840	-3.98129	-2001150
-0.481976	-0.000979128	-1.14215	4358140	-3.98098	-7008270
-0.481808	-0.000900916	-1.14184	4485120	-3.98067	-12015400
-0.481639	-0.000818062	-1.14153	6914050	-3.98036	880035
-0.481471	-0.000728127	-1.14121	-413696	-3.98004	13775500
-0.481303	-0.000629244	-1.1409	-10125300	-3.97973	19845500
-0.481135	-0.00052069	-1.14059	-13643800	-3.97942	25915600
-0.480967	-0.000404086	-1.14028	-2666500	-3.97911	31985700
-0.480799	-0.000283197	-1.13996	2531330	-3.97879	38055800
-0.480631	-0.000164708	-1.13965	8568830	-3.97848	30027600
-0.480463	-5.59145e-05	-1.13934	16871400	-3.97817	21999400
-0.480294	3.5283e-05	-1.13903	16228400	-3.97786	13971300
-0.480126	0.000100928	-1.13871	-106496	-3.97754	5943100
-0.479958	0.000134784	-1.1384	-19943400	-3.97723	2390560
-0.47979	0.000132517	-1.13809	-40304600	-3.97692	-1161970
-0.479622	9.14173e-05	-1.13778	-32649200	-3.9766	-4714510
-0.479454	1.13908e-05	-1.13746	-2322430	-3.97629	-8267040
-0.479286	-0.000104757	-1.13715	3366910	-3.97598	-3539650
-0.479118	-0.000252543	-1.13684	-8278020	-3.97567	1187730
-0.478949	-0.000424894	-1.13653	-9699330	-3.97535	5915120
-0.478781	-0.000613196	-1.13621	1974270	-3.97504	10642500
-0.478613	-0.000809018	-1.1359	-4067330	-3.97473	23817700
-0.478445	-0.0010043	-1.13559	-17600500	-3.97442	36992800
-0.478277	-0.00119247	-1.13528	-17014800	-3.9741	25104400
-0.478109	-0.00136927	-1.13496	-8388610	-3.97379	13216000
-0.477941	-0.00153187	-1.13465	-217088	-3.97348	19901500
-0.477773	-0.00167788	-1.13434	3411970	-3.97317	26587000
-0.477604	-0.00180592	-1.13403	21790700	-3.97285	22530900
-0.477436	-0.00191429	-1.13371	16048100	-3.97254	18474900
-0.477268	-0.00200026	-1.1334	-3051520	-3.97223	26279300
-0.4771	-0.00206219	-1.13309	-6623230	-3.97192	34083600
-0.476932	-0.00209776	-1.13277	-9990140	-3.9716	16824500
-0.476764	-0.00210628	-1.13246	-8544260	-3.97129	-434683
-0.476596	-0.00208766	-1.13215	-22270000	-3.97098	1998940
-0.476428	-0.00204381	-1.13184	-43372500	-3.97067	4432570
-0.476259	-0.00197712	-1.13152	-38387700	-3.97035	6866200
-0.476091	-0.00189239	-1.13121	-21749800	-3.97004	9299820
-0.475923	-0.00179512	-1.1309	-16318500	-3.96973	7929160
-0.475755	-0.00169218	-1.13059	-23306200	-3.96942	6558490
-0.475587	-0.0015911	-1.13027	-32788500	-3.9691	5187830
-0.475419	-0.00149906	-1.12996	-19456000	-3.96879	3817170
-0.475251	-0.00142063	-1.12965	-6651900	-3.96848	1775160
-0.475083	-0.00135887	-1.12934	-21205000	-3.96817	-266846
-0.474915	-0.00131292	-1.12902	-35844100	-3.96785	-2308850
-0.474746	-0.0012799	-1.12871	-39505900	-3.96754	-4350860
-0.474578	-0.00125577	-1.1284	-33374200	-3.96723	-4315900
-0.47441	-0.0012379	-1.12809	-21860400	-3.96691	-4280930
-0.474242	-0.00122636	-1.12777	-10469400	-3.9666	-14987500
-0.474074	-0.00122459	-1.12746	-10047500	-3.96629	-25694000
-0.473906	-0.0012388	-1.12715	-25096200	-3.96598	-27673100
-0.473738	-0.00127634	-1.12684	-24313900	-3.96566	-29652200
-0.47357	-0.00134211	-1.12652	-19111900	-3.96535	-31631200
-0.473401	-0.00143689	-1.12621	-7548930	-3.96504	-33610300
-0.473233	-0.00155736	-1.1259	-11739100	-3.96473	-28484300
-0.473065	-0.00169471	-1.12559	-26722300	-3.96441	-23358300
-0.472897	-0.00183947	-1.12527	-20836400	-3.9641	-18232300
-0.472729	-0.00198098	-1.12496	-9854980	-3.96379	-13106300
-0.472561	-0.00211111	-1.12465	-23588900	-3.96348	-16707800
-0.472393	-0.00222454	-1.12434	-43765800	-3.96316	-20309300
-0.472225	-0.00231917	-1.12402	-48136200	-3.96285	-13169300
-0.472056	-0.00239234	-1.12371	-42950700	-3.96254	-6029220
-0.471888	-0.0024431	-1.1234	-28778500	-3.96223	-4204010
-0.47172	-0.00246803	-1.12309	5079040	-3.96191	-2378790
-0.471552	-0.00246145	-1.12277	20578300	-3.9616	-553567
-0.471384	-0.00241857	-1.12246	18591700	-3.96129	1271650
-0.471216	-0.00233457	-1.12215	7028740	-3.96098	-707416
-0.471048	-0.00220659	-1.12183	-17711100	-3.96066	-2686490
-0.47088	-0.00203503	-1.12152	-31604700	-3.96035	-4665560
-0.470711	-0.00182354	-1.12121	-37109800	-3.96004	-6644620
-0.470543	-0.00157789	-1.1209	-38170600	-3.95973	-4819400
-0.470375	-0.00130734	-1.12058	-35823600	-3.95941	-2994190
-0.470207	-0.00102145	-1.12027	-16842800	-3.9591	-1168970
-0.470039	-0.000730494	-1.11996	-8663040	-3.95879	656253
-0.469871	-0.000446058	-1.11965	-18018300	-3.95848	6957110
-0.469703	-0.000177181	-1.11933	-26816500	-3.95816	13258000
-0.469535	6.7949e-05	-1.11902	-39800800	-3.95785	19558800
-0.469366	0.000285757	-1.11871	-39403500	-3.95754	25859700
-0.469198	0.000474911	-1.1184	-18128900	-3.95722	28482100
-0.46903	0.000638639	-1.11808	-4104190	-3.95691	31104600
-0.468862	0.000783559	-1.11777	-11001900	-3.9566	33727000
-0.468694	0.0009159	-1.11746	-18772000	-3.95629	36349400
-0.468526	0.00104338	-1.11715	-31178800	-3.95597	16593700
-0.468358	0.00116954	-1.11683	-39579600	-3.95566	-3162020
-0.46819	0.00129443	-1.11652	-24719400	-3.95535	-5015210
-0.468021	0.00141438	-1.11621	-10539000	-3.95504	-6868410
-0.467853	0.00152189	-1.1159	-10395600	-3.95472	6271780
-0.467685	0.00160849	-1.11558	4689920	-3.95441	19412000
-0.467517	0.00166501	-1.11527	3641340	-3.9541	21810600
-0.467349	0.00168546	-1.11496	5566460	-3.95379	24209300
-0.467181	0.00166562	-1.11465	10612700	-3.95347	15642600
-0.467013	0.00160576	-1.11433	16093200	-3.95316	7075990
-0.466845	0.00150943	-1.11402	34844700	-3.95285	16411900
-0.466676	0.00138489	-1.11371	24412200	-3.95254	25747800
-0.466508	0.00124127	-1.1134	3608580	-3.95222	29852800
-0.46634	0.00108946	-1.11308	-806912	-3.95191	33957800
-0.466172	0.000940987	-1.11277	-26431500	-3.9516	38062800
-0.466004	0.000805294	-1.11246	-28471300	-3.95129	42167800
-0.465836	0.000689807	-1.11214	-17219600	-3.95097	23894600
-0.465668	0.000599125	-1.11183	-5554180	-3.95066	5621410
-0.4655	0.000534931	-1.11152	11001900	-3.95035	5250770
-0.465332	0.000498013	-1.11121	10485800	-3.95004	4880130
-0.465163	0.000486344	-1.11089	-6651900	-3.94972	5852180
-0.464995	0.000499983	-1.11058	-6991870	-3.94941	6824240
-0.464827	0.000536196	-1.11027	-15609900	-3.9491	7796290
-0.464659	0.000594223	-1.10996	-15274000	-3.94879	8768340
-0.464491	0.000673141	-1.10964	270336	-3.94847	3474500
-0.464323	0.000769866	-1.10933	8339460	-3.94816	-1819330
-0.464155	0.00088042	-1.10902	15478800	-3.94785	-7113170
-0.463987	0.000998728	-1.10871	23994400	-3.94754	-12407000
-0.463818	0.00111805	-1.10839	21454800	-3.94722	782130
-0.46365	0.00123048	-1.10808	18714600	-3.94691	13971300
-0.463482	0.00132892	-1.10777	18968600	-3.9466	9257860
-0.463314	0.00140654	-1.10746	17530900	-3.94628	4544460
-0.463146	0.00145857	-1.10714	8372220	-3.94597	4754260
-0.462978	0.00148352	-1.10683	11309100	-3.94566	4964050
-0.46281	0.0014815	-1.10652	14172200	-3.94535	5173850
-0.462642	0.00145589	-1.10621	14020600	-3.94503	5383640
-0.462473	0.00141147	-1.10589	11518000	-3.94472	9957180
-0.462305	0.00135342	-1.10558	13434900	-3.94441	14530700
-0.462137	0.00128699	-1.10527	11456500	-3.9441	8362730
-0.461969	0.00121551	-1.10496	-10494000	-3.94378	2194750
-0.461801	0.00113949	-1.10464	-26587100	-3.94347	-1959200
-0.461633	0.00105772	-1.10433	-12435500	-3.94316	-6113140
-0.461465	0.00096753	-1.10402	-20394000	-3.94285	474431
-0.461297	0.000866901	-1.10371	-42631200	-3.94253	7062000
-0.461128	0.000755605	-1.10339	-35270700	-3.94222	13873400
-0.46096	0.000636693	-1.10308	-22024200	-3.94191	20684700
-0.460792	0.000517894	-1.10277	-24731600	-3.9416	16754500
-0.460624	0.000409014	-1.10245	-22880300	-3.94128	12824400
-0.460456	0.000321875	-1.10214	-21127200	-3.94097	18293000
-0.460288	0.000266871	-1.10183	-18518000	-3.94066	23761700
-0.46012	0.000250278	-1.10152	-23818200	-3.94035	29230400
-0.459952	0.000274016	-1.1012	-25231400	-3.94003	34699000
-0.459783	0.000333186	-1.10089	-21463000	-3.93972	25062400
-0.459615	0.00041862	-1.10058	-25137200	-3.93941	15425800
-0.459447	0.000516841	-1.10027	-10227700	-3.9391	5789250
-0.459279	0.000613215	-1.09995	11300900	-3.93878	-3847350
-0.459111	0.000693193	-1.09964	3923970	-3.93847	9341780
-0.458943	0.000744297	-1.09933	-25219100	-3.93816	22530900
-0.458775	0.000757547	-1.09902	-35766300	-3.93785	10656500
-0.458607	0.000728583	-1.0987	-32493600	-3.93753	-1217920
-0.458438	0.000657431	-1.09839	-24907800	-3.93722	-6686580
-0.45827	0.000547986	-1.09808	-19992600	-3.93691	-12155200
-0.458102	0.000407459	-1.09777	-999424	-3.93659	-6882390
-0.457934	0.000244466	-1.09745	4423680	-3.93628	-1609540
-0.457766	6.90354e-05	-1.09714	-4943870	-3.93597	-8420890
-0.457598	-0.000109756	-1.09683	-16527400	-3.93566	-15232200
-0.45743	-0.000283022	-1.09652	-30130200	-3.93534	-4141070
-0.457262	-0.000443705	-1.0962	-16207900	-3.93503	6950110
-0.457093	-0.000585471	-1.09589	-8015870	-3.93472	3775210
-0.456925	-0.000703091	-1.09558	-3264510	-3.93441	600308
-0.456757	-0.000793237	-1.09527	-11153400	-3.93409	-13316100
-0.456589	-0.000854239	-1.09495	-23212000	-3.93378	-27232500
-0.456421	-0.000888322	-1.09464	-16470000	-3.93347	-16309200
-0.456253	-0.000900103	-1.09433	-10092500	-3.93316	-5385850
-0.456085	-0.000898399	-1.09402	-29278200	-3.93284	-5204030
-0.455917	-0.000893128	-1.0937	-47452200	-3.93253	-5022210
-0.455749	-0.000894789	-1.09339	-58437600	-3.93222	-6826450
-0.45558	-0.000910536	-1.09308	-70742000	-3.93191	-8630690
-0.455412	-0.000942723	-1.09276	-57950200	-3.93159	-10434900
-0.455244	-0.000988465	-1.09245	-41619500	-3.93128	-12239200
-0.455076	-0.00103976	-1.09214	-44752900	-3.93097	-4644580
-0.454908	-0.00108573	-1.09183	-51253200	-3.93066	2950020
-0.45474	-0.00111582	-1.09151	-44826600	-3.93034	-7357930
-0.454572	-0.0011229	-1.0912	-30863400	-3.93003	-17665900
-0.454404	-0.00110498	-1.09089	-4096000	-3.92972	-8448860
-0.454235	-0.00106647	-1.09058	2646020	-3.92941	768144
-0.454067	-0.0010168	-1.09026	1236990	-3.92909	9985150
-0.453899	-0.000968486	-1.08995	-7720960	-3.92878	19202200
-0.453731	-0.000934603	-1.08964	-21061600	-3.92847	12083100
-0.453563	-0.000927738	-1.08933	-16285700	-3.92816	4964050
-0.453395	-0.000955783	-1.08901	-6696960	-3.92784	8586520
-0.453227	-0.00102302	-1.0887	-17862700	-3.92753	12209000
-0.453059	-0.00112804	-1.08839	-35872800	-3.92722	9887250
-0.45289	-0.00126576	-1.08808	-51658800	-3.9269	7565510
-0.452722	-0.0014266	-1.08776	-57339900	-3.92659	15985300
-0.452554	-0.001599	-1.08745	-41816100	-3.92628	24405100
-0.452386	-0.00176912	-1.08714	-24916000	-3.92597	26559000
-0.452218	-0.00192441	-1.08683	-1871870	-3.92565	28712900
-0.45205	-0.00205397	-1.08651	8876030	-3.92534	20125300
-0.451882	-0.00214964	-1.0862	16273400	-3.92503	11537600
-0.451714	-0.00220725	-1.08589	8355840	-3.92472	15034200
-0.451545	-0.00222587	-1.08558	5128190	-3.9244	18530800
-0.451377	-0.00220852	-1.08526	6770690	-3.92409	11285900
-0.451209	-0.00215919	-1.08495	-13484000	-3.92378	4040950
-0.451041	-0.00208359	-1.08464	-17924100	-3.92347	-2756420
-0.450873	-0.00198854	-1.08433	-24305700	-3.92315	-9553790
-0.450705	-0.00187954	-1.08401	-18731000	-3.92284	-5609630
-0.450537	-0.00176275	-1.0837	-14585900	-3.92253	-1665480
-0.450369	-0.00164316	-1.08339	-27983900	-3.92222	-8952370
-0.4502	-0.00152489	-1.08308	-16961500	-3.9219	-16239300
-0.450032	-0.0014106	-1.08276	-5398530	-3.92159	-5623620
-0.449864	-0.0013021	-1.08245	-18473000	-3.92128	4992020
-0.449696	-0.00119943	-1.08214	-22057000	-3.92097	6208840
-0.449528	-0.00110202	-1.08182	-3309570	-3.92065	7425650
-0.44936	-0.0010101	-1.08151	3133440	-3.92034	8642460
-0.449192	-0.000924003	-1.0812	-4145150	-3.92003	9859270
-0.449024	-0.000845588	-1.08089	-7991300	-3.91972	9509620
-0.448855	-0.000777563	-1.08057	-17797100	-3.9194	9159960
-0.448687	-0.000722715	-1.08026	-20512800	-3.91909	8810300
-0.448519	-0.000682465	-1.07995	-28471300	-3.91878	8460640
-0.448351	-0.000656417	-1.07964	-20152300	-3.91847	8334760
-0.448183	-0.000641665	-1.07932	-10719200	-3.91815	8208890
-0.448015	-0.000632197	-1.07901	-23998500	-3.91784	18824500
-0.447847	-0.000620446	-1.0787	-33374200	-3.91753	29440200
-0.447679	-0.000598596	-1.07839	-32227300	-3.91721	23377100
-0.44751	-0.000558991	-1.07807	-18972700	-3.9169	17314000
-0.447342	-0.000495797	-1.07776	-10252300	-3.91659	11250900
-0.447174	-0.00040546	-1.07745	-12992500	-3.91628	5187830
-0.447006	-0.000286728	-1.07714	-22892500	-3.91596	2481470
-0.446838	-0.000140754	-1.07682	-10641400	-3.91565	-224887
-0.44667	2.94103e-05	-1.07651	-3731460	-3.91534	-2931250
-0.446502	0.000218321	-1.0762	-4554750	-3.91503	-5637610
-0.446334	0.000419162	-1.07589	-30289900	-3.91471	2173770
-0.446166	0.000623669	-1.07557	-38121500	-3.9144	9985150
-0.445997	0.000822834	-1.07526	-35987500	-3.91409	17796500
-0.445829	0.00100867	-1.07495	-26689500	-3.91378	25607900
-0.445661	0.00117265	-1.07464	-12574700	-3.91346	30286300
-0.445493	0.00130867	-1.07432	-720896	-3.91315	34964800
-0.445325	0.00141094	-1.07401	-5541890	-3.91284	28901700
-0.445157	0.00147549	-1.0737	-25985000	-3.91253	22838600
-0.444989	0.00149946	-1.07339	-31178800	-3.91221	8761350
-0.444821	0.0014816	-1.07307	-24313900	-3.9119	-5315920
-0.444652	0.00142279	-1.07276	-12402700	-3.91159	-8651670
-0.444484	0.00132707	-1.07245	-11489300	-3.91128	-11987400
-0.444316	0.00120224	-1.07213	-26951700	-3.91096	3474500
-0.444148	0.00105974	-1.07182	-21860400	-3.91065	18936400
-0.44398	0.000914071	-1.07151	-21553200	-3.91034	23656800
-0.443812	0.000781096	-1.0712	-13729800	-3.91003	28377200
-0.443644	0.000675004	-1.07088	4407300	-3.90971	36790000
-0.443476	0.000607137	-1.07057	2277380	-3.9094	45202800
-0.443307	0.000583726	-1.07026	-6815740	-3.90909	64357100
-0.443139	0.000605442	-1.06995	-5877760	-3.90878	83511400
-0.442971	0.000668637	-1.06963	9498620	-3.90846	69322300
-0.442803	0.000766056	-1.06932	13156400	-3.90815	55133100
-0.442635	0.000889451	-1.06901	2007040	-3.90784	40944000
-0.442467	0.00102992	-1.0687	-16015400	-3.90753	26754800
-0.442299	0.00117976	-1.06838	-27545600	-3.90721	31076600
-0.442131	0.00133167	-1.06807	-21315600	-3.9069	35398400
-0.441962	0.00147849	-1.06776	-17780700	-3.90659	28978600
-0.441794	0.00161306	-1.06745	-26464300	-3.90627	22558900
-0.441626	0.00172879	-1.06713	-39071700	-3.90596	16586700
-0.441458	0.00181986	-1.06682	-66437100	-3.90565	10614500
-0.44129	0.00188199	-1.06651	-70152200	-3.90534	22544900
-0.441122	0.00191414	-1.0662	-63860700	-3.90502	34475300
-0.440954	0.00191787	-1.06588	-56283100	-3.90471	30796800
-0.440786	0.00189809	-1.06557	-45543400	-3.9044	27118400
-0.440617	0.00186144	-1.06526	-54300700	-3.90409	23440000
-0.440449	0.00181576	-1.06495	-72577000	-3.90377	19761600
-0.440281	0.00176858	-1.06463	-69247000	-3.90346	35328400
-0.440113	0.00172689	-1.06432	-57032700	-3.90315	50895200
-0.439945	0.00169666	-1.06401	-36184100	-3.90284	34237500
-0.439777	0.00168329	-1.0637	-27168800	-3.90252	17579700
-0.439609	0.00169146	-1.06338	-18649100	-3.90221	14125100
-0.439441	0.0017243	-1.06307	2699260	-3.9019	10670500
-0.439272	0.00178358	-1.06276	13422600	-3.90159	7215850
-0.439104	0.00186769	-1.06244	19308500	-3.90127	3761220
-0.438936	0.00197169	-1.06213	6340610	-3.90096	-9763580
-0.438768	0.0020862	-1.06182	-7544830	-3.90065	-23288400
-0.4386	0.00219879	-1.06151	-17924100	-3.90034	-18910700
-0.438432	0.00229585	-1.06119	-31862800	-3.90002	-14532900
-0.438264	0.00236536	-1.06088	-33988600	-3.89971	306594
-0.438096	0.00239949	-1.06057	-28184600	-3.8994	15146100
-0.437927	0.00239801	-1.06026	-26578900	-3.89909	19244100
-0.437759	0.00236771	-1.05994	-27693100	-3.89877	23342100
-0.437591	0.00232186	-1.05963	-8138750	-3.89846	25873700
-0.437423	0.00227821	-1.05932	-2748420	-3.89815	28405200
-0.437255	0.00225484	-1.05901	-15343600	-3.89784	30936700
-0.437087	0.00226647	-1.05869	-34050000	-3.89752	33468200
-0.436919	0.00232197	-1.05838	-47702000	-3.89721	30908700
-0.436751	0.00242266	-1.05807	-43057200	-3.8969	28349200
-0.436583	0.0025622	-1.05776	-26165200	-3.89658	15048200
-0.436414	0.00272853	-1.05744	-11264000	-3.89627	1747190
-0.436246	0.00290609	-1.05713	6668290	-3.89596	3663320
-0.436078	0.00307827	-1.05682	12812300	-3.89565	5579450
-0.43591	0.0032298	-1.05651	9613310	-3.89533	7495580
-0.435742	0.00334831	-1.05619	12419100	-3.89502	9411710
-0.435574	0.00342587	-1.05588	12914700	-3.89471	362540
-0.435406	0.00345969	-1.05557	5595140	-3.8944	-8686630
-0.435238	0.00345154	-1.05526	-3756030	-3.89408	166731
-0.435069	0.00340862	-1.05494	-8896510	-3.89377	9020090
-0.434901	0.00334107	-1.05463	-7987200	-3.89346	5565460
-0.434733	0.00326204	-1.05432	-8437760	-3.89315	2110830
-0.434565	0.00318355	-1.05401	-19484700	-3.89283	16558700
-0.434397	0.0031159	-1.05369	-30998500	-3.89252	31006600
-0.434229	0.00306466	-1.05338	-27951100	-3.89221	17383900
-0.434061	0.00302999	-1.05307	-27111400	-3.8919	3761220
-0.433893	0.0030084	-1.05275	-21696500	-3.89158	15202100
-0.433724	0.00299243	-1.05244	-5005310	-3.89127	26642900
-0.433556	0.00297456	-1.05213	-1302530	-3.89096	22419000
-0.433388	0.00294924	-1.05182	-9469950	-3.89065	18195100
-0.43322	0.00291409	-1.0515	-22188000	-3.89033	13971300
-0.433052	0.00287024	-1.05119	-25358300	-3.89002	9747380
-0.432884	0.00282193	-1.05088	-34586600	-3.88971	1271650
-0.432716	0.00277477	-1.05057	-40235000	-3.8894	-7204080
-0.432548	0.00273455	-1.05025	-36925400	-3.88908	-15679800
-0.432379	0.00270524	-1.04994	-55033900	-3.88877	-24155500
-0.432211	0.0026893	-1.04963	-61288400	-3.88846	-18085500
-0.432043	0.00268791	-1.04932	-43241500	-3.88815	-12015400
-0.431875	0.00269987	-1.049	-32415700	-3.88783	-5945310
-0.431707	0.00272335	-1.04869	-36446200	-3.88752	124772
-0.431539	0.00275496	-1.04838	-37445600	-3.88721	-1490650
-0.431371	0.00278948	-1.04807	-37036000	-3.88689	-3106080
-0.431203	0.00281989	-1.04775	-15392800	-3.88658	-15463000
-0.431034	0.00283832	-1.04744	9502720	-3.88627	-27820000
-0.430866	0.00283739	-1.04713	17612800	-3.88596	-20707900
-0.430698	0.00281154	-1.04682	22196200	-3.88564	-13595800
-0.43053	0.00275947	-1.0465	25944100	-3.88533	-6483780
-0.430362	0.0026843	-1.04619	10768400	-3.88502	628281
-0.430194	0.00259363	-1.04588	-9953280	-3.88471	4719290
-0.430026	0.0024973	-1.04557	-19693600	-3.88439	8810300
-0.429858	0.00240565	-1.04525	-32428000	-3.88408	12901300
-0.429689	0.00232715	-1.04494	-33919000	-3.88377	16992300
-0.429521	0.00226713	-1.04463	-28545000	-3.88346	17279000
-0.429353	0.0022268	-1.04432	-34279400	-3.88314	17565800
-0.429185	0.00220578	-1.044	-38912000	-3.88283	17852500
-0.429017	0.00220269	-1.04369	-47829000	-3.88252	18139200
-0.428849	0.00221725	-1.04338	-53813200	-3.88221	6551500
-0.428681	0.00225116	-1.04306	-40419300	-3.88189	-5036190
-0.428513	0.00230815	-1.04275	-36352000	-3.88158	-5882370
-0.428344	0.00239242	-1.04244	-32161800	-3.88127	-6728540
-0.428176	0.00250735	-1.04213	-38375400	-3.88096	-18987600
-0.428008	0.0026539	-1.04181	-44011500	-3.88064	-31246600
-0.42784	0.00282892	-1.0415	-52596700	-3.88033	-18442100
-0.427672	0.00302607	-1.04119	-56602600	-3.88002	-5637610
-0.427504	0.0032349	-1.04088	-55242800	-3.87971	4369630
-0.427336	0.00344329	-1.04056	-51490800	-3.87939	14376900
-0.427168	0.00363793	-1.04025	-36479000	-3.87908	6481570
-0.427	0.00380604	-1.03994	-30736400	-3.87877	-1413730
-0.426831	0.00393531	-1.03963	-37118000	-3.87846	-1029100
-0.426663	0.00401652	-1.03931	-52150300	-3.87814	-644478
-0.426495	0.00404243	-1.039	-44564500	-3.87783	-259853
-0.426327	0.00400905	-1.03869	-32280600	-3.87752	124772
-0.426159	0.00391624	-1.03838	-25882600	-3.8772	-4644580
-0.425991	0.00376734	-1.03806	-27500500	-3.87689	-9413920
-0.425823	0.0035696	-1.03775	-22405100	-3.87658	2376580
-0.425655	0.00333385	-1.03744	-9412610	-3.87627	14167100
-0.425486	0.0030739	-1.03713	-1482750	-3.87595	35804000
-0.425318	0.00280498	-1.03681	-3043330	-3.87564	35957800
-0.42515	0.00254304	-1.0365	-12697600	-3.87533	23132300
-0.424982	0.00230252	-1.03619	-16085000	-3.87502	10306800
-0.424814	0.00209539	-1.03588	-8376320	-3.8747	3635350
-0.424646	0.00192923	-1.03556	5402620	-3.87439	-3036140
-0.424478	0.00180686	-1.03525	13975600	-3.87408	10432700
-0.42431	0.00172697	-1.03494	10403800	-3.87377	-11903500
-0.424141	0.00168428	-1.03463	9682940	-3.87345	-10071300
-0.423973	0.00167153	-1.03431	4919300	-3.87314	-8239070
-0.423805	0.00168139	-1.034	12279800	-3.87283	-8644670
-0.423637	0.00170806	-1.03369	11419600	-3.87252	-9050280
-0.423469	0.00174797	-1.03338	1032190	-3.8722	-20421200
-0.423301	0.0018006	-1.03306	-8744960	-3.87189	-31792100
-0.423133	0.00186668	-1.03275	-30130200	-3.87158	-23917800
-0.422965	0.00194712	-1.03244	-31756300	-3.87127	-16043500
-0.422796	0.00204116	-1.03212	-27185200	-3.87095	-25847900
-0.422628	0.00214509	-1.03181	-25522200	-3.87064	-14169300
-0.42246	0.00225234	-1.0315	-16638000	-3.87033	-14574900
-0.422292	0.00235329	-1.03119	1331200	-3.87002	-14980500
-0.422124	0.00243726	-1.03087	16531500	-3.8697	-12644800
-0.421956	0.00249497	-1.03056	-5677060	-3.86939	-10309000
-0.421788	0.00251909	-1.03025	-23781400	-3.86908	-7973330
-0.42162	0.00250733	-1.02994	-24547300	-3.86877	-5637610
-0.421451	0.00246215	-1.02962	-30105600	-3.86845	-11358000
-0.421283	0.0023913	-1.02931	-31522800	-3.86814	-17078400
-0.421115	0.00230628	-1.029	-37953500	-3.86783	-16980500
-0.420947	0.00222117	-1.02869	-45412400	-3.86751	4600410
-0.420779	0.00215044	-1.02837	-32526300	-3.8672	-4763460
-0.420611	0.00210641	-1.02806	-16781300	-3.86689	-14127300
-0.420443	0.00209778	-1.02775	-2990080	-3.86658	-11407000
-0.420275	0.00212835	-1.02744	5140480	-3.86626	-8686630
-0.420106	0.00219661	-1.02712	13516800	-3.86595	-5742500
-0.419938	0.00229697	-1.02681	4165630	-3.86564	-2798380
-0.41977	0.00242111	-1.0265	-12927000	-3.86533	145751
-0.419602	0.0025605	-1.02619	-16580600	-3.86501	3089880
-0.419434	0.00270758	-1.02587	-26136600	-3.8647	1949990
-0.419266	0.00285777	-1.02556	-34570200	-3.86439	810103
-0.419098	0.00300882	-1.02525	-34164700	-3.86408	10411700
-0.41893	0.00316048	-1.02494	-14577700	-3.86376	20013400
-0.418761	0.00331357	-1.02462	7344130	-3.86345	30957700
-0.418593	0.00346698	-1.02431	19714000	-3.86314	41902000
-0.418425	0.00361782	-1.024	-126976	-3.86283	54189000
-0.418257	0.00376026	-1.02369	-16531500	-3.86251	44993000
-0.418089	0.00388626	-1.02337	-3313660	-3.8622	46063000
-0.417921	0.00398645	-1.02306	2473980	-3.86189	47132900
-0.417753	0.00405224	-1.02275	-5402620	-3.86158	46860200
-0.417585	0.0040768	-1.02243	-11960300	-3.86126	46587400
-0.417417	0.00405675	-1.02212	-11669500	-3.86095	47881200
-0.417248	0.00399317	-1.02181	-5185540	-3.86064	49174900
-0.41708	0.00389103	-1.0215	-5779460	-3.86033	20481900
-0.416912	0.00375867	-1.02118	-1163260	-3.86001	13271900
-0.416744	0.00360655	-1.02087	6037500	-3.8597	27992600
-0.416576	0.00344515	-1.02056	-1835010	-3.85939	42713200
-0.416408	0.00328442	-1.02025	-3010560	-3.85908	40874000
-0.41624	0.00313083	-1.01993	-5980160	-3.85876	39034800
-0.416072	0.00298809	-1.01962	-14647300	-3.85845	27125400
-0.415903	0.0028564	-1.01931	-22855700	-3.85814	15216000
-0.415735	0.00273408	-1.019	-18612200	-3.85783	3306670
-0.415567	0.00261885	-1.01868	-14991400	-3.85751	-8602710
-0.415399	0.00250916	-1.01837	-118784	-3.8572	-16477000
-0.415231	0.00240566	-1.01806	-770048	-3.85689	-24351300
-0.415063	0.0023107	-1.01775	7335940	-3.85657	-7162120
-0.414895	0.00222792	-1.01743	15634400	-3.85626	10027100
-0.414727	0.00216102	-1.01712	17567700	-3.85595	-3217970
-0.414558	0.00211206	-1.01681	12640300	-3.85564	-16463000
-0.41439	0.00208085	-1.0165	-6950910	-3.85532	-11805600
-0.414222	0.00206481	-1.01618	-15532000	-3.85501	-7148130
-0.414054	0.00205922	-1.01587	-13013000	-3.8547	-924205
-0.413886	0.00205899	-1.01556	557056	-3.85439	5299720
-0.413718	0.0020596	-1.01525	14696400	-3.85407	11523700
-0.41355	0.00205811	-1.01493	14131200	-3.85376	17747600
-0.413382	0.00205231	-1.01462	-573440	-3.85345	16586700
-0.413213	0.00204157	-1.01431	823296	-3.85314	15425800
-0.413045	0.00202415	-1.014	2392060	-3.85282	2180770
-0.412877	0.00199859	-1.01368	-13213700	-3.85251	10418700
-0.412709	0.00196236	-1.01337	-14999600	-3.8522	8950160
-0.412541	0.00191281	-1.01306	1175550	-3.85189	7481590
-0.412373	0.00184853	-1.01274	10977300	-3.85157	7355720
-0.412205	0.00177002	-1.01243	8359940	-3.85126	7229840
-0.412037	0.00168058	-1.01212	9515010	-3.85095	-5875380
-0.411868	0.00158609	-1.01181	-585728	-3.85064	-18980600
-0.4117	0.00149459	-1.01149	-24612900	-3.85032	138758
-0.411532	0.00141489	-1.01118	-28422100	-3.85001	19258100
-0.411364	0.00135529	-1.01087	-15147000	-3.8497	10964200
-0.411196	0.00132271	-1.01056	-5947390	-3.84939	2670290
-0.411028	0.00132089	-1.01024	9641980	-3.84907	5117900
-0.41086	0.0013512	-1.00993	18133000	-3.84876	7565510
-0.410692	0.00141166	-1.00962	16699400	-3.84845	10236900
-0.410523	0.00149782	-1.00931	10653700	-3.84814	12908300
-0.410355	0.00160336	-1.00899	-2998270	-3.84782	15579700
-0.410187	0.00172097	-1.00868	-9211900	-3.84751	18251100
-0.410019	0.00184311	-1.00837	-7462910	-3.8472	4579430
-0.409851	0.00196255	-1.00806	4534270	-3.84688	-9085240
-0.409683	0.00207288	-1.00774	19439600	-3.84657	2306640
-0.409515	0.00216911	-1.00743	17608700	-3.84626	13705500
-0.409347	0.00224694	-1.00712	18276400	-3.84595	17712600
-0.409178	0.00230334	-1.00681	9289730	-3.84563	21726700
-0.40901	0.00233633	-1.00649	4112380	-3.84532	7831250
-0.408842	0.00234601	-1.00618	21426200	-3.84501	-6057200
-0.408674	0.00233446	-1.00587	22741000	-3.8447	2649310
-0.408506	0.0023075	-1.00556	-11796500	-3.84438	11362800
-0.408338	0.00227414	-1.00524	-42623000	-3.84407	9327790
-0.40817	0.00224626	-1.00493	-41390100	-3.84376	7299770
-0.408002	0.00223697	-1.00462	-26505200	-3.84345	16453800
-0.407834	0.00225776	-1.00431	1052670	-3.84313	25614900
-0.407665	0.00231549	-1.00399	176128	-3.84282	24027500
-0.407497	0.0024099	-1.00368	-6328320	-3.84251	22447000
-0.407329	0.00253262	-1.00337	-15253500	-3.8422	40020900
-0.407161	0.00266792	-1.00305	-32727000	-3.84188	57601700
-0.406993	0.00279627	-1.00274	-39186400	-3.84157	49216900
-0.406825	0.00289754	-1.00243	-9302020	-3.84126	19356000
-0.406657	0.00295573	-1.00212	19849200	-3.84095	5376650
-0.406489	0.00296259	-1.0018	21872600	-3.84063	12887300
-0.40632	0.00291947	-1.00149	14172200	-3.84032	23523900
-0.406152	0.00283645	-1.00118	2887680	-3.84001	34167600
-0.405984	0.00272977	-1.00087	12935200	-3.8397	32608100
-0.405816	0.00261952	-1.00055	18231300	-3.83938	9572550
-0.405648	0.00252519	-1.00024	15085600	-3.83907	-13470000
-0.40548	0.00246261	-0.999929	21524500	-3.83876	-15022500
-0.405312	0.00244231	-0.999617	10887200	-3.83845	-14120300
-0.405144	0.0024689	-0.999304	4718590	-3.83813	-13211200
-0.404975	0.00254059	-0.998991	3850240	-3.83782	6936130
-0.404807	0.00265059	-0.998679	13131800	-3.83751	27090500
-0.404639	0.00278828	-0.998366	32931800	-3.83719	31272400
-0.404471	0.00294053	-0.998054	53329900	-3.83688	35454300
-0.404303	0.00309393	-0.997741	59322400	-3.83657	21733700
-0.404135	0.00323617	-0.997428	48832500	-3.83626	8013080
-0.403967	0.00335818	-0.997116	37560300	-3.83594	13985300
-0.403799	0.0034556	-0.996803	11014100	-3.83563	19957400
-0.40363	0.00352938	-0.996491	1859580	-3.83532	8027060
-0.403462	0.00358528	-0.996178	20242400	-3.83501	-3903300
-0.403294	0.00363288	-0.995866	23207900	-3.83469	-8281030
-0.403126	0.00368305	-0.995553	-1740800	-3.83438	-12658800
-0.402958	0.00374569	-0.99524	-15036400	-3.83407	866049
-0.40279	0.00382717	-0.994928	-23900200	-3.83376	14390900
-0.402622	0.00392968	-0.994615	-31940600	-3.83344	16726600
-0.402454	0.00404999	-0.994303	-18964500	-3.83313	19062300
-0.402285	0.00418057	-0.99399	-4059140	-3.83282	21398000
-0.402117	0.00431139	-0.993678	-352256	-3.83251	23733700
-0.401949	0.0044313	-0.993365	8245250	-3.83219	16684600
-0.401781	0.00452946	-0.993052	19681300	-3.83188	9635490
-0.401613	0.0045968	-0.99274	41906200	-3.83157	2586370
-0.401445	0.00462665	-0.992427	45113300	-3.83126	-4462750
-0.401277	0.00461423	-0.992115	17408000	-3.83094	-5245990
-0.401109	0.00455725	-0.991802	1212420	-3.83063	-6029220
-0.40094	0.0044556	-0.99149	-8904700	-3.83032	3929060
-0.400772	0.00431007	-0.991177	-18923500	-3.83001	13887300
-0.400604	0.00412387	-0.990864	-20467700	-3.82969	24908600
-0.400436	0.00390138	-0.990552	-19619800	-3.82938	35929800
-0.400268	0.00364845	-0.990239	-2551810	-3.82907	29048600
-0.4001	0.00337276	-0.989927	19406800	-3.82876	22167300
-0.399932	0.00308397	-0.989614	23433200	-3.82844	10810300
-0.399764	0.00279349	-0.989301	7991300	-3.82813	-546573
-0.399595	0.00251474	-0.988989	3063810	-3.82782	5999040
-0.399427	0.00226301	-0.988676	1236990	-3.8275	12544700
-0.399259	0.00205431	-0.988364	-3551230	-3.82719	17132200
-0.399091	0.00190355	-0.988051	-5070850	-3.82688	21726700
-0.398923	0.00182362	-0.987739	-13496300	-3.82657	15572700
-0.398755	0.00182208	-0.987426	-34390000	-3.82625	9425700
-0.398587	0.00190054	-0.987113	-56827900	-3.82594	17817500
-0.398419	0.00205364	-0.986801	-80482300	-3.82563	26216300
-0.398251	0.00226905	-0.986488	-72532000	-3.82532	16705600
-0.398082	0.00252973	-0.986176	-49467400	-3.825	7201870
-0.397914	0.00281653	-0.985863	-23863300	-3.82469	-2644530
-0.397746	0.00311066	-0.985551	-23867400	-3.82438	-12483900
-0.397578	0.00339693	-0.985238	-16982000	-3.82407	-22330300
-0.39741	0.00366335	-0.984925	-2093060	-3.82375	-32169700
-0.397242	0.00390326	-0.984613	3276800	-3.82344	-20085500
-0.397074	0.0041127	-0.9843	-6135810	-3.82313	-7994310
-0.396906	0.00428979	-0.983988	-24989700	-3.82282	-6651620
-0.396737	0.00443288	-0.983675	-21884900	-3.8225	-5301930
-0.396569	0.00453972	-0.983362	-31834100	-3.82219	5733300
-0.396401	0.00460793	-0.98305	-38973400	-3.82188	16775500
-0.396233	0.004635	-0.982737	-26599400	-3.82157	27810800
-0.396065	0.00462045	-0.982425	-20959200	-3.82125	38853000
-0.395897	0.00456625	-0.982112	-28229600	-3.82094	30419200
-0.395729	0.00447741	-0.9818	-20754400	-3.82063	21992400
-0.395561	0.00436237	-0.981487	-9961470	-3.82032	24300200
-0.395392	0.00423184	-0.981174	-10809300	-3.82	26614900
-0.395224	0.00409759	-0.980862	-13869100	-3.81969	35971800
-0.395056	0.00397163	-0.980549	-15454200	-3.81938	45335700
-0.394888	0.00386443	-0.980237	-18473000	-3.81907	36790000
-0.39472	0.0037841	-0.979924	-24854500	-3.81875	28251300
-0.394552	0.00373519	-0.979612	-15667200	-3.81844	10530600
-0.394384	0.00371866	-0.979299	3665920	-3.81813	-7183100
-0.394216	0.00373112	-0.978986	9646080	-3.81781	-7001280
-0.394047	0.00376561	-0.978674	-8458240	-3.8175	-6812460
-0.393879	0.00381205	-0.978361	-23560200	-3.81719	-3854350
-0.393711	0.00385865	-0.978049	-15495200	-3.81688	-896232
-0.393543	0.00389357	-0.977736	-7213060	-3.81656	4299700
-0.393375	0.003907	-0.977423	-3629060	-3.81625	9495630
-0.393207	0.0038915	-0.977111	-33148900	-3.81594	-2315850
-0.393039	0.00384409	-0.976798	-58597400	-3.81563	21677700
-0.392871	0.00376568	-0.976486	-53272600	-3.81531	37615200
-0.392702	0.0036601	-0.976173	-44679200	-3.815	32069600
-0.392534	0.00353388	-0.975861	-35274800	-3.81469	20034300
-0.392366	0.00339464	-0.975548	-26726400	-3.81438	7999090
-0.392198	0.00324996	-0.975235	-9891840	-3.81406	5362660
-0.39203	0.00310653	-0.974923	-1712130	-3.81375	2726230
-0.391862	0.00296903	-0.97461	-2170880	-3.81344	5013000
-0.391694	0.00284007	-0.974298	4341760	-3.81313	7299770
-0.391526	0.00271968	-0.973985	-4849660	-3.81281	9586540
-0.391357	0.00260567	-0.973673	-13529100	-3.8125	11873300
-0.391189	0.00249365	-0.97336	-27951100	-3.81219	915001
-0.391021	0.0023801	-0.973047	-31367200	-3.81188	-10043300
-0.390853	0.00226189	-0.972735	-13615100	-3.81156	-3099080
-0.390685	0.00213926	-0.972422	-9256960	-3.81125	3845140
-0.390517	0.00201616	-0.97211	-1077250	-3.81094	4747260
-0.390349	0.00189978	-0.971797	8019970	-3.81063	5649380
-0.390181	0.00180039	-0.971484	24969200	-3.81031	-4190020
-0.390012	0.00172784	-0.971172	26759200	-3.81	-14029400
-0.389844	0.00169016	-0.970859	6766590	-3.80969	-11784600
-0.389676	0.00169199	-0.970547	-16617500	-3.80938	-9539800
-0.389508	0.0017323	-0.970234	-19079200	-3.80906	3446530
-0.38934	0.0018062	-0.969922	-23015400	-3.80875	16432900
-0.389172	0.00190536	-0.969609	-26685400	-3.80844	12635600
-0.389004	0.0020203	-0.969296	-29511700	-3.80813	8838270
-0.388836	0.00214148	-0.968984	-42532900	-3.80781	5040980
-0.388667	0.00226058	-0.968671	-40869900	-3.8075	1243680
-0.388499	0.00237099	-0.968359	-21487600	-3.80719	-11099300
-0.388331	0.00246637	-0.968046	16277500	-3.80687	-23442200
-0.388163	0.00254168	-0.967734	40464400	-3.80656	-10721600
-0.387995	0.00259294	-0.967421	53354500	-3.80625	1998940
-0.387827	0.00261705	-0.967108	55693300	-3.80594	-2064090
-0.387659	0.00261397	-0.966796	45760500	-3.80562	-6127130
-0.387491	0.00258652	-0.966483	27570200	-3.80531	-8847480
-0.387323	0.00254054	-0.966171	5730300	-3.805	-11567800
-0.387154	0.00248449	-0.965858	-10768400	-3.80469	-12050400
-0.386986	0.0024275	-0.965545	-17424400	-3.80437	8950160
-0.386818	0.00237813	-0.965233	-11468800	-3.80406	38006800
-0.38665	0.00234237	-0.96492	-8327170	-3.80375	31258400
-0.386482	0.00232432	-0.964608	-26349600	-3.80344	21153300
-0.386314	0.00232562	-0.964295	-26931200	-3.80312	11048100
-0.386146	0.00234667	-0.963983	-32251900	-3.80281	-21435200
-0.385978	0.00238831	-0.96367	-44658700	-3.8025	-18113400
-0.385809	0.00245069	-0.963357	-30224400	-3.80219	-4036170
-0.385641	0.00253465	-0.963045	-12910600	-3.80187	10041100
-0.385473	0.00263928	-0.962732	-1122300	-3.80156	8453650
-0.385305	0.00276143	-0.96242	-2625540	-3.80125	6866200
-0.385137	0.00289483	-0.962107	-18354200	-3.80094	7516560
-0.384969	0.00303027	-0.961795	-14495700	-3.80062	8166930
-0.384801	0.00315813	-0.961482	1544190	-3.80031	8817290
-0.384633	0.00326827	-0.961169	17518600	-3.8	9467660
-0.384464	0.00335483	-0.960857	25038800	-3.79969	24328200
-0.384296	0.00341685	-0.960544	16789500	-3.79937	39188700
-0.384128	0.00345863	-0.960232	12415000	-3.79906	28985600
-0.38396	0.00348898	-0.959919	17997800	-3.79875	18782600
-0.383792	0.00351983	-0.959606	15220700	-3.79844	13726500
-0.383624	0.00356395	-0.959294	-6451200	-3.79812	8670440
-0.383456	0.00363365	-0.958981	-31428600	-3.79781	14355900
-0.383288	0.00373749	-0.958669	-35373100	-3.7975	20041300
-0.383119	0.00388203	-0.958356	-32710700	-3.79718	2824140
-0.382951	0.00406901	-0.958044	-19632100	-3.79687	-14393100
-0.382783	0.00429618	-0.957731	-12263400	-3.79656	-6546720
-0.382615	0.00455851	-0.957418	-29098000	-3.79625	1299630
-0.382447	0.00484566	-0.957106	-56647700	-3.79593	-12784600
-0.382279	0.00514484	-0.956793	-57385000	-3.79562	-26868900
-0.382111	0.00544048	-0.956481	-51826700	-3.79531	-15889600
-0.381943	0.00571546	-0.956168	-38473700	-3.795	-4910320
-0.381774	0.00595393	-0.955856	-3932160	-3.79468	1929010
-0.381606	0.00614236	-0.955543	15884300	-3.79437	8768340
-0.381438	0.00627221	-0.95523	15032300	-3.79406	4866150
-0.38127	0.00634039	-0.954918	15495200	-3.79375	963953
-0.381102	0.00634916	-0.954605	-9457660	-3.79343	5565460
-0.380934	0.00630618	-0.954293	-18063400	-3.79312	10167000
-0.380766	0.00622247	-0.95398	-11866100	-3.79281	4026960
-0.380598	0.00611018	-0.953668	-8286210	-3.7925	-2113050
-0.380429	0.0059817	-0.953355	-23687200	-3.79218	-3078100
-0.380261	0.00584864	-0.953042	-30179300	-3.79187	-4043160
-0.380093	0.00572024	-0.95273	-16093200	-3.79156	-15749700
-0.379925	0.00560422	-0.952417	-651264	-3.79125	-27456300
-0.379757	0.00550591	-0.952105	8413180	-3.79093	-24617100
-0.379589	0.0054279	-0.951792	-22634500	-3.79062	-21777900
-0.379421	0.00537011	-0.951479	-43663400	-3.79031	-8197110
-0.379253	0.00532901	-0.951167	-45994000	-3.79	5383640
-0.379084	0.00529847	-0.950854	-46874600	-3.78968	6041000
-0.378916	0.00527003	-0.950542	-37728300	-3.78937	6698360
-0.378748	0.00523381	-0.950229	-14704600	-3.78906	7355720
-0.37858	0.00518079	-0.949917	9232380	-3.78875	8013080
-0.378412	0.00510389	-0.949604	26935300	-3.78843	18740600
-0.378244	0.00499938	-0.949291	26071000	-3.78812	29468100
-0.378076	0.0048671	-0.948979	14676000	-3.78781	22293100
-0.377908	0.00471103	-0.948666	-1175550	-3.78749	15118100
-0.37774	0.00453815	-0.948354	-6402050	-3.78718	31678000
-0.377571	0.00435787	-0.948041	-3756030	-3.78687	48237800
-0.377403	0.00418158	-0.947729	-5734400	-3.78656	54056200
-0.377235	0.00402154	-0.947416	-12369900	-3.78624	59874500
-0.377067	0.00388992	-0.947103	-24252400	-3.78593	38839000
-0.376899	0.00379861	-0.946791	-49319900	-3.78562	17803500
-0.376731	0.0037574	-0.946478	-52809700	-3.78531	14670600
-0.376563	0.00377257	-0.946166	-48590800	-3.78499	11537600
-0.376395	0.00384615	-0.945853	-39481300	-3.78468	2418530
-0.376226	0.00397494	-0.94554	-13037600	-3.78437	-6700570
-0.376058	0.00415111	-0.945228	-5677060	-3.78406	-5078150
-0.37589	0.00436353	-0.944915	-6610940	-3.78374	-3455740
-0.375722	0.00460068	-0.944603	-14635000	-3.78343	-490628
-0.375554	0.00485232	-0.94429	-24027100	-3.78312	2474480
-0.375386	0.00511182	-0.943978	-31334400	-3.78281	5439590
-0.375218	0.00537672	-0.943665	-22384600	-3.78249	8404690
-0.37505	0.00564734	-0.943352	-24346600	-3.78218	-1833320
-0.374881	0.00592569	-0.94304	-30920700	-3.78187	-12071300
-0.374713	0.00621315	-0.942727	-26566700	-3.78156	-22309300
-0.374545	0.00650837	-0.942415	-26796000	-3.78124	-32547400
-0.374377	0.00680723	-0.942102	-27807700	-3.78093	-26896900
-0.374209	0.00710281	-0.94179	-31739900	-3.78062	-21246400
-0.374041	0.00738691	-0.941477	-23777300	-3.78031	-15595900
-0.373873	0.00765081	-0.941164	-8032260	-3.77999	-9945400
-0.373705	0.00788649	-0.940852	2932740	-3.77968	9243880
-0.373536	0.00808629	-0.940539	-10686500	-3.77937	28433200
-0.373368	0.00824232	-0.940227	-45154300	-3.77906	29719900
-0.3732	0.00834479	-0.939914	-58884100	-3.77874	31006600
-0.373032	0.00838302	-0.939601	-39186400	-3.77843	23565900
-0.372864	0.00834558	-0.939289	-22220800	-3.77812	16125200
-0.372696	0.00822327	-0.938976	-24543200	-3.7778	-2057100
-0.372528	0.00801181	-0.938664	-22257700	-3.77749	-20239400
-0.37236	0.00771478	-0.938351	-17752100	-3.77718	-8455860
-0.372191	0.00734504	-0.938039	-19296300	-3.77687	3327650
-0.372023	0.00692467	-0.937726	-12189700	-3.77655	4369630
-0.371855	0.00648232	-0.937413	-9609220	-3.77624	5411610
-0.371687	0.00604931	-0.937101	-4472830	-3.77593	-14581900
-0.371519	0.00565543	-0.936788	-3379200	-3.77562	-34575400
-0.371351	0.00532476	-0.936476	-4190210	-3.7753	-36666300
-0.371183	0.00507334	-0.936163	-10498000	-3.77499	-38757300
-0.371015	0.0049079	-0.935851	-14618600	-3.77468	-22386300
-0.370846	0.00482739	-0.935538	-17637400	-3.77437	-6015240
-0.370678	0.00482475	-0.935225	-14266400	-3.77405	-7546740
-0.37051	0.00488854	-0.934913	-12468200	-3.77374	-9078250
-0.370342	0.00500576	-0.9346	-778240	-3.77343	-18218300
-0.370174	0.00516208	-0.934288	25083900	-3.77312	-27358400
-0.370006	0.00534282	-0.933975	24535000	-3.7728	-18596000
-0.369838	0.0055328	-0.933662	26243100	-3.77249	-9833510
-0.36967	0.00571624	-0.93335	37752800	-3.77218	-10274100
-0.369501	0.00587752	-0.933037	45858800	-3.77187	-10714700
-0.369333	0.00600194	-0.932725	38301700	-3.77155	6747310
-0.369165	0.00607739	-0.932412	22507500	-3.77124	24209300
-0.368997	0.0060957	-0.9321	25317400	-3.77093	21307100
-0.368829	0.00605399	-0.931787	23425000	-3.77062	18404900
-0.368661	0.00595506	-0.931474	8900610	-3.7703	15502800
-0.368493	0.00580671	-0.931162	-2191360	-3.76999	12600600
-0.368325	0.00562084	-0.930849	6586370	-3.76968	30062600
-0.368157	0.00541157	-0.930537	25342000	-3.76937	47524500
-0.367988	0.0051933	-0.930224	29163500	-3.76905	39922900
-0.36782	0.00497968	-0.929912	26337300	-3.76874	32321400
-0.367652	0.00478209	-0.929599	16429100	-3.76843	24719800
-0.367484	0.00460952	-0.929286	17719300	-3.76811	17118200
-0.367316	0.00446836	-0.928974	11108400	-3.7678	9516610
-0.367148	0.00436294	-0.928661	-26476500	-3.76749	1915030
-0.36698	0.00429486	-0.928349	-45490200	-3.76718	-1469670
-0.366812	0.00426426	-0.928036	-35524600	-3.76686	-4854370
-0.366643	0.00426957	-0.927723	-26079200	-3.76655	9663470
-0.366475	0.00430801	-0.927411	-26415100	-3.76624	24181300
-0.366307	0.00437611	-0.927098	-17477600	-3.76593	21244200
-0.366139	0.00447115	-0.926786	-16662500	-3.76561	18307000
-0.365971	0.00459044	-0.926473	-25419800	-3.7653	15369900
-0.365803	0.00473189	-0.926161	-14639100	-3.76499	12432800
-0.365635	0.00489366	-0.925848	-5177340	-3.76468	4236760
-0.365467	0.00507281	-0.925535	-5808130	-3.76436	-3959240
-0.365298	0.00526484	-0.925223	-6467580	-3.76405	-1413730
-0.36513	0.00546304	-0.92491	-8060930	-3.76374	1131790
-0.364962	0.00565878	-0.924598	-1269760	-3.76343	9719410
-0.364794	0.00584124	-0.924285	12542000	-3.76311	18307000
-0.364626	0.00599967	-0.923973	8441860	-3.7628	16153100
-0.364458	0.00612411	-0.92366	-61440	-3.76249	13999200
-0.36429	0.00620638	-0.923347	-2527230	-3.76218	-5469770
-0.364122	0.00624024	-0.923035	-9330690	-3.76186	-24938800
-0.363953	0.00622216	-0.922722	-9392130	-3.76155	-19344200
-0.363785	0.00615052	-0.92241	-24420400	-3.76124	-13749700
-0.363617	0.0060256	-0.922097	-35110900	-3.76093	-3008170
-0.363449	0.00584971	-0.921784	-47058900	-3.76061	7733350
-0.363281	0.00562769	-0.921472	-50233300	-3.7603	18474900
-0.363113	0.00536596	-0.921159	-51621900	-3.75999	29216400
-0.362945	0.00507355	-0.920847	-42823700	-3.75968	39006800
-0.362777	0.00476046	-0.920534	-19714000	-3.75936	48797300
-0.362608	0.00443743	-0.920222	-8450050	-3.75905	47846200
-0.36244	0.00411412	-0.919909	-6660100	-3.75874	46895100
-0.362272	0.00379907	-0.919596	-12877800	-3.75843	53776400
-0.362104	0.00349955	-0.919284	-14671900	-3.75811	60657700
-0.361936	0.00322278	-0.918971	-3969020	-3.7578	35314400
-0.361768	0.00297602	-0.918659	-5550080	-3.75749	9971170
-0.3616	0.00276834	-0.918346	-14549000	-3.75717	17097200
-0.361432	0.00261049	-0.918034	-24539100	-3.75686	24223300
-0.361263	0.00251319	-0.917721	-34197500	-3.75655	13446800
-0.361095	0.00248618	-0.917408	-33034200	-3.75624	2670290
-0.360927	0.00253506	-0.917096	-14594000	-3.75592	-50057.8
-0.360759	0.00266017	-0.916783	1425410	-3.75561	-2770400
-0.360591	0.00285537	-0.916471	-2248700	-3.7553	-5490750
-0.360423	0.00310864	-0.916158	-19550200	-3.75499	-8211100
-0.360255	0.00340347	-0.915846	-21360600	-3.75467	-2427740
-0.360087	0.0037213	-0.915533	-25890800	-3.75436	3355620
-0.359918	0.00404378	-0.91522	-31985700	-3.75405	9138980
-0.35975	0.00435475	-0.914908	-34574300	-3.75374	14922300
-0.359582	0.00464124	-0.914595	-17461200	-3.75342	6607450
-0.359414	0.00489491	-0.914283	-11612200	-3.75311	-1707440
-0.359246	0.0051118	-0.91397	-19054600	-3.7528	15041200
-0.359078	0.00529261	-0.913657	-26230800	-3.75249	31789900
-0.35891	0.0054425	-0.913345	-22208500	-3.75217	26524000
-0.358742	0.00556961	-0.913032	-13004800	-3.75186	21258200
-0.358574	0.00568397	-0.91272	-6770690	-3.75155	15992300
-0.358405	0.0057956	-0.912407	-7966720	-3.75124	10726400
-0.358237	0.00591177	-0.912095	-6295550	-3.75092	12174000
-0.358069	0.00603552	-0.911782	-10358800	-3.75061	13621600
-0.357901	0.00616465	-0.911469	-1527810	-3.7503	15069200
-0.357733	0.00629242	-0.911157	4624380	-3.74999	16516800
-0.357565	0.0064092	-0.910844	-1048580	-3.74967	15446800
-0.357397	0.00650499	-0.910532	4460540	-3.74936	14376900
-0.357229	0.00657209	-0.910219	-6795260	-3.74905	24048400
-0.35706	0.00660693	-0.909907	-13221900	-3.74874	33720000
-0.356892	0.00661118	-0.909594	-27639800	-3.74842	30859800
-0.356724	0.00659072	-0.909281	-37687300	-3.74811	27999600
-0.356556	0.00655362	-0.908969	-43868200	-3.7478	25139400
-0.356388	0.0065087	-0.908656	-44081200	-3.74748	22279200
-0.35622	0.00646254	-0.908344	-42803200	-3.74717	30936700
-0.356052	0.0064195	-0.908031	-53723100	-3.74686	39594300
-0.355884	0.00638068	-0.907718	-52162600	-3.74655	16027300
-0.355715	0.00634518	-0.907406	-56516600	-3.74623	-7539750
-0.355547	0.00631111	-0.907093	-67924000	-3.74592	2908060
-0.355379	0.00627774	-0.906781	-70602800	-3.74561	13355900
-0.355211	0.00624639	-0.906468	-63500300	-3.7453	13062100
-0.355043	0.00622093	-0.906156	-30142500	-3.74498	12768400
-0.354875	0.00620721	-0.905843	-12169200	-3.74467	15439800
-0.354707	0.00621274	-0.90553	-10227700	-3.74436	18111200
-0.354539	0.00624439	-0.905218	-23425000	-3.74405	20782600
-0.35437	0.0063063	-0.904905	-31203300	-3.74373	23454000
-0.354202	0.00639917	-0.904593	-34795500	-3.74342	29258400
-0.354034	0.00651787	-0.90428	-30810100	-3.74311	35062700
-0.353866	0.00665297	-0.903968	-10121200	-3.7428	51608500
-0.353698	0.00679059	-0.903655	2568190	-3.74248	68154400
-0.35353	0.0069156	-0.903342	-6172670	-3.74217	56280000
-0.353362	0.00701418	-0.90303	-15740900	-3.74186	44405600
-0.353194	0.0070759	-0.902717	-20148200	-3.74155	32531200
-0.353025	0.00709649	-0.902405	-6983680	-3.74123	20656700
-0.352857	0.00707769	-0.902092	-16044000	-3.74092	3411570
-0.352689	0.00702649	-0.901779	-31260700	-3.74061	-13833600
-0.352521	0.00695309	-0.901467	-9289730	-3.7403	-20337300
-0.352353	0.00686761	-0.901154	-13275100	-3.73998	-26840900
-0.352185	0.00677839	-0.900842	-28352500	-3.73967	-16560900
-0.352017	0.00668947	-0.900529	-32575500	-3.73936	-6280980
-0.351849	0.00660071	-0.900217	-45449200	-3.73905	1313610
-0.35168	0.00650906	-0.899904	-44228600	-3.73873	8908200
-0.351512	0.00641095	-0.899591	-30437400	-3.73842	34852900
-0.351344	0.0063045	-0.899279	-15196200	-3.73811	17831500
-0.351176	0.0061911	-0.898966	-15503400	-3.73779	810103
-0.351008	0.00607701	-0.898654	-16588800	-3.73748	26754800
-0.35084	0.00597188	-0.898341	-1028100	-3.73717	33307400
-0.350672	0.00588716	-0.898029	2379780	-3.73686	39860000
-0.350504	0.00583377	-0.897716	15401000	-3.73654	31195500
-0.350335	0.00581886	-0.897403	17813500	-3.73623	22530900
-0.350167	0.00584529	-0.897091	5591040	-3.73592	25055500
-0.349999	0.00591065	-0.896778	-15761400	-3.73561	27580000
-0.349831	0.00600907	-0.896466	-47939600	-3.73529	30104500
-0.349663	0.00613294	-0.896153	-73039900	-3.73498	32629100
-0.349495	0.00627456	-0.89584	-80539600	-3.73467	22230200
-0.349327	0.00642855	-0.895528	-61415400	-3.73436	11831400
-0.349159	0.00659194	-0.895215	-44523500	-3.73404	19335000
-0.348991	0.00676384	-0.894903	-47444000	-3.73373	26838700
-0.348822	0.00694433	-0.89459	-51867600	-3.73342	21586800
-0.348654	0.00713335	-0.894278	-55578600	-3.73311	16335000
-0.348486	0.0073291	-0.893965	-33689600	-3.73279	11083100
-0.348318	0.0075284	-0.893652	-13795300	-3.73248	5831200
-0.34815	0.00772625	-0.89334	-5779460	-3.73217	10285900
-0.347982	0.00791673	-0.893027	-69632	-3.73186	14740500
-0.347814	0.00809361	-0.892715	-21057500	-3.73154	19195200
-0.347646	0.00825077	-0.892402	-30752800	-3.73123	23649800
-0.347477	0.00838229	-0.89209	-22880300	-3.73092	24300200
-0.347309	0.00848279	-0.891777	-13406200	-3.73061	24950600
-0.347141	0.00854731	-0.891464	-18878500	-3.73029	25600900
-0.346973	0.0085715	-0.891152	-36364300	-3.72998	26251300
-0.346805	0.0085519	-0.890839	-30507000	-3.72967	17894400
-0.346637	0.00848665	-0.890527	-23187500	-3.72936	9537590
-0.346469	0.00837507	-0.890214	-12763100	-3.72904	11922300
-0.346301	0.00821792	-0.889901	-8966140	-3.72873	14306900
-0.346132	0.00801682	-0.889589	-17248300	-3.72842	20719700
-0.345964	0.00777394	-0.889276	-19968000	-3.7281	27132400
-0.345796	0.00749135	-0.888964	-14262300	-3.72779	15642600
-0.345628	0.00717231	-0.888651	-15687700	-3.72748	4152840
-0.34546	0.00682119	-0.888339	-13721600	-3.72717	2166780
-0.345292	0.00644521	-0.888026	-8667140	-3.72685	180717
-0.345124	0.00605502	-0.887713	-9863170	-3.72654	-1805350
-0.344956	0.00566489	-0.887401	-5410820	-3.72623	-3791410
-0.344787	0.0052919	-0.887088	-21995500	-3.72592	1159760
-0.344619	0.0049537	-0.886776	-36905000	-3.7256	6110930
-0.344451	0.00466704	-0.886463	-43376600	-3.72529	11062100
-0.344283	0.00444481	-0.886151	-46952400	-3.72498	16013300
-0.344115	0.00429487	-0.885838	-58212400	-3.72467	15761500
-0.343947	0.00421969	-0.885525	-64356400	-3.72435	15509800
-0.343779	0.00421666	-0.885213	-45326300	-3.72404	15258000
-0.343611	0.00428025	-0.8849	-44273700	-3.72373	15006300
-0.343442	0.00440335	-0.884588	-46960600	-3.72342	7369700
-0.343274	0.00457873	-0.884275	-28213200	-3.7231	-266846
-0.343106	0.00479986	-0.883962	430080	-3.72279	9999140
-0.342938	0.0050603	-0.88365	20799500	-3.72248	20265100
-0.34277	0.00535371	-0.883337	22728700	-3.72217	10810300
-0.342602	0.00567282	-0.883025	15462400	-3.72185	1355570
-0.342434	0.00600924	-0.882712	20205600	-3.72154	-8099210
-0.342266	0.00635423	-0.8824	29138900	-3.72123	-17554000
-0.342097	0.00669954	-0.882087	28610600	-3.72092	-7092190
-0.341929	0.00703894	-0.881774	3018750	-3.7206	3369610
-0.341761	0.00737024	-0.881462	4780030	-3.72029	3089880
-0.341593	0.00769461	-0.881149	19890200	-3.71998	2810150
-0.341425	0.00801611	-0.880837	20533200	-3.71967	2194750
-0.341257	0.00834015	-0.880524	5914620	-3.71935	1579350
-0.341089	0.00867012	-0.880212	3133440	-3.71904	-9777570
-0.340921	0.00900524	-0.879899	6090750	-3.71873	-21134500
-0.340752	0.00933902	-0.879586	-2555900	-3.71842	-27120600
-0.340584	0.00965886	-0.879274	-6729730	-3.7181	-33106800
-0.340416	0.00994825	-0.878961	-11239400	-3.71779	-14029400
-0.340248	0.0101899	-0.878649	-12668900	-3.71748	5047970
-0.34008	0.0103699	-0.878336	-12607500	-3.71716	11978200
-0.339912	0.010481	-0.878024	-11804700	-3.71685	18908400
-0.339744	0.0105245	-0.877711	-3178500	-3.71654	7936150
-0.339576	0.0105106	-0.877398	-18825200	-3.71623	-3036140
-0.339408	0.010455	-0.877086	-43139100	-3.71591	18216100
-0.339239	0.0103771	-0.876773	-39645200	-3.7156	39468400
-0.339071	0.0102952	-0.876461	-29577200	-3.71529	49979100
-0.338903	0.0102238	-0.876148	-17313800	-3.71498	60489900
-0.338735	0.0101707	-0.875835	-11673600	-3.71466	38664200
-0.338567	0.0101383	-0.875523	-5570560	-3.71435	16838500
-0.338399	0.0101237	-0.87521	-18194400	-3.71404	12915300
-0.338231	0.0101207	-0.874898	-27344900	-3.71373	8992120
-0.338063	0.0101219	-0.874585	-26615800	-3.71341	4173820
-0.337894	0.0101209	-0.874273	-17567700	-3.7131	-644478
-0.337726	0.0101124	-0.87396	-36044800	-3.71279	-5462780
-0.337558	0.010093	-0.873647	-50090000	-3.71248	-10281100
-0.33739	0.0100616	-0.873335	-32763900	-3.71216	-1980170
-0.337222	0.0100185	-0.873022	-10281000	-3.71185	6320730
-0.337054	0.00996507	-0.87271	-6742020	-3.71154	14621600
-0.336886	0.00990352	-0.872397	-9252860	-3.71123	22922500
-0.336718	0.00983595	-0.872085	-26918900	-3.71091	29209400
-0.336549	0.00976506	-0.871772	-42815500	-3.7106	35496300
-0.336381	0.00969257	-0.871459	-39759900	-3.71029	31041600
-0.336213	0.00961988	-0.871147	-33230800	-3.70998	26587000
-0.336045	0.00954796	-0.870834	-20434900	-3.70966	35671100
-0.335877	0.00947696	-0.870522	-1241090	-3.70935	44755200
-0.335709	0.0094061	-0.870209	-1572860	-3.70904	53839400
-0.335541	0.0093343	-0.869896	-8818690	-3.70873	62923500
-0.335373	0.00925906	-0.869584	4853760	-3.70841	50524600
-0.335204	0.00917692	-0.869271	18124800	-3.7081	38125700
-0.335036	0.00908358	-0.868959	8278020	-3.70779	25726800
-0.334868	0.00897424	-0.868646	3641340	-3.70747	13327900
-0.3347	0.00884459	-0.868334	7892990	-3.70716	-1581560
-0.334532	0.00869115	-0.868021	18804700	-3.70685	-16491000
-0.334364	0.00851297	-0.867708	34099200	-3.70654	-6336920
-0.334196	0.00831088	-0.867396	16236500	-3.70622	3817170
-0.334028	0.00808811	-0.867083	-17166300	-3.70591	19118200
-0.333859	0.00784972	-0.866771	-10162200	-3.7056	34419300
-0.333691	0.00760094	-0.866458	2584580	-3.70529	24656800
-0.333523	0.00734733	-0.866146	606208	-3.70497	14894400
-0.333355	0.00709316	-0.865833	-27746300	-3.70466	14418800
-0.333187	0.0068425	-0.86552	-25202700	-3.70435	13943300
-0.333019	0.00659917	-0.865208	-10084400	-3.70404	24209300
-0.332851	0.00636716	-0.864895	-9674750	-3.70372	34475300
-0.332683	0.00615139	-0.864583	-2850820	-3.70341	4460540
-0.332514	0.00595705	-0.86427	7188480	-3.7031	-25554200
-0.332346	0.00578953	-0.863957	7258110	-3.70279	-16183300
-0.332178	0.00565278	-0.863645	-917504	-3.70247	-6812460
-0.33201	0.00554974	-0.863332	-20303900	-3.70216	-12043400
-0.331842	0.00548052	-0.86302	-23736300	-3.70185	-17274300
-0.331674	0.00544318	-0.862707	-18473000	-3.70154	-4602620
-0.331506	0.00543453	-0.862395	-7696380	-3.70122	8069020
-0.331338	0.00544986	-0.862082	-9228290	-3.70091	-3427760
-0.331169	0.00548501	-0.861769	8323070	-3.7006	-14924500
-0.331001	0.00553662	-0.861457	25018400	-3.70029	-8518800
-0.330833	0.0056019	-0.861144	6017020	-3.69997	-2113050
-0.330665	0.00567913	-0.860832	-24592400	-3.69966	24656800
-0.330497	0.00576778	-0.860519	-24727600	-3.69935	51426700
-0.330329	0.00586718	-0.860207	-20230100	-3.69904	45972000
-0.330161	0.00597731	-0.859894	-7376900	-3.69872	40517400
-0.329993	0.00609807	-0.859581	-3805180	-3.69841	14922300
-0.329825	0.00622834	-0.859269	-2424830	-3.6981	-10672700
-0.329656	0.00636688	-0.858956	6225920	-3.69778	-11204200
-0.329488	0.00651123	-0.858644	15126500	-3.69747	-11735700
-0.32932	0.00665803	-0.858331	-2904060	-3.69716	3705280
-0.329152	0.00680302	-0.858018	-16740400	-3.69685	19146200
-0.328984	0.00694107	-0.857706	-5668860	-3.69653	16684600
-0.328816	0.00706673	-0.857393	-10485800	-3.69622	14223000
-0.328648	0.00717447	-0.857081	-11055100	-3.69591	12432800
-0.32848	0.00725938	-0.856768	-11501600	-3.6956	10642500
-0.328311	0.00731723	-0.856456	-20250600	-3.69528	-1889260
-0.328143	0.00734473	-0.856143	-21000200	-3.69497	-14421000
-0.327975	0.00733964	-0.85583	4067330	-3.69466	-12071300
-0.327807	0.00730124	-0.855518	20987900	-3.69435	-9721620
-0.327639	0.00723017	-0.855205	20389900	-3.69403	-7371920
-0.327471	0.00712816	-0.854893	19681300	-3.69372	-5022210
-0.327303	0.00699916	-0.85458	22945800	-3.69341	8292800
-0.327135	0.00684858	-0.854268	20963300	-3.6931	21607800
-0.326966	0.00668353	-0.853955	589824	-3.69278	24181300
-0.326798	0.00651307	-0.853642	-13398000	-3.69247	26754800
-0.32663	0.00634777	-0.85333	-6991870	-3.69216	15202100
-0.326462	0.0061987	-0.853017	-2170880	-3.69185	3649330
-0.326294	0.00607712	-0.852705	-10846200	-3.69153	-18644900
-0.326126	0.00599287	-0.852392	-18464800	-3.69122	-40939200
-0.325958	0.0059534	-0.852079	-19509200	-3.69091	-34365600
-0.32579	0.0059618	-0.851767	-20901900	-3.6906	-27792000
-0.325621	0.00601702	-0.851454	-23789600	-3.69028	-10476900
-0.325453	0.00611311	-0.851142	-33529900	-3.68997	6838220
-0.325285	0.00623898	-0.850829	-43884500	-3.68966	991926
-0.325117	0.00638091	-0.850517	-49279000	-3.68935	-4854370
-0.324949	0.00652302	-0.850204	-56954900	-3.68903	-10700700
-0.324781	0.00664952	-0.849891	-55746600	-3.68872	-16547000
-0.324613	0.0067464	-0.849579	-49070100	-3.68841	-9413920
-0.324445	0.00680267	-0.849266	-39800800	-3.68809	-2280880
-0.324276	0.00681121	-0.848954	-24842200	-3.68778	4852160
-0.324108	0.0067685	-0.848641	-1970180	-3.68747	11985200
-0.32394	0.00667522	-0.848329	14696400	-3.68716	26328200
-0.323772	0.00653392	-0.848016	8929280	-3.68684	40671200
-0.323604	0.00635009	-0.847703	-3489790	-3.68653	37111700
-0.323436	0.00612935	-0.847391	-14364700	-3.68622	33552200
-0.323268	0.00587786	-0.847078	-10215400	-3.68591	6495560
-0.3231	0.00560105	-0.846766	-12193800	-3.68559	-20561000
-0.322931	0.00530364	-0.846453	-28057600	-3.68528	-29715100
-0.322763	0.00498971	-0.84614	-30072800	-3.68497	-38869200
-0.322595	0.00466289	-0.845828	-42061800	-3.68466	-11658700
-0.322427	0.00432725	-0.845515	-45236200	-3.68434	15551700
-0.322259	0.0039866	-0.845203	-32997400	-3.68403	24859600
-0.322091	0.00364585	-0.84489	-32100400	-3.68372	34167600
-0.321923	0.00330979	-0.844578	-23760900	-3.68341	25572900
-0.321755	0.00298322	-0.844265	-19247100	-3.68309	16978300
-0.321586	0.00267023	-0.843952	-34615300	-3.68278	19125200
-0.321418	0.0023747	-0.84364	-35180500	-3.68247	21272100
-0.32125	0.00209993	-0.843327	-42610700	-3.68216	28594000
-0.321082	0.00184891	-0.843015	-39981100	-3.68184	35915900
-0.320914	0.00162553	-0.842702	-29745200	-3.68153	32496200
-0.320746	0.00143337	-0.84239	-21979100	-3.68122	29076500
-0.320578	0.00127639	-0.842077	-19185700	-3.68091	30356300
-0.32041	0.00115752	-0.841764	-12578800	-3.68059	31636000
-0.320242	0.00107777	-0.841452	-10821600	-3.68028	32915800
-0.320073	0.00103506	-0.841139	-23392300	-3.67997	34195500
-0.319905	0.00102426	-0.840827	-24281100	-3.67966	17237100
-0.319737	0.00103812	-0.840514	-22421500	-3.67934	278622
-0.319569	0.00106855	-0.840202	-17457200	-3.67903	-5938310
-0.319401	0.0011082	-0.839889	-12435500	-3.67872	-12155200
-0.319233	0.00115228	-0.839576	-25538600	-3.6784	-4273940
-0.319065	0.00119962	-0.839264	-42516500	-3.67809	3607370
-0.318897	0.00125153	-0.838951	-44503000	-3.67778	22230200
-0.318728	0.00131151	-0.838639	-34820100	-3.67747	40853000
-0.31856	0.00138305	-0.838326	-23322600	-3.67715	46056000
-0.318392	0.00146795	-0.838013	-22446100	-3.67684	51265900
-0.318224	0.00156414	-0.837701	-20811800	-3.67653	31405300
-0.318056	0.00166567	-0.837388	-9588740	-3.67622	11551600
-0.317888	0.00176295	-0.837076	-1933310	-3.6759	26824700
-0.31772	0.00184404	-0.836763	-21717000	-3.67559	42104800
-0.317552	0.00189665	-0.836451	-19288100	-3.67528	32314400
-0.317383	0.00191	-0.836138	-1368060	-3.67497	22530900
-0.317215	0.00187662	-0.835825	11378700	-3.67465	16041200
-0.317047	0.00179409	-0.835513	5271550	-3.67434	9558570
-0.316879	0.00166495	-0.8352	-5898240	-3.67403	3068900
-0.316711	0.00149639	-0.834888	-4218880	-3.67372	-3413780
-0.316543	0.00129968	-0.834575	-3407870	-3.6734	-9903440
-0.316375	0.00108843	-0.834263	6766590	-3.67309	-16386100
-0.316207	0.000876258	-0.83395	7696380	-3.67278	-22875800
-0.316038	0.000677266	-0.833637	2699260	-3.67247	-29358500
-0.31587	0.00050411	-0.833325	10416100	-3.67215	-26323400
-0.315702	0.000367834	-0.833012	15556600	-3.67184	-23281400
-0.315534	0.000277805	-0.8327	6213630	-3.67153	2579380
-0.315366	0.000242247	-0.832387	6483970	-3.67122	28447100
-0.315198	0.000266941	-0.832074	10977300	-3.6709	37971800
-0.31503	0.000355931	-0.831762	22315000	-3.67059	11698500
-0.314862	0.000510054	-0.831449	31526900	-3.67028	5558470
-0.314693	0.000727385	-0.831137	24105000	-3.66997	-574546
-0.314525	0.00100171	-0.830824	34357200	-3.66965	3523460
-0.314357	0.00132431	-0.830512	23629800	-3.66934	7628450
-0.314189	0.001684	-0.830199	-7847940	-3.66903	11726500
-0.314021	0.00206806	-0.829886	-22552600	-3.66872	15831400
-0.313853	0.00246434	-0.829574	-12156900	-3.6684	15453800
-0.313685	0.00286144	-0.829261	-1482750	-3.66809	15083200
-0.313517	0.00324974	-0.828949	-2437120	-3.66778	25447100
-0.313348	0.00362102	-0.828636	-14573600	-3.66746	35818000
-0.31318	0.00396925	-0.828324	-30093300	-3.66715	49902200
-0.313012	0.00428908	-0.828011	-25600000	-3.66684	63986500
-0.312844	0.00457639	-0.827698	-13828100	-3.66653	31524100
-0.312676	0.0048279	-0.827386	-2633730	-3.66621	-938191
-0.312508	0.0050414	-0.827073	12709900	-3.6659	-9903440
-0.31234	0.00521552	-0.826761	12910600	-3.66559	-18868700
-0.312172	0.00535154	-0.826448	3833860	-3.66528	-17092400
-0.312003	0.00545239	-0.826135	-2117630	-3.66496	-15316200
-0.311835	0.00552423	-0.825823	-1093630	-3.66465	-5483760
-0.311667	0.00557606	-0.82551	7098370	-3.66434	4348650
-0.311499	0.00561882	-0.825198	90112	-3.66403	14181100
-0.311331	0.00566419	-0.824885	-23846900	-3.66371	24013500
-0.311163	0.00572234	-0.824573	-32968700	-3.6634	25342200
-0.310995	0.00579871	-0.82426	-17186800	-3.66309	26670900
-0.310827	0.00589245	-0.823947	-8646660	-3.66278	27999600
-0.310659	0.00599445	-0.823635	-26636300	-3.66246	29328300
-0.31049	0.00608875	-0.823322	-23932900	-3.66215	-99010
-0.310322	0.00615562	-0.82301	-25858000	-3.66184	-29526300
-0.310154	0.00617468	-0.822697	-40276000	-3.66153	-19568000
-0.309986	0.00613085	-0.822385	-52613100	-3.66121	-9609730
-0.309818	0.00601761	-0.822072	-52736000	-3.6609	-10169200
-0.30965	0.00583966	-0.821759	-41635800	-3.66059	-10728600
-0.309482	0.00561119	-0.821447	-31424500	-3.66028	-11288100
-0.309314	0.00535418	-0.821134	-18772000	-3.65996	-11847500
-0.309145	0.00509255	-0.820822	-10133500	-3.65965	-13134300
-0.308977	0.00484819	-0.820509	-4722690	-3.65934	-14421000
-0.308809	0.0046363	-0.820196	-5771260	-3.65903	-15707800
-0.308641	0.00446414	-0.819884	-16699400	-3.65871	-16994500
-0.308473	0.00433021	-0.819571	-13291500	-3.6584	-24323400
-0.308305	0.00422633	-0.819259	-17158100	-3.65809	-31652200
-0.308137	0.00414043	-0.818946	-33103900	-3.65777	-28239600
-0.307969	0.00405935	-0.818634	-43528200	-3.65746	-24826900
-0.3078	0.00397162	-0.818321	-24547300	-3.65715	-16819700
-0.307632	0.00386858	-0.818008	-4132860	-3.65684	-8805520
-0.307464	0.00374523	-0.817696	-3571710	-3.65652	-798328
-0.307296	0.00360025	-0.817383	-16134100	-3.65621	7215850
-0.307128	0.00343519	-0.817071	-15237100	-3.6559	8509590
-0.30696	0.00325338	-0.816758	-20037600	-3.65559	9810320
-0.306792	0.0030591	-0.816446	-14606300	-3.65527	362540
-0.306624	0.00285625	-0.816133	294912	-3.65496	-9078250
-0.306455	0.00264778	-0.81582	13422600	-3.65465	-2357810
-0.306287	0.00243527	-0.815508	24014800	-3.65434	4369630
-0.306119	0.00221989	-0.815195	16269300	-3.65402	11090100
-0.305951	0.00200173	-0.814883	7647230	-3.65371	17817500
-0.305783	0.00178306	-0.81457	2248700	-3.6534	14467800
-0.305615	0.00156734	-0.814257	-2260990	-3.65309	11125000
-0.305447	0.00136113	-0.813945	-5136380	-3.65277	-1623520
-0.305279	0.00117408	-0.813632	-3375100	-3.65246	-14365100
-0.30511	0.00101817	-0.81332	-11550700	-3.65215	-2189970
-0.304942	0.000906824	-0.813007	-14454800	-3.65184	31475200
-0.304774	0.000853156	-0.812695	-19230700	-3.65152	42307600
-0.304606	0.000868822	-0.812382	-26050600	-3.65121	17342000
-0.304438	0.000962706	-0.812069	-36454400	-3.6509	18328000
-0.30427	0.00113944	-0.811757	-67690500	-3.65059	40804100
-0.304102	0.00139946	-0.811444	-64766000	-3.65027	38209600
-0.303934	0.00173903	-0.811132	-41529300	-3.64996	14139100
-0.303765	0.00215024	-0.810819	-31633400	-3.64965	-16316200
-0.303597	0.00262204	-0.810507	-16904200	-3.64934	-10959400
-0.303429	0.00314178	-0.810194	-13176800	-3.64902	10055100
-0.303261	0.00369567	-0.809881	-17362900	-3.64871	9593530
-0.303093	0.00426996	-0.809569	-27652100	-3.6484	-3406780
-0.302925	0.0048513	-0.809256	-28024800	-3.64808	-16400100
-0.302757	0.00542697	-0.808944	-31035400	-3.64777	-12840600
-0.302589	0.00598516	-0.808631	-25022500	-3.64746	-9274060
-0.30242	0.00651393	-0.808318	-18137100	-3.64715	1236690
-0.302252	0.00700252	-0.808006	-21610500	-3.64683	11747400
-0.302084	0.00744023	-0.807693	-26316800	-3.64652	4355640
-0.301916	0.00781795	-0.807381	-28315600	-3.64621	-3036140
-0.301748	0.00812898	-0.807068	-33599500	-3.6459	6803260
-0.30158	0.00836817	-0.806756	-34717700	-3.64558	16642700
-0.301412	0.00853429	-0.806443	-41312300	-3.64527	15740500
-0.301244	0.00862759	-0.80613	-46391300	-3.64496	14838400
-0.301076	0.00865145	-0.805818	-43589600	-3.64465	12649600
-0.300907	0.00860967	-0.805505	-32452600	-3.64433	10460700
-0.300739	0.00850751	-0.805193	-23461900	-3.64402	8271820
-0.300571	0.00835012	-0.80488	-11522000	-3.64371	6082960
-0.300403	0.00814298	-0.804568	2277380	-3.6434	2103840
-0.300235	0.00788974	-0.804255	1998850	-3.64308	-1875280
-0.300067	0.00759488	-0.803942	12369900	-3.64277	-5854400
-0.299899	0.00726214	-0.80363	8372220	-3.64246	-9833510
-0.299731	0.00689588	-0.803317	3280900	-3.64215	5684350
-0.299562	0.00650232	-0.803005	1490940	-3.64183	21202200
-0.299394	0.00609031	-0.802692	4657150	-3.64152	18817500
-0.299226	0.00567213	-0.80238	22204400	-3.64121	16432900
-0.299058	0.00526289	-0.802067	28930000	-3.6409	19418900
-0.29889	0.00488125	-0.801754	47882200	-3.64058	22405000
-0.298722	0.00454472	-0.801442	58052600	-3.64027	25391100
-0.298554	0.00426952	-0.801129	58052600	-3.63996	28377200
-0.298386	0.00406632	-0.800817	42172400	-3.63965	43559400
-0.298217	0.00393907	-0.800504	12505100	-3.63933	58741600
-0.298049	0.00388467	-0.800191	-6123520	-3.63902	41699200
-0.297881	0.00389432	-0.799879	7782400	-3.63871	24656800
-0.297713	0.00395558	-0.799566	21069800	-3.63839	23055400
-0.297545	0.00405573	-0.799254	20799500	-3.63808	21454000
-0.297377	0.0041831	-0.798941	11087900	-3.63777	19852500
-0.297209	0.00432945	-0.798629	5222400	-3.63746	18251100
-0.297041	0.00449023	-0.798316	11493400	-3.63714	12083100
-0.296872	0.00466275	-0.798003	3137540	-3.63683	5915120
-0.296704	0.0048463	-0.797691	-10432500	-3.63652	-252860
-0.296536	0.00503965	-0.797378	-28004400	-3.63621	-6420840
-0.296368	0.00524097	-0.797066	-42385400	-3.63589	-27806000
-0.2962	0.0054482	-0.796753	-43655200	-3.63558	-49191100
-0.296032	0.00565843	-0.796441	-38748200	-3.63527	-45512700
-0.295864	0.00586993	-0.796128	-37285900	-3.63496	-41834300
-0.295696	0.00608198	-0.795815	-48992300	-3.63464	-29931900
-0.295527	0.00629534	-0.795503	-69230600	-3.63433	-18029500
-0.295359	0.00651355	-0.79519	-78938100	-3.63402	-24029700
-0.295191	0.00674221	-0.794878	-80838700	-3.63371	-30029800
-0.295023	0.00698764	-0.794565	-74039300	-3.63339	-14323100
-0.294855	0.00725653	-0.794252	-64127000	-3.63308	1383540
-0.294687	0.00755305	-0.79394	-50769900	-3.63277	-7078200
-0.294519	0.00787791	-0.793627	-45555700	-3.63246	5943100
-0.294351	0.00822613	-0.793315	-32202800	-3.63214	14097100
-0.294182	0.00858683	-0.793002	-12443600	-3.63183	768144
-0.294014	0.00894317	-0.79269	-2695170	-3.63152	866048
-0.293846	0.00927635	-0.792377	-3186690	-3.63121	963953
-0.293678	0.00956802	-0.792064	-18571300	-3.63089	13146100
-0.29351	0.00980477	-0.791752	-30957600	-3.63058	25328200
-0.293342	0.00998116	-0.791439	-45453300	-3.63027	26768800
-0.293174	0.0100999	-0.791127	-41832400	-3.62996	28209400
-0.293006	0.0101734	-0.790814	-26419200	-3.62964	22265200
-0.292837	0.0102191	-0.790502	-22634500	-3.62933	16321000
-0.292669	0.0102574	-0.790189	-27709400	-3.62902	-1707440
-0.292501	0.0103054	-0.789876	-35172400	-3.6287	1747190
-0.292333	0.0103772	-0.789564	-38461400	-3.62839	-3525670
-0.292165	0.0104797	-0.789251	-39813100	-3.62808	-8798520
-0.291997	0.0106137	-0.788939	-46977000	-3.62777	10097000
-0.291829	0.0107756	-0.788626	-46661600	-3.62745	7509570
-0.291661	0.010957	-0.788313	-49160200	-3.62714	-10218100
-0.291493	0.011149	-0.788001	-46264300	-3.62683	-27945800
-0.291324	0.0113423	-0.787688	-48951300	-3.62652	-20610000
-0.291156	0.0115288	-0.787376	-31006700	-3.6262	-13274200
-0.290988	0.0117013	-0.787063	-19472400	-3.62589	-5938310
-0.29082	0.0118527	-0.786751	-13402100	-3.62558	22880600
-0.290652	0.0119781	-0.786438	-14377000	-3.62527	19474900
-0.290484	0.0120722	-0.786125	-35549200	-3.62495	-5413820
-0.290316	0.0121299	-0.785813	-30720000	-3.62464	-5239000
-0.290148	0.0121462	-0.7855	-12836900	-3.62433	-5064170
-0.289979	0.012117	-0.785188	8192000	-3.62402	4509490
-0.289811	0.012039	-0.784875	11690000	-3.6237	14083200
-0.289643	0.0119107	-0.784563	16539600	-3.62339	2621340
-0.289475	0.0117337	-0.78425	23801900	-3.62308	-8840480
-0.289307	0.011512	-0.783937	24322000	-3.62277	-9560780
-0.289139	0.0112529	-0.783625	9109500	-3.62245	-10281100
-0.288971	0.0109663	-0.783312	-2322430	-3.62214	-3924280
-0.288803	0.0106634	-0.783	-19398700	-3.62183	2432520
-0.288634	0.0103562	-0.782687	-37376000	-3.62152	-1952200
-0.288466	0.0100575	-0.782374	-42086400	-3.6212	-6336920
-0.288298	0.00977798	-0.782062	-45658100	-3.62089	-7588700
-0.28813	0.00952827	-0.781749	-49778700	-3.62058	-8840480
-0.287962	0.00931638	-0.781437	-49852400	-3.62027	14971300
-0.287794	0.00914817	-0.781124	-54538200	-3.61995	38783100
-0.287626	0.00902545	-0.780812	-42156000	-3.61964	29363200
-0.287458	0.00894647	-0.780499	-34488300	-3.61933	19943400
-0.287289	0.00890464	-0.780186	-24047600	-3.61902	21265100
-0.287121	0.00889043	-0.779874	-28332000	-3.6187	22586900
-0.286953	0.00889202	-0.779561	-53231600	-3.61839	21670800
-0.286785	0.00889758	-0.779249	-72945700	-3.61808	20754600
-0.286617	0.00889752	-0.778936	-72146900	-3.61776	7754330
-0.286449	0.00888448	-0.778624	-49254400	-3.61745	-5245990
-0.286281	0.00885583	-0.778311	-11341800	-3.61714	7271800
-0.286113	0.00881249	-0.777998	8896510	-3.61683	-1693450
-0.285944	0.00875816	-0.777686	9867260	-3.61651	-28561200
-0.285776	0.00869947	-0.777373	-9093120	-3.6162	-33946000
-0.285608	0.0086443	-0.777061	-8581120	-3.61589	-24561100
-0.28544	0.00860059	-0.776748	-3670020	-3.61558	-15176300
-0.285272	0.00857603	-0.776435	-2322430	-3.61526	-7134150
-0.285104	0.00857688	-0.776123	-17342500	-3.61495	22391000
-0.284936	0.00860745	-0.77581	-17141800	-3.61464	25789700
-0.284768	0.00866839	-0.775498	-18427900	-3.61433	7705380
-0.284599	0.00875701	-0.775185	-38469600	-3.61401	20950500
-0.284431	0.00886754	-0.774873	-45903900	-3.6137	34195500
-0.284263	0.00899187	-0.77456	-31535100	-3.61339	30657000
-0.284095	0.00912102	-0.774247	-26980400	-3.61308	27118400
-0.283927	0.00924721	-0.773935	-29483000	-3.61276	34321400
-0.283759	0.00936405	-0.773622	-19042300	-3.61245	41524400
-0.283591	0.00946723	-0.77331	-5218300	-3.61214	35020700
-0.283423	0.0095538	-0.772997	-3182590	-3.61183	28517100
-0.283254	0.00962173	-0.772685	-9531390	-3.61151	22013400
-0.283086	0.00966894	-0.772372	7229440	-3.6112	15509800
-0.282918	0.00969321	-0.772059	23511000	-3.61089	7439640
-0.28275	0.00969326	-0.771747	18944000	-3.61058	-630491
-0.282582	0.00966924	-0.771434	14872600	-3.61026	2040900
-0.282414	0.00962337	-0.771122	7475200	-3.60995	4712300
-0.282246	0.0095599	-0.770809	4194300	-3.60964	1173750
-0.282078	0.00948451	-0.770496	-14999600	-3.60933	-2364800
-0.281909	0.00940314	-0.770184	-36491300	-3.60901	-16644900
-0.281741	0.00931943	-0.769871	-22589400	-3.6087	-30924900
-0.281573	0.00923497	-0.769559	4673540	-3.60839	-16113400
-0.281405	0.00914827	-0.769246	18972700	-3.60807	-1301840
-0.281237	0.0090553	-0.768934	5611520	-3.60776	12167000
-0.281069	0.00895072	-0.768621	-9129980	-3.60745	25635900
-0.280901	0.00882864	-0.768308	-8876030	-3.60714	28950600
-0.280733	0.00868328	-0.767996	-5664770	-3.60682	10782400
-0.280565	0.0085103	-0.767683	-10715100	-3.60651	-7385900
-0.280396	0.00830624	-0.767371	-14360600	-3.6062	-4071140
-0.280228	0.0080694	-0.767058	-6115330	-3.60589	-4336880
-0.28006	0.00780053	-0.766746	-4947970	-3.60557	-4602620
-0.279892	0.00750329	-0.766433	-11006000	-3.60526	-3525670
-0.279724	0.00718535	-0.76612	-18923500	-3.60495	-2448720
-0.279556	0.00685835	-0.765808	-20787200	-3.60464	2432520
-0.279388	0.00653647	-0.765495	-20312100	-3.60432	7313760
-0.27922	0.00623508	-0.765183	-9895940	-3.60401	12195000
-0.279051	0.00596829	-0.76487	-7499780	-3.6037	17076200
-0.278883	0.00574689	-0.764558	-12193800	-3.60339	16362900
-0.278715	0.00557618	-0.764245	-15269900	-3.60307	15649600
-0.278547	0.0054555	-0.763932	-31580200	-3.60276	14936300
-0.278379	0.00537887	-0.76362	-46616600	-3.60245	14223000
-0.278211	0.0053359	-0.763307	-44621800	-3.60214	26908600
-0.278043	0.00531414	-0.762995	-28364800	-3.60182	39594300
-0.277875	0.00530058	-0.762682	-27791400	-3.60151	47804300
-0.277706	0.00528467	-0.762369	-23588900	-3.6012	34531200
-0.277538	0.00525857	-0.762057	-14049300	-3.60089	12754500
-0.27737	0.00521942	-0.761744	-4866050	-3.60057	12460700
-0.277202	0.00516815	-0.761432	-7233540	-3.60026	-1259880
-0.277034	0.00510926	-0.761119	13062100	-3.59995	-14980500
-0.276866	0.00504929	-0.760807	12595200	-3.59964	5761270
-0.276698	0.00499372	-0.760494	-8163330	-3.59932	26503000
-0.27653	0.00494602	-0.760181	-13152300	-3.59901	20838600
-0.276361	0.00490573	-0.759869	-14004200	-3.5987	15174100
-0.276193	0.00486844	-0.759556	-18354200	-3.59838	21146300
-0.276025	0.00482729	-0.759244	-27791400	-3.59807	5635400
-0.275857	0.00477551	-0.758931	-23375900	-3.59776	-8532780
-0.275689	0.00470826	-0.758619	-23167000	-3.59745	-22701000
-0.275521	0.00462529	-0.758306	-19222500	-3.59713	-17505000
-0.275353	0.0045316	-0.757993	-25874400	-3.59682	-12309100
-0.275185	0.00443625	-0.757681	-38109200	-3.59651	-7113170
-0.275016	0.0043506	-0.757368	-41295900	-3.5962	-1917240
-0.274848	0.00428661	-0.757056	-48574500	-3.59588	-9700640
-0.27468	0.00425321	-0.756743	-50171900	-3.59557	-17484000
-0.274512	0.00425566	-0.75643	-32972800	-3.59526	-25267500
-0.274344	0.00429464	-0.756118	-12750800	-3.59495	-33050900
-0.274176	0.00436711	-0.755805	454656	-3.59463	-11183200
-0.274008	0.00446723	-0.755493	-4927490	-3.59432	10684500
-0.27384	0.00458769	-0.75518	-27062300	-3.59401	21810600
-0.273671	0.00472139	-0.754868	-48074800	-3.5937	32936800
-0.273503	0.00486154	-0.754555	-47620100	-3.59338	36901900
-0.273335	0.00500368	-0.754242	-32100400	-3.59307	40867000
-0.273167	0.00514537	-0.75393	-17391600	-3.59276	12607600
-0.272999	0.00528598	-0.753617	-13422600	-3.59245	-15651800
-0.272831	0.00542588	-0.753305	-22589400	-3.59213	-6315950
-0.272663	0.00556456	-0.752992	-38252500	-3.59182	3019950
-0.272495	0.00569993	-0.75268	-32055300	-3.59151	12355800
-0.272326	0.00582636	-0.752367	-12468200	-3.5912	21691700
-0.272158	0.00593504	-0.752054	-15798300	-3.59088	16929400
-0.27199	0.00601499	-0.751742	-28020700	-3.59057	12167000
-0.271822	0.00605474	-0.751429	-33181700	-3.59026	25307200
-0.271654	0.00604572	-0.751117	-12226600	-3.58995	38447400
-0.271486	0.00598358	-0.750804	-8810500	-3.58963	26412100
-0.271318	0.00587016	-0.750491	-18591700	-3.58932	14376900
-0.27115	0.00571302	-0.750179	2535420	-3.58901	13083100
-0.270982	0.00552367	-0.749866	33206300	-3.58869	11789400
-0.270813	0.00531557	-0.749554	27934700	-3.58838	17656700
-0.270645	0.00510239	-0.749241	1626110	-3.58807	23523900
-0.270477	0.00489575	-0.748929	12173300	-3.58776	11488700
-0.270309	0.00470616	-0.748616	15282200	-3.58744	-546573
-0.270141	0.00454194	-0.748303	-8159230	-3.58713	16048200
-0.269973	0.00441108	-0.747991	-26865700	-3.58682	32650000
-0.269805	0.00432051	-0.747678	-34132000	-3.58651	9859280
-0.269637	0.00427667	-0.747366	-39342100	-3.58619	-12924500
-0.269468	0.00428487	-0.747053	-48963600	-3.58588	-19603000
-0.2693	0.00434835	-0.746741	-51015700	-3.58557	-26274500
-0.269132	0.00446786	-0.746428	-42532900	-3.58526	-22211400
-0.268964	0.00464193	-0.746115	-21635100	-3.58494	-18141400
-0.268796	0.00486768	-0.745803	-19116000	-3.58463	-9267070
-0.268628	0.0051401	-0.74549	-27476000	-3.58432	-385730
-0.26846	0.00545346	-0.745178	-25989100	-3.58401	-16574900
-0.268292	0.00580065	-0.744865	-12128300	-3.58369	-32757100
-0.268123	0.00617252	-0.744552	-14114800	-3.58338	-44918300
-0.267955	0.00655894	-0.74424	-14106600	-3.58307	-57072400
-0.267787	0.00694857	-0.743927	-2375680	-3.58276	-44170000
-0.267619	0.00733002	-0.743615	-6594560	-3.58244	-31260600
-0.267451	0.00769389	-0.743302	-16265200	-3.58213	-18134400
-0.267283	0.00803334	-0.74299	-23355400	-3.58182	-5001230
-0.267115	0.00834524	-0.742677	-25301000	-3.58151	-9777570
-0.266947	0.00862942	-0.742364	-42307600	-3.58119	-14546900
-0.266778	0.0088886	-0.742052	-49823700	-3.58088	-10372000
-0.26661	0.0091262	-0.741739	-34504700	-3.58057	-6190070
-0.266442	0.00934605	-0.741427	-30683100	-3.58026	-2015140
-0.266274	0.00955193	-0.741114	-20062200	-3.57994	2166780
-0.266106	0.00974751	-0.740802	-9023490	-3.57963	8467630
-0.265938	0.00993729	-0.740489	-19361800	-3.57932	14775500
-0.26577	0.0101264	-0.740176	-26665000	-3.579	21076300
-0.265602	0.010321	-0.739864	-10469400	-3.57869	27384200
-0.265433	0.0105275	-0.739551	8196100	-3.57838	26076500
-0.265265	0.0107515	-0.739239	11960300	-3.57807	24775700
-0.265097	0.0109978	-0.738926	7196670	-3.57775	12726500
-0.264929	0.0112697	-0.738613	-8228860	-3.57744	684226
-0.264761	0.0115703	-0.738301	-17547300	-3.57713	-15973500
-0.264593	0.0119017	-0.737988	-26423300	-3.57682	-32631300
-0.264425	0.0122667	-0.737676	-24518700	-3.5765	-24225500
-0.264257	0.0126672	-0.737363	-26439700	-3.57619	-15819700
-0.264088	0.0131041	-0.737051	-36851700	-3.57588	11383800
-0.26392	0.0135746	-0.736738	-59932700	-3.57557	38587200
-0.263752	0.0140725	-0.736425	-72941600	-3.57525	19244100
-0.263584	0.0145878	-0.736113	-61333500	-3.57494	-99010
-0.263416	0.0151075	-0.7358	-46522400	-3.57463	2712250
-0.263248	0.0156171	-0.735488	-52641800	-3.57432	5523500
-0.26308	0.0161033	-0.735175	-47489000	-3.574	-2406760
-0.262912	0.0165545	-0.734863	-48738300	-3.57369	-10337000
-0.262743	0.0169612	-0.73455	-43315200	-3.57338	-6406860
-0.262575	0.0173153	-0.734237	-40714200	-3.57307	-2476690
-0.262407	0.017609	-0.733925	-54546400	-3.57275	1453480
-0.262239	0.0178346	-0.733612	-64458800	-3.57244	5383640
-0.262071	0.0179844	-0.7333	-44859400	-3.57213	5089930
-0.261903	0.0180519	-0.732987	-10203100	-3.57182	4796210
-0.261735	0.0180344	-0.732674	-3215360	-3.5715	36727100
-0.261567	0.0179341	-0.732362	8249340	-3.57119	32852800
-0.261399	0.0177588	-0.732049	12345300	-3.57088	24055400
-0.26123	0.0175207	-0.731737	-5443580	-3.57057	36741100
-0.261062	0.0172343	-0.731424	-14393300	-3.57025	35104600
-0.260894	0.0169131	-0.731112	-20680700	-3.56994	33468200
-0.260726	0.0165663	-0.730799	-10227700	-3.56963	29761900
-0.260558	0.0161988	-0.730486	-12263400	-3.56932	26055500
-0.26039	0.0158103	-0.730174	-28282900	-3.569	40251600
-0.260222	0.015398	-0.729861	-44912600	-3.56869	54447800
-0.260054	0.0149597	-0.729549	-35188700	-3.56838	49174900
-0.259885	0.014497	-0.729236	757760	-3.56806	43902100
-0.259717	0.0140176	-0.728924	33030100	-3.56775	13565700
-0.259549	0.0135361	-0.728611	54186000	-3.56744	-16770700
-0.259381	0.0130728	-0.728298	57180200	-3.56713	-5952300
-0.259213	0.0126514	-0.727986	54689800	-3.56681	4873140
-0.259045	0.0122948	-0.727673	51646500	-3.5665	-2210950
-0.258877	0.0120221	-0.727361	30674900	-3.56619	-9288050
-0.258709	0.0118441	-0.727048	-24576	-3.56588	-707416
-0.25854	0.0117616	-0.726736	-4993020	-3.56556	7880210
-0.258372	0.0117649	-0.726423	-28082200	-3.56525	5719310
-0.258204	0.0118354	-0.72611	-57819100	-3.56494	3565420
-0.258036	0.0119487	-0.725798	-78880800	-3.56463	-7434850
-0.257868	0.0120783	-0.725485	-74608600	-3.56431	-18428100
-0.2577	0.0122005	-0.725173	-41922600	-3.564	-11525900
-0.257532	0.0122974	-0.72486	-33521700	-3.56369	-4616600
-0.257364	0.0123591	-0.724547	-30994400	-3.56338	-11812600
-0.257195	0.0123829	-0.724235	-25657300	-3.56306	-19001600
-0.257027	0.0123728	-0.723922	-24170500	-3.56275	-26197500
-0.256859	0.0123352	-0.72361	-6668290	-3.56244	-33386500
-0.256691	0.0122768	-0.723297	7020540	-3.56213	-20358200
-0.256523	0.0122031	-0.722985	13385700	-3.56181	-7322960
-0.256355	0.0121165	-0.722672	7901180	-3.5615	-5036190
-0.256187	0.0120186	-0.722359	-1232900	-3.56119	-2742430
-0.256019	0.011912	-0.722047	-6656000	-3.56088	5362660
-0.25585	0.0118019	-0.721734	-14295000	-3.56056	13474700
-0.255682	0.0116971	-0.721422	-12238800	-3.56025	7257810
-0.255514	0.0116111	-0.721109	-5087230	-3.55994	22530900
-0.255346	0.0115585	-0.720797	-21241900	-3.55963	50105000
-0.255178	0.0115535	-0.720484	-26857500	-3.55931	41881000
-0.25501	0.0116062	-0.720171	-25178100	-3.559	17985300
-0.254842	0.0117192	-0.719859	-16502800	-3.55869	15579700
-0.254674	0.0118861	-0.719546	-6352900	-3.55837	35769000
-0.254505	0.0120914	-0.719234	1540100	-3.55806	55965300
-0.254337	0.0123127	-0.718921	7847940	-3.55775	38111700
-0.254169	0.012522	-0.718608	17465300	-3.55744	20265100
-0.254001	0.0126916	-0.718296	23412700	-3.55712	8117970
-0.253833	0.0127959	-0.717983	19652600	-3.55681	-4029180
-0.253665	0.0128162	-0.717671	7516160	-3.5565	-5434800
-0.253497	0.0127424	-0.717358	-2359300	-3.55619	-6840430
-0.253329	0.0125747	-0.717046	7348220	-3.55587	-3322870
-0.25316	0.0123221	-0.716733	8245250	-3.55556	194703
-0.252992	0.0120014	-0.71642	9396220	-3.55525	3712270
-0.252824	0.011635	-0.716108	15171600	-3.55494	7229840
-0.252656	0.011247	-0.715795	19812400	-3.55462	9572550
-0.252488	0.0108599	-0.715483	31588400	-3.55431	11915300
-0.25232	0.0104933	-0.71517	33931300	-3.554	14258000
-0.252152	0.0101607	-0.714858	10612700	-3.55369	16600700
-0.251984	0.00987015	-0.714545	-15167500	-3.55337	-2092070
-0.251816	0.00962397	-0.714232	-29462500	-3.55306	-20784800
-0.251647	0.00942051	-0.71392	-36044800	-3.55275	-14414000
-0.251479	0.00925579	-0.713607	-38785000	-3.55244	-8043260
-0.251311	0.00912477	-0.713295	-43401200	-3.55212	17125200
-0.251143	0.00902423	-0.712982	-55074800	-3.55181	42293600
-0.250975	0.00895216	-0.712669	-65941500	-3.5515	26733800
-0.250807	0.00890836	-0.712357	-54042600	-3.55119	11174000
-0.250639	0.008895	-0.712044	-26439700	-3.55087	5908130
-0.250471	0.0089145	-0.711732	10133500	-3.55056	-20840800
-0.250302	0.00896813	-0.711419	32702500	-3.55025	-40876200
-0.250134	0.0090559	-0.711107	19652600	-3.54994	-10784600
-0.249966	0.00917367	-0.710794	-585728	-3.54962	15950300
-0.249798	0.00931378	-0.710481	-11026400	-3.54931	6880180
-0.24963	0.00946389	-0.710169	-13344800	-3.549	3180790
-0.249462	0.00960867	-0.709856	-5918720	-3.54868	-518601
-0.249294	0.00973002	-0.709544	1781760	-3.54837	-6008240
-0.249126	0.00980955	-0.709231	-11329500	-3.54806	-11497900
-0.248957	0.0098313	-0.708919	-26759200	-3.54775	915001
-0.248789	0.00978332	-0.708606	-28008400	-3.54743	13327900
-0.248621	0.00965885	-0.708293	-25055200	-3.54712	7978110
-0.248453	0.00945788	-0.707981	-3055620	-3.54681	2628330
-0.248285	0.00918667	-0.707668	6623230	-3.5465	22342100
-0.248117	0.00885642	-0.707356	-1208320	-3.54618	42055900
-0.247949	0.00848199	-0.707043	-6078460	-3.54587	38496300
-0.247781	0.00808002	-0.70673	-1761280	-3.54556	34936800
-0.247612	0.00766682	-0.706418	-12644400	-3.54525	22873600
-0.247444	0.00725764	-0.706105	-25620500	-3.54493	10810300
-0.247276	0.00686563	-0.705793	-20254700	-3.54462	-18931600
-0.247108	0.00650203	-0.70548	-17039400	-3.54431	-12868600
-0.24694	0.00617622	-0.705168	-12161000	-3.544	24524000
-0.246772	0.00589532	-0.704855	-15474700	-3.54368	40433400
-0.246604	0.0056652	-0.704542	-15609900	-3.54337	30160500
-0.246436	0.00548935	-0.70423	-6492160	-3.54306	19887500
-0.246267	0.00536902	-0.703917	-4993020	-3.54275	9614510
-0.246099	0.00530344	-0.703605	-11767800	-3.54243	-658464
-0.245931	0.00528949	-0.703292	-25886700	-3.54212	-10511900
-0.245763	0.00532317	-0.70298	-29143000	-3.54181	1117800
-0.245595	0.0053992	-0.702667	-13094900	-3.5415	18565800
-0.245427	0.00551349	-0.702354	13140000	-3.54118	36013800
-0.245259	0.00566269	-0.702042	23990300	-3.54087	46076900
-0.245091	0.00584449	-0.701729	7823360	-3.54056	56140100
-0.244922	0.00605676	-0.701417	3731460	-3.54025	49643500
-0.244754	0.00629681	-0.701104	22700000	-3.53993	43146800
-0.244586	0.00656014	-0.700791	36266000	-3.53962	26971600
-0.244418	0.00683966	-0.700479	34730000	-3.53931	32279400
-0.24425	0.00712647	-0.700166	15695900	-3.53899	43405500
-0.244082	0.00741081	-0.699854	13504500	-3.53868	54531700
-0.243914	0.00768329	-0.699541	22810600	-3.53837	32538200
-0.243746	0.00793678	-0.699229	23134200	-3.53806	10544600
-0.243577	0.00816845	-0.698916	8757250	-3.53774	635274
-0.243409	0.00837839	-0.698603	-5128190	-3.53743	-9274060
-0.243241	0.00856956	-0.698291	-634880	-3.53712	-6889390
-0.243073	0.00874593	-0.697978	9502720	-3.53681	16978300
-0.242905	0.00891055	-0.697666	-6139900	-3.53649	8621480
-0.242737	0.00906395	-0.697353	-17625100	-3.53618	-21218400
-0.242569	0.00920435	-0.697041	2895870	-3.53587	-32260600
-0.242401	0.00932827	-0.696728	16039900	-3.53556	-43302900
-0.242233	0.00943246	-0.696415	-2166780	-3.53524	-44051100
-0.242064	0.00951561	-0.696103	-7606270	-3.53493	-23316400
-0.241896	0.00957979	-0.69579	-15138800	-3.53462	-15952500
-0.241728	0.00963016	-0.695478	-15024100	-3.53431	-30071800
-0.24156	0.00967449	-0.695165	8208380	-3.53399	-41505600
-0.241392	0.00972058	-0.694852	21844000	-3.53368	-52939500
-0.241224	0.00977427	-0.69454	22081500	-3.53337	-45351900
-0.241056	0.00983773	-0.694227	10870800	-3.53306	-37764300
-0.240888	0.00990933	-0.693915	8802300	-3.53274	-30176700
-0.240719	0.00998406	-0.693602	6627330	-3.53243	-22589100
-0.240551	0.010055	-0.69329	-53248	-3.53212	-13532900
-0.240383	0.0101158	-0.692977	622592	-3.53181	-4476740
-0.240215	0.0101616	-0.692664	13713400	-3.53149	13978300
-0.240047	0.0101901	-0.692352	9662460	-3.53118	-3371820
-0.239879	0.0102013	-0.692039	-9940990	-3.53087	-1924230
-0.239711	0.0101963	-0.691727	-16883700	-3.53056	-476642
-0.239543	0.010176	-0.691414	-11980800	-3.53024	-1266870
-0.239374	0.01014	-0.691102	-5660670	-3.52993	-2057100
-0.239206	0.0100872	-0.690789	-3014660	-3.52962	5992050
-0.239038	0.0100157	-0.690476	-7503870	-3.5293	14041200
-0.23887	0.00992473	-0.690164	-9355260	-3.52899	4187810
-0.238702	0.00981643	-0.689851	12578800	-3.52868	-5665580
-0.238534	0.00969675	-0.689539	12546000	-3.52837	-8581730
-0.238366	0.00957554	-0.689226	-6127620	-3.52805	-11497900
-0.238198	0.00946595	-0.688914	-24092700	-3.52774	3488490
-0.238029	0.00938141	-0.688601	-35168300	-3.52743	18474900
-0.237861	0.00933359	-0.688288	-33218600	-3.52712	14586700
-0.237693	0.00932946	-0.687976	-45064200	-3.5268	10698500
-0.237525	0.00936933	-0.687663	-63864800	-3.52649	17551800
-0.237357	0.00944655	-0.687351	-69627900	-3.52618	24405100
-0.237189	0.0095491	-0.687038	-81739800	-3.52587	35062700
-0.237021	0.00966182	-0.686725	-86392800	-3.52555	45720300
-0.236853	0.00977013	-0.686413	-56430600	-3.52524	37580200
-0.236684	0.00986238	-0.6861	-33865700	-3.52493	7957130
-0.236516	0.00993169	-0.685788	-18407400	-3.52462	-6448820
-0.236348	0.00997697	-0.685475	-8085500	-3.5243	628280
-0.23618	0.0100011	-0.685163	-17109000	-3.52399	-5721520
-0.236012	0.0100095	-0.68485	-14258200	-3.52368	-12071300
-0.235844	0.0100078	-0.684537	8884220	-3.52337	-2085070
-0.235676	0.0100001	-0.684225	7544830	-3.52305	7901190
-0.235508	0.00998816	-0.683912	-7004160	-3.52274	17887400
-0.235339	0.00997111	-0.6836	-16850900	-3.52243	27873700
-0.235171	0.00994679	-0.683287	-15978500	-3.52212	18069300
-0.235003	0.00991145	-0.682975	-4587520	-3.5218	8264830
-0.234835	0.00986085	-0.682662	17510400	-3.52149	-13623800
-0.234667	0.00979094	-0.682349	30138400	-3.52118	-14029400
-0.234499	0.009698	-0.682037	27598800	-3.52087	-2798380
-0.234331	0.00957893	-0.681724	12791800	-3.52055	8432670
-0.234163	0.00943173	-0.681412	-110592	-3.52024	23691800
-0.233994	0.00925624	-0.681099	11264000	-3.51993	17467900
-0.233826	0.0090543	-0.680786	19247100	-3.51962	-6770500
-0.233658	0.00882958	-0.680474	2732030	-3.5193	-9525810
-0.23349	0.00858707	-0.680161	-17063900	-3.51899	6516540
-0.233322	0.00833267	-0.679849	-18898900	-3.51868	22558900
-0.233154	0.00807125	-0.679536	-19591200	-3.51836	36587200
-0.232986	0.00780714	-0.679224	-20877300	-3.51805	50615500
-0.232818	0.00754353	-0.678911	-3526660	-3.51774	76728000
-0.23265	0.00728355	-0.678598	14356500	-3.51743	81357500
-0.232481	0.00703096	-0.678286	8597500	-3.51711	53531700
-0.232313	0.00679037	-0.677973	11202600	-3.5168	25705800
-0.232145	0.00656761	-0.677661	15339500	-3.51649	21600800
-0.231977	0.0063682	-0.677348	8794110	-3.51618	17495800
-0.231809	0.00619667	-0.677036	13291500	-3.51586	-12344100
-0.231641	0.00605521	-0.676723	24121300	-3.51555	-42184000
-0.231473	0.00594321	-0.67641	29159400	-3.51524	-32638300
-0.231305	0.00585779	-0.676098	14393300	-3.51493	-23092600
-0.231136	0.00579497	-0.675785	-5562370	-3.51461	-28764000
-0.230968	0.00575085	-0.675473	-30367700	-3.5143	-34435500
-0.2308	0.0057234	-0.67516	-29532200	-3.51399	-29365500
-0.230632	0.00571181	-0.674847	-20815900	-3.51368	-24295400
-0.230464	0.00571561	-0.674535	-4669440	-3.51336	-26162600
-0.230296	0.00573468	-0.674222	-3919870	-3.51305	-28029800
-0.230128	0.00576769	-0.67391	-13254700	-3.51274	-19155400
-0.22996	0.00581239	-0.673597	-544768	-3.51243	-10281100
-0.229791	0.0058661	-0.673285	8155140	-3.51211	-10441900
-0.229623	0.00592767	-0.672972	12365800	-3.5118	-10602800
-0.229455	0.00599776	-0.672659	17555500	-3.51149	-10763600
-0.229287	0.00608018	-0.672347	15491100	-3.51118	-10924400
-0.229119	0.00618004	-0.672034	3317760	-3.51086	-16679800
-0.228951	0.00630281	-0.671722	4206590	-3.51055	-22435200
-0.228783	0.006452	-0.671409	3289090	-3.51024	-28190600
-0.228615	0.00662763	-0.671097	-528384	-3.50993	-33946000
-0.228446	0.00682611	-0.670784	10129400	-3.50961	-34890100
-0.228278	0.00704011	-0.670471	31326200	-3.5093	-35834100
-0.22811	0.00726132	-0.670159	37670900	-3.50899	-36778200
-0.227942	0.00748136	-0.669846	36499500	-3.50867	-37722300
-0.227774	0.00769309	-0.669534	28680200	-3.50836	-30162700
-0.227606	0.00789114	-0.669221	20443100	-3.50805	-22603100
-0.227438	0.00807202	-0.668908	12582900	-3.50774	-29813000
-0.22727	0.00823239	-0.668596	2576380	-3.50742	-37023000
-0.227101	0.00836926	-0.668283	-450560	-3.50711	-54394000
-0.226933	0.00847973	-0.667971	-23810000	-3.5068	-21638000
-0.226765	0.00856026	-0.667658	-45568000	-3.50649	12908300
-0.226597	0.00860807	-0.667346	-51765200	-3.50617	25971600
-0.226429	0.00862097	-0.667033	-45305900	-3.50586	16880400
-0.226261	0.00859769	-0.66672	-34918400	-3.50555	7789290
-0.226093	0.00853861	-0.666408	-36802600	-3.50524	-2644530
-0.225925	0.00844521	-0.666095	-47108100	-3.50492	-13078300
-0.225756	0.00832126	-0.665783	-37355500	-3.50461	-18868700
-0.225588	0.00817232	-0.66547	-29159400	-3.5043	-24659000
-0.22542	0.00800691	-0.665158	-39698400	-3.50399	-7623670
-0.225252	0.00783606	-0.664845	-48631800	-3.50367	9411710
-0.225084	0.00767218	-0.664532	-53133300	-3.50336	16824500
-0.224916	0.00752735	-0.66422	-44855300	-3.50305	-11567800
-0.224748	0.00741153	-0.663907	-25042900	-3.50274	-31904000
-0.22458	0.00733021	-0.663595	-12349400	-3.50242	-30757100
-0.224411	0.00728361	-0.663282	-11067400	-3.50211	-21330300
-0.224243	0.00726702	-0.662969	-14454800	-3.5018	-11903500
-0.224075	0.00727125	-0.662657	-29642800	-3.50149	-1134000
-0.223907	0.00728635	-0.662344	-23269400	-3.50117	9635490
-0.223739	0.00730286	-0.662032	-25022500	-3.50086	20405000
-0.223571	0.00731361	-0.661719	-26460200	-3.50055	31174500
-0.223403	0.00731555	-0.661407	-36384800	-3.50024	41944000
-0.223235	0.00730921	-0.661094	-44027900	-3.49992	52713500
-0.223067	0.00729928	-0.660781	-41271300	-3.49961	44965000
-0.222898	0.00729289	-0.660469	-34025500	-3.4993	37216600
-0.22273	0.00729993	-0.660156	-18202600	-3.49898	29468100
-0.222562	0.00733185	-0.659844	-18309100	-3.49867	21719700
-0.222394	0.00740068	-0.659531	-31367200	-3.49836	37692100
-0.222226	0.00751713	-0.659219	-8298500	-3.49805	53664500
-0.222058	0.00769021	-0.658906	-7880700	-3.49773	51734400
-0.22189	0.00792454	-0.658593	-34644000	-3.49742	49804300
-0.221722	0.00822045	-0.658281	-39612400	-3.49711	47279800
-0.221553	0.0085726	-0.657968	-31514600	-3.4968	44755200
-0.221385	0.0089728	-0.657656	-16523300	-3.49648	17167100
-0.221217	0.00940871	-0.657343	-5206020	-3.49617	-10420900
-0.221049	0.00986712	-0.65703	10747900	-3.49586	2271680
-0.220881	0.0103342	-0.656718	30076900	-3.49555	14964300
-0.220713	0.0107952	-0.656405	36311000	-3.49523	-4567650
-0.220545	0.0112359	-0.656093	26386400	-3.49492	-24099600
-0.220377	0.0116408	-0.65578	14082000	-3.49461	-20973600
-0.220208	0.0119952	-0.655468	13959200	-3.4943	-17847700
-0.22004	0.0122857	-0.655155	18735100	-3.49398	3180790
-0.219872	0.0125031	-0.654842	36020200	-3.49367	24209300
-0.219704	0.0126428	-0.65453	44974100	-3.49336	43223700
-0.219536	0.0127073	-0.654217	40448000	-3.49305	62238200
-0.219368	0.0127051	-0.653905	25018400	-3.49273	63350100
-0.2192	0.0126498	-0.653592	9125890	-3.49242	64462000
-0.219032	0.0125568	-0.65328	-1863680	-3.49211	61755600
-0.218863	0.0124399	-0.652967	-8527870	-3.4918	59049300
-0.218695	0.0123099	-0.652654	-15884300	-3.49148	56342900
-0.218527	0.0121724	-0.652342	-22020100	-3.49117	53636600
-0.218359	0.0120289	-0.652029	-24350700	-3.49086	53615600
-0.218191	0.0118761	-0.651717	-25776100	-3.49055	53594600
-0.218023	0.0117091	-0.651404	-26222600	-3.49023	35671100
-0.217855	0.0115215	-0.651092	-15433700	-3.48992	17747600
-0.217687	0.0113076	-0.650779	-11374600	-3.48961	17614700
-0.217518	0.0110622	-0.650466	-4968450	-3.48929	17481800
-0.21735	0.0107827	-0.650154	7458820	-3.48898	17349000
-0.217182	0.0104699	-0.649841	-1994750	-3.48867	17216100
-0.217014	0.0101288	-0.649529	974848	-3.48836	9922210
-0.216846	0.00976825	-0.649216	794624	-3.48804	2628330
-0.216678	0.00940292	-0.648903	3067900	-3.48773	6075970
-0.21651	0.00904885	-0.648591	1634300	-3.48742	9523600
-0.216342	0.00872248	-0.648278	-2596860	-3.48711	10985200
-0.216173	0.00843688	-0.647966	-16470000	-3.48679	12446800
-0.216005	0.00819888	-0.647653	-9789440	-3.48648	13908300
-0.215837	0.008007	-0.647341	16674800	-3.48617	15369900
-0.215669	0.00785354	-0.647028	27430900	-3.48586	13027200
-0.215501	0.00772551	-0.646715	22986800	-3.48554	10684500
-0.215333	0.00760899	-0.646403	18272300	-3.48523	8341760
-0.215165	0.00749256	-0.64609	10072100	-3.48492	5999040
-0.214997	0.00737016	-0.645778	13840400	-3.48461	12104100
-0.214828	0.00724172	-0.645465	19460100	-3.48429	18209100
-0.21466	0.00711254	-0.645153	14446600	-3.48398	24314200
-0.214492	0.00699213	-0.64484	-4517890	-3.48367	30419200
-0.214324	0.00688989	-0.644527	-9519100	-3.48336	24216300
-0.214156	0.00681516	-0.644215	-14540800	-3.48304	18013300
-0.213988	0.00677351	-0.643902	-22683600	-3.48273	11810400
-0.21382	0.00676841	-0.64359	-24494100	-3.48242	5607420
-0.213652	0.00680015	-0.643277	-21151700	-3.48211	11083100
-0.213484	0.00686723	-0.642964	-20951000	-3.48179	16558700
-0.213315	0.006966	-0.642652	-15224800	-3.48148	11292900
-0.213147	0.00709208	-0.642339	-10817500	-3.48117	6027010
-0.212979	0.00723896	-0.642027	-20545500	-3.48086	-11546800
-0.212811	0.00739862	-0.641714	-15376400	-3.48054	-29120700
-0.212643	0.00756103	-0.641402	-9510910	-3.48023	-35953000
-0.212475	0.00771673	-0.641089	-6287360	-3.47992	-42785400
-0.212307	0.00785606	-0.640776	-483328	-3.47961	-10120200
-0.212139	0.00797164	-0.640464	-1961980	-3.47929	22544900
-0.21197	0.00805842	-0.640151	-278528	-3.47898	15824500
-0.211802	0.0081148	-0.639839	8658940	-3.47867	9104010
-0.211634	0.00814145	-0.639526	21495800	-3.47835	18719600
-0.211466	0.00814073	-0.639214	28651500	-3.47804	28335200
-0.211298	0.00811633	-0.638901	12587000	-3.47773	37950900
-0.21113	0.00807156	-0.638588	-4096	-3.47742	47566500
-0.210962	0.00800923	-0.638276	-778240	-3.4771	18432900
-0.210794	0.0079329	-0.637963	9424900	-3.47679	-10700700
-0.210625	0.00784567	-0.637651	21868500	-3.47648	-14770700
-0.210457	0.00775057	-0.637338	28495900	-3.47617	-18840700
-0.210289	0.00765148	-0.637025	27095000	-3.47585	-29848000
-0.210121	0.00755124	-0.636713	11403300	-3.47554	-40855200
-0.209953	0.00745291	-0.6364	3371010	-3.47523	-19637900
-0.209785	0.00735662	-0.636088	-5611520	-3.47492	1579350
-0.209617	0.00726269	-0.635775	-13369300	-3.4746	530376
-0.209449	0.00716905	-0.635463	12185600	-3.47429	-518601
-0.20928	0.00707347	-0.63515	31191000	-3.47398	16335000
-0.209112	0.00697323	-0.634837	35876900	-3.47367	33188500
-0.208944	0.00686531	-0.634525	22081500	-3.47335	17817500
-0.208776	0.00674847	-0.634212	8167420	-3.47304	2446510
-0.208608	0.00662019	-0.6339	4300800	-3.47273	-840287
-0.20844	0.00647921	-0.633587	-7086080	-3.47242	-4127080
-0.208272	0.00632418	-0.633275	-15241200	-3.4721	-2322840
-0.208104	0.00615503	-0.632962	-14614500	-3.47179	20964400
-0.207935	0.00597411	-0.632649	-10879000	-3.47148	27691900
-0.207767	0.00578652	-0.632337	-14561300	-3.47117	12936300
-0.207599	0.00560058	-0.632024	-17780700	-3.47085	-3273910
-0.207431	0.00542834	-0.631712	-4407300	-3.47054	1998940
-0.207263	0.0052831	-0.631399	8671230	-3.47023	2796170
-0.207095	0.00517739	-0.631086	8445950	-3.46992	-17889700
-0.206927	0.00512122	-0.630774	2015230	-3.4696	-41372700
-0.206759	0.00511936	-0.630461	4493310	-3.46929	-29050800
-0.20659	0.00517116	-0.630149	-3203070	-3.46898	-26127600
-0.206422	0.00527075	-0.629836	-8953860	-3.46866	-44687500
-0.206254	0.00540838	-0.629524	-10166300	-3.46835	-42100000
-0.206086	0.00557386	-0.629211	-16896000	-3.46804	-39512600
-0.205918	0.00575677	-0.628898	-20234200	-3.46773	-13204200
-0.20575	0.00594968	-0.628586	-16433200	-3.46741	13104100
-0.205582	0.006148	-0.628273	-3121150	-3.4671	5614420
-0.205414	0.00634901	-0.627961	17371100	-3.46679	-1875280
-0.205245	0.00655222	-0.627648	28528600	-3.46648	1376550
-0.205077	0.00675721	-0.627336	13144100	-3.46616	4628380
-0.204909	0.00696432	-0.627023	-10104800	-3.46585	-12260100
-0.204741	0.00717289	-0.62671	-5468160	-3.46554	-29148700
-0.204573	0.00738369	-0.626398	5496830	-3.46523	-28134700
-0.204405	0.00759679	-0.626085	815104	-3.46491	-27120600
-0.204237	0.00781393	-0.625773	-9207810	-3.4646	5054960
-0.204069	0.00803672	-0.62546	5279740	-3.46429	37230600
-0.203901	0.00826665	-0.625147	23019500	-3.46398	22859600
-0.203732	0.00850412	-0.624835	21614600	-3.46366	8488610
-0.203564	0.00874816	-0.624522	16240600	-3.46335	-10805600
-0.203396	0.00899493	-0.62421	10534900	-3.46304	-30099700
-0.203228	0.00923996	-0.623897	-1531900	-3.46273	-17169400
-0.20306	0.00947678	-0.623585	-4907010	-3.46241	-4238970
-0.202892	0.00969891	-0.623272	-22216700	-3.4621	2117830
-0.202724	0.00990073	-0.622959	-39518200	-3.46179	8474630
-0.202556	0.0100773	-0.622647	-35975200	-3.46148	4089900
-0.202387	0.0102264	-0.622334	-23572500	-3.46116	-294819
-0.202219	0.0103476	-0.622022	-14913500	-3.46085	8299800
-0.202051	0.0104413	-0.621709	-25342000	-3.46054	16894400
-0.201883	0.0105097	-0.621397	-37175300	-3.46023	14747500
-0.201715	0.0105544	-0.621084	-29528100	-3.45991	12600600
-0.201547	0.0105769	-0.620771	-36233200	-3.4596	20356000
-0.201379	0.0105776	-0.620459	-51040300	-3.45929	28111500
-0.201211	0.0105556	-0.620146	-53309400	-3.45897	17964400
-0.201042	0.0105102	-0.619834	-48169000	-3.45866	7817270
-0.200874	0.0104402	-0.619521	-52990000	-3.45835	-2777400
-0.200706	0.010346	-0.619208	-38137900	-3.45804	-13372100
-0.200538	0.0102292	-0.618896	-18169900	-3.45772	-13225200
-0.20037	0.0100934	-0.618583	-21458900	-3.45741	-13078300
-0.200202	0.00994284	-0.618271	-39616500	-3.4571	3789200
-0.200034	0.00978157	-0.617958	-43900900	-3.45679	20656700
-0.199866	0.00961303	-0.617646	-18698200	-3.45647	19621800
-0.199697	0.00943795	-0.617333	-12386300	-3.45616	18586800
-0.199529	0.00925579	-0.61702	-14749700	-3.45585	-9190140
-0.199361	0.00906467	-0.616708	-7671810	-3.45554	-36967000
-0.199193	0.00886277	-0.616395	5758980	-3.45522	-46841400
-0.199025	0.00864949	-0.616083	19296300	-3.45491	-56715800
-0.198857	0.00842633	-0.61577	25088000	-3.4546	-41526600
-0.198689	0.00819785	-0.615458	26071000	-3.45429	-26337400
-0.198521	0.00796964	-0.615145	22949900	-3.45397	-5777470
-0.198352	0.00774864	-0.614832	12599300	-3.45366	14782500
-0.198184	0.00754086	-0.61452	700416	-3.45335	15761500
-0.198016	0.00735212	-0.614207	1712130	-3.45304	16740600
-0.197848	0.00718672	-0.613895	18518000	-3.45272	17719600
-0.19768	0.00704934	-0.613582	37371900	-3.45241	18698700
-0.197512	0.00694493	-0.61327	36794400	-3.4521	6880180
-0.197344	0.00687979	-0.612957	31694800	-3.45179	-4938290
-0.197176	0.00686123	-0.612644	23064600	-3.45147	1145780
-0.197007	0.00689643	-0.612332	7999490	-3.45116	7229840
-0.196839	0.00699179	-0.612019	15458300	-3.45085	-1679470
-0.196671	0.00714997	-0.611707	9445380	-3.45054	-10588800
-0.196503	0.00736912	-0.611394	-9007100	-3.45022	5565460
-0.196335	0.00764212	-0.611081	-23359500	-3.44991	21719700
-0.196167	0.00795695	-0.610769	-24150000	-3.4496	12978200
-0.195999	0.00829786	-0.610456	-28512300	-3.44928	4236760
-0.195831	0.00864789	-0.610144	-27856900	-3.44897	13397800
-0.195662	0.00899096	-0.609831	-27103200	-3.44866	22558900
-0.195494	0.00931325	-0.609519	-25145300	-3.44835	15048200
-0.195326	0.00960528	-0.609206	-27611100	-3.44803	7537540
-0.195158	0.00986202	-0.608893	-27168800	-3.44772	5397630
-0.19499	0.0100825	-0.608581	-19361800	-3.44741	3257720
-0.194822	0.0102687	-0.608268	-40468500	-3.4471	-497621
-0.194654	0.0104244	-0.607956	-55844900	-3.44678	-4252960
-0.194486	0.0105529	-0.607643	-43429900	-3.44647	9894240
-0.194318	0.0106557	-0.607331	-22790100	-3.44616	24041400
-0.194149	0.0107325	-0.607018	-9003010	-3.44585	38524300
-0.193981	0.0107799	-0.606705	-10952700	-3.44553	53007200
-0.193813	0.0107936	-0.606393	-11223000	-3.44522	49587500
-0.193645	0.0107683	-0.60608	-14774300	-3.44491	46167900
-0.193477	0.0106998	-0.605768	-20488200	-3.4446	39111700
-0.193309	0.0105868	-0.605455	-41316400	-3.44428	32055600
-0.193141	0.0104304	-0.605142	-55062500	-3.44397	24999500
-0.192973	0.010235	-0.60483	-53547000	-3.44366	17943400
-0.192804	0.0100075	-0.604517	-61726700	-3.44335	-5336900
-0.192636	0.00975631	-0.604205	-52564000	-3.44303	-28617200
-0.192468	0.00949081	-0.603892	-23236600	-3.44272	-19672900
-0.1923	0.00921977	-0.60358	-8134660	-3.44241	-10728600
-0.192132	0.00895198	-0.603267	856064	-3.4421	-8204100
-0.191964	0.00869478	-0.602954	-18653200	-3.44178	-5679570
-0.191796	0.00845449	-0.602642	-31375400	-3.44147	2215730
-0.191628	0.00823604	-0.602329	-19497000	-3.44116	10111000
-0.191459	0.00804317	-0.602017	-12464100	-3.44085	-1350790
-0.191291	0.0078776	-0.601704	-18948100	-3.44053	-12812600
-0.191123	0.00773957	-0.601392	-22671400	-3.44022	-13532900
-0.190955	0.00762785	-0.601079	-5636100	-3.43991	-14253200
-0.190787	0.00754083	-0.600766	14663700	-3.43959	-20120500
-0.190619	0.0074752	-0.600454	25047000	-3.43928	-25987800
-0.190451	0.00742776	-0.600141	27217900	-3.43897	-28274500
-0.190283	0.00739467	-0.599829	34836500	-3.43866	-9078250
-0.190114	0.00737085	-0.599516	32755700	-3.43834	942973
-0.189946	0.00735124	-0.599203	19279900	-3.43803	-24840900
-0.189778	0.00733087	-0.598891	17006600	-3.43772	-50624700
-0.18961	0.00730646	-0.598578	27062300	-3.43741	-40603500
-0.189442	0.00727719	-0.598266	20889600	-3.43709	-9350980
-0.189274	0.00724677	-0.597953	10051600	-3.43678	418485
-0.189106	0.00722346	-0.597641	1564670	-3.43647	-6371890
-0.188938	0.00721915	-0.597328	1716220	-3.43616	-13162300
-0.188769	0.00724815	-0.597015	-1826820	-3.43584	-27001800
-0.188601	0.00732385	-0.596703	10457100	-3.43553	-19358200
-0.188433	0.00745625	-0.59639	18423800	-3.43522	-18428100
-0.188265	0.00764952	-0.596078	-1974270	-3.43491	-17498000
-0.188097	0.00790163	-0.595765	-8916990	-3.43459	-11532900
-0.187929	0.00820434	-0.595453	-1576960	-3.43428	-5567680
-0.187761	0.00854546	-0.59514	-4890620	-3.43397	-10344000
-0.187593	0.00891101	-0.594827	-14766100	-3.43366	-15120400
-0.187424	0.00928636	-0.594515	-30085100	-3.43334	-10162200
-0.187256	0.00965878	-0.594202	-33681400	-3.43303	-5204030
-0.187088	0.0100172	-0.59389	-23580700	-3.43272	-245867
-0.18692	0.0103523	-0.593577	-25428000	-3.43241	4712300
-0.186752	0.0106568	-0.593264	-25006100	-3.43209	6621430
-0.186584	0.0109257	-0.592952	-18575400	-3.43178	8530570
-0.186416	0.0111558	-0.592639	-4472830	-3.43147	21181200
-0.186248	0.0113474	-0.592327	-12460000	-3.43116	33831900
-0.186079	0.0115038	-0.592014	-21651500	-3.43084	42118800
-0.185911	0.0116309	-0.591702	5947390	-3.43053	50405700
-0.185743	0.0117367	-0.591389	26828800	-3.43022	39447400
-0.185575	0.0118295	-0.591076	38694900	-3.42991	28489100
-0.185407	0.0119164	-0.590764	41254900	-3.42959	34146600
-0.185239	0.0120017	-0.590451	11026400	-3.42928	18321000
-0.185071	0.0120867	-0.590139	-12476400	-3.42897	9208910
-0.184903	0.0121688	-0.589826	-17248300	-3.42865	96799
-0.184735	0.0122417	-0.589514	-9007100	-3.42834	-13826600
-0.184566	0.012297	-0.589201	-15654900	-3.42803	-27750000
-0.184398	0.0123242	-0.588888	-25108500	-3.42772	-45254000
-0.18423	0.0123129	-0.588576	-18546700	-3.4274	-41274800
-0.184062	0.0122541	-0.588263	-12869600	-3.42709	-8155150
-0.183894	0.0121428	-0.587951	3051520	-3.42678	-10840500
-0.183726	0.0119788	-0.587638	11907100	-3.42647	-2784390
-0.183558	0.0117684	-0.587325	-2609150	-3.42615	5271750
-0.18339	0.0115238	-0.587013	-21848100	-3.42584	9747380
-0.183221	0.011262	-0.5867	-21360600	-3.42553	14223000
-0.183053	0.0110013	-0.586388	-9469950	-3.42522	7957130
-0.182885	0.0107592	-0.586075	-5505020	-3.4249	1691240
-0.182717	0.0105479	-0.585763	-30367700	-3.42459	-9665680
-0.182549	0.0103734	-0.58545	-47898600	-3.42428	-21022600
-0.182381	0.0102349	-0.585137	-56537100	-3.42397	-27903900
-0.182213	0.0101256	-0.584825	-31117300	-3.42365	-13302100
-0.182045	0.0100365	-0.584512	-4120580	-3.42334	18083300
-0.181876	0.00995777	-0.5842	16842800	-3.42303	27985600
-0.181708	0.00988182	-0.583887	32612400	-3.42272	26251300
-0.18154	0.0098044	-0.583575	12177400	-3.4224	24517000
-0.181372	0.00972441	-0.583262	-8171520	-3.42209	18782600
-0.181204	0.00964268	-0.582949	-17072100	-3.42178	13048200
-0.181036	0.00955987	-0.582637	-26087400	-3.42147	8656450
-0.180868	0.00947604	-0.582324	-24170500	-3.42115	4264730
-0.1807	0.00938924	-0.582012	-16011300	-3.42084	15314000
-0.180531	0.00929551	-0.581699	-5554180	-3.42053	47846200
-0.180363	0.00918966	-0.581386	-19615700	-3.42022	43230700
-0.180195	0.0090666	-0.581074	-46420000	-3.4199	38615200
-0.180027	0.0089229	-0.580761	-58703900	-3.41959	21915500
-0.179859	0.00875751	-0.580449	-42876900	-3.41928	5215810
-0.179691	0.00857344	-0.580136	-27516900	-3.41896	13579600
-0.179523	0.00837717	-0.579824	-27480100	-3.41865	21943500
-0.179355	0.00817845	-0.579511	-23691300	-3.41834	25719800
-0.179186	0.00798909	-0.579198	-24916000	-3.41803	29496100
-0.179018	0.00782101	-0.578886	-24584200	-3.41771	26559000
-0.17885	0.00768381	-0.578573	-29368300	-3.4174	23621800
-0.178682	0.00758342	-0.578261	-22138900	-3.41709	29083500
-0.178514	0.00752079	-0.577948	-3883010	-3.41678	13062200
-0.178346	0.00749102	-0.577636	2433020	-3.41646	11362800
-0.178178	0.00748486	-0.577323	-15306800	-3.41615	9663470
-0.17801	0.00748968	-0.57701	-26308600	-3.41584	-6357900
-0.177841	0.00749132	-0.576698	-21561300	-3.41553	13425800
-0.177673	0.00747662	-0.576385	-29646800	-3.41521	17097200
-0.177505	0.00743449	-0.576073	-23810000	-3.4149	20768600
-0.177337	0.00735757	-0.57576	4636670	-3.41459	27461100
-0.177169	0.00724294	-0.575447	13443100	-3.41428	12670500
-0.177001	0.0070928	-0.575135	-1597440	-3.41396	20705700
-0.176833	0.00691439	-0.574822	667648	-3.41365	28740900
-0.176665	0.00671903	-0.57451	-1449980	-3.41334	33307400
-0.176496	0.00652114	-0.574197	-20095000	-3.41303	37873900
[truncated: 63,538 more rows]
