# Supplementary material for: A click chemistry-mediated all-peptide cell printing hydrogel platform for diabetic wound healing
Source: Nat Commun. 2023 Nov 29;14:7856. doi: 10.1038/s41467-023-43364-2 (PMC10687272; doi:10.1038/s41467-023-43364-2)
Supplement: Supplementary file 4 — Source Data [file 41467_2023_43364_MOESM4_ESM.zip › Source data/Figure S11.xlsx]

## Sheet: Percentage of wound area
Time (day)	Hydrogel (%)										HUVECvector-laden hydrogel (%)										HUVECvegf165+-laden hydrogel (%)
1	100	100	100	100	100	100	100	100	100	100	100	100	100	100	100	100	100	100	100	100	100	100	100	100	100	100	100	100	100	100
7	91.1	80.4	78.3	88.7	81.8	78.2	73.9	85.3	77.2	74.6	74.3	78.3	82.2	82.1	78.8	65.2	81.5	90	83.8	78.3	81.9	64.7	81.9	75.5	58.9	67	63.8	73.3	64.5	71.9
10	68.9	71.2	77.4	68.6	69.7	70.2	59.8	55.8	60.8	62.1	57.9	65.7	65.3	63.5	59.7	62.7	63.8	47.7	57.2	67.1	48	56.3	50.3	62.4	40.5	55.5	38.7	44.7	54.9	49.3
14	50.4	46.5	41.2	39.8	49.8						33.1	40.1	44	43.4	40.1						23.4	22.5	22.3	36.4	23.1
21	20.4	18.7	25.5	16.3	26.7						21.3	14.9	15.5	16.5	15.4						11.8	6.4	7.7	12.5	4.3
Time (day)	Mean	SD	N								Mean	SD	N								Mean	SD	N
1	100	0	10								100	0	10								100	0	10
7	80.95	5.78989	10								79.45	6.51208	10								70.34	7.8585	10
10	66.45	6.5507	10								61.06	5.74808	10								50.06	7.44076	10
14	45.54	4.85984	5								40.14	4.33278	5								25.54	6.08712	5
21	21.52	4.4477	5								16.72	2.62526	5								8.54	3.52037	5

## Sheet: Granulation tissue thickness
	Hydrogel					HUVECvector-laden hydrogel					HUVECvegf165+-laden hydrogel
Granulation tissue thickness (μm)	1316.4	1020.6	987.3	989.9	1113.3	1214.2	1147.3	1037.2	1427.8	1206	1439.7	1720.5	1313.8	1435.4	1603.2
	Mean	SD	N			Mean	SD	N			Mean	SD	N
Granulation tissue thickness (μm)	1085.5	138.818	5			1206.5	142.478	5			1502.52	159.467	5

## Sheet: Epidermal thickness
	Hydrogel					HUVECvector-laden hydrogel					HUVECvegf165+-laden hydrogel
Epidermal thickness (μm)	46.1	35	53.5	44	44	51.6	57	47.8	58.2	42.3	56.7	70.9	64.7	60.1	76
	Mean	SD	N			Mean	SD	N			Mean	SD	N
Epidermal thickness (μm)	44.52	6.60129	5			51.38	6.58422	5			65.68	7.84997	5

## Sheet: Vessel density
	Hydrogel										HUVECvector-laden hydrogel										HUVECvegf165+-laden hydrogel
Vessel count/VS	8	7	9	8	5	7	6	6	9	9	10	7	6	6	8	9	11	9	11	8	8	9	12	9	11	10	14	14	11	11
	Mean	SD	N								Mean	SD	N								Mean	SD	N
Vessel count/VS	7.4	1.42984	10								8.5	1.84089	10								10.9	2.02485	10
