# Supplementary material for: A click chemistry-mediated all-peptide cell printing hydrogel platform for diabetic wound healing
Source: Nat Commun. 2023 Nov 29;14:7856. doi: 10.1038/s41467-023-43364-2 (PMC10687272; doi:10.1038/s41467-023-43364-2)
Supplement: Supplementary file 4 — Source Data [file 41467_2023_43364_MOESM4_ESM.zip › Source data/Figure S12.xlsx]

## Sheet: Ratio of collagen I to III
	Hydrogel										HUVECvector-laden hydrogel										HUVECvegf165+-laden hydrogel
Collagen I/III ratio	36.2	30.7	32.6	34.7	34.3	32.8	26.1	34.1	38.6	35.4	27	34.3	33.4	31.1	36.7	26.6	30.9	33.4	27.6	27.3	22.3	24.1	23.5	28.5	25.8	26.4	29.1	22.8	21.2	30.2
	Mean	SD	N								Mean	SD	N								Mean	SD	N
Collagen I/III ratio	33.55	3.38666	10								30.83	3.57835	10								25.39	3.10571	10
