# Supplementary material for: A click chemistry-mediated all-peptide cell printing hydrogel platform for diabetic wound healing
Source: Nat Commun. 2023 Nov 29;14:7856. doi: 10.1038/s41467-023-43364-2 (PMC10687272; doi:10.1038/s41467-023-43364-2)
Supplement: Supplementary file 4 — Source Data [file 41467_2023_43364_MOESM4_ESM.zip › Source data/Figure S2.xlsx]

## Sheet: Rheological characterization
Frequency sweeping test															Stress sweeping test
Gel 1 (4.5 w/v%)			Gel 2 (5.0 w/v%)			Gel 3 (5.5 w/v%)			Gel 4 (6.0 w/v%)						Gel 1 (4.5 w/v%)			Gel 2 (5.0 w/v%)			Gel 3 (5.5 w/v%)			Gel 4 (6.0 w/v%)
Frequency (Hz)	Storage modulus (Pa)	Loss modulus (Pa)	Frequency (Hz)	Storage modulus (Pa)	Loss modulus (Pa)	Frequency (Hz)	Storage modulus (Pa)	Loss modulus (Pa)	Frequency (Hz)	Storage modulus (Pa)	Loss modulus (Pa)				Oscillation strain (%)	Storage modulus (Pa)	Loss modulus (Pa)	Oscillation strain (%)	Storage modulus (Pa)	Loss modulus (Pa)	Oscillation strain (%)	Storage modulus (Pa)	Loss modulus (Pa)	Oscillation strain (%)	Storage modulus (Pa)	Loss modulus (Pa)
0.1	93.4808	4.57624	0.1	286.052	15.246	0.1	508.358	24.85	0.1	826.488	-6.17017				0.09852	92.6528	7.98643	0.09985	282.326	2.91164	0.09992	506.699	22.5089	0.09852	837.703	59.5337
0.12589	90.7011	4.78024	0.12589	288.307	10.4474	0.12589	504.984	19.7648	0.12589	826.126	4.04722				0.12631	91.3679	9.96114	0.12673	279.711	-2.46211	0.12685	504.525	23.6737	0.12631	867.326	39.991
0.15849	91.0296	3.79702	0.15849	288.42	12.8738	0.15849	503.538	19.9538	0.15849	825.311	-21.7631				0.15725	92.2959	8.82651	0.15938	277.503	1.22436	0.15819	504.922	20.4909	0.15725	853.514	9.02696
0.19953	90.482	2.89066	0.19953	287.446	18.2154	0.19953	505.91	18.1582	0.19953	824.629	26.5708				0.20007	92.3989	9.09265	0.20118	275.192	1.7929	0.19897	505.322	18.2449	0.20007	839.411	14.5623
0.25119	90.761	5.93925	0.25119	287.177	8.89912	0.25119	507.877	18.1213	0.25119	824.183	41.531				0.25092	92.5883	9.0132	0.25221	273.829	2.47794	0.25177	502.671	17.9658	0.25092	824.868	15.1051
0.31622	91.2552	6.49485	0.31622	282.022	4.81671	0.31622	506.412	17.5813	0.31622	819.024	32.7262				0.31788	92.3668	9.22213	0.31747	273.242	7.68947	0.31824	497.772	19.9805	0.31788	822.333	20.7359
0.39811	89.6542	9.86093	0.39811	283.999	15.7126	0.39811	510.41	16.2558	0.39811	811.381	43.2061				0.40023	92.416	8.98642	0.39887	271.457	3.9591	0.3992	491.526	18.9889	0.40023	820.163	17.7954
0.50119	91.8425	8.72383	0.50119	285.15	1.29184	0.50119	511.519	22.7761	0.50119	815.14	43.6313				0.50234	92.1994	9.7002	0.50508	270.534	5.11535	0.50096	491.223	20.3006	0.50234	820.204	9.43157
0.63096	93.2974	6.59359	0.63096	272.24	33.929	0.63096	503.431	24.8072	0.63096	819.472	50.9826				0.63395	92.4707	9.23605	0.63962	263.273	9.21465	0.62874	480.069	23.9883	0.63395	820.555	0.0975565
0.79434	91.3152	8.80199	0.79434	283.486	10.7785	0.79434	509.575	19.7416	0.79434	815.539	45.4463				0.79564	92.1696	9.6081	0.79763	260.404	10.7943	0.794	472.331	23.7094	0.79564	819.108	14.769
1	93.7003	9.88338	1	282.864	17.0323	1	510.747	23.6092	1	814.485	41.239				0.99319	92.4768	9.25565	1.00095	258.143	12.5319	0.99726	465.387	27.5957	0.99319	816.532	20.6008
1.25891	94.903	6.98738	1.25891	279.64	19.085	1.25891	512.07	18.7129	1.25891	821.558	42.5282				1.26468	92.3165	9.45297	1.26141	256.932	12.8607	1.26782	460.354	28.1063	1.26468	813.368	16.2203
1.58488	93.3382	8.47796	1.58488	281.567	8.24621	1.58488	513.805	21.6576	1.58488	830.673	43.4252				1.5897	92.089	9.61644	1.58482	255.82	15.4873	1.58693	442.359	38.3037	1.5897	812.503	8.79704
1.99528	94.1105	9.29707	1.99528	281.148	5.8516	1.99528	518.85	23.4092	1.99528	817.597	35.1601				2.00809	92.0639	9.37959	1.9943	252.296	18.2626	1.99755	432.665	41.8607	2.00809	809.946	11.6221
2.51191	96.5849	8.95822	2.51191	279.682	9.93924	2.51191	519.142	25.1581	2.51191	816.37	30.9359				2.52333	91.9323	9.44814	2.51209	249.367	21.2934	2.53383	417.814	50.5506	2.52333	807.075	7.16326
3.16224	96.8367	9.80799	3.16224	278.728	12.6314	3.16224	523.415	26.433	3.16224	815.197	27.1643				3.1628	91.9233	9.3954	3.16936	246.53	24.1308	3.17008	406.188	53.1775	3.1628	799.037	13.7225
3.98106	99.042	10.0734	3.98106	277.967	12.3512	3.98106	526.763	27.0095	3.98106	814.049	21.763				3.99173	91.9463	9.42098	3.98827	243.841	25.9816	3.99182	392.62	57.2096	3.99173	792.13	11.5845
5.01187	99.1627	10.1251	5.01187	275.691	14.8525	5.01187	524.532	33.8593	5.01187	816.507	24.7356				5.04132	91.6187	9.96512	5.0123	240.779	27.6806	5.023	380.041	61.203	5.04132	779.77	24.3237
6.30951	102.932	11.6589	6.30951	278.856	15.0478	6.30951	532.149	33.3635	6.30951	816.693	13.223				6.33315	91.7193	9.73705	6.31265	237.448	30.796	6.31885	368.399	64.9835	6.33315	765.493	35.187
7.94323	103.659	12.0535	7.94323	285.679	16.716	7.94323	535.991	36.8567	7.94323	816.403	19.3995				7.98282	91.2697	10.115	7.94248	234.706	31.2125	7.94336	357.433	67.4962	7.98282	748.663	52.4724
10	108.463	12.9127	10	287.237	19.3467	10	542.54	39.6092	10	814.025	12.7535				10.0247	91.4195	9.88757	9.99982	231.615	32.3105	9.98316	346.242	70.3003	10.0247	719.21	67.235
12.5893	112.489	14.4112	12.5893	298.024	21.9442	12.5893	546.917	45.6066	12.5893	797.377	16.4116				12.6283	91.5422	9.95163	12.6024	227.881	34.4282	12.5631	335.458	72.3568	12.6283	664.984	80.1099
15.8489	119.457	16.8129	15.8489	308.531	25.36	15.8489	555.24	48.3584	15.8489	787.825	18.0423				15.8329	90.5171	11.0061	15.8508	224.519	35.6485	15.8356	323.002	74.1526	15.8329	650.698	103.172
19.9528	132.589	20.3942	19.9528	332.177	32.6472	19.9528	562.419	56.93	19.9528	779.461	26.295				20.0468	90.7678	10.7611	19.9576	221.155	37.0822	19.8714	309.232	76.1627	20.0468	607.038	115.368
25.119	148.368	21.4621	25.119	362.978	36.2323	25.119	572.22	68.2714	25.119	773.623	36.7258				25.246	90.7582	11.2582	25.1241	217.762	38.2285	24.926	296.741	80.1815	25.246	578.248	126.024
31.6228	177.742	35.2808	31.6228	420.545	53.317	31.6228	580.799	76.6922	31.6228	703.359	52.2861				31.6195	90.117	11.7914	31.6319	214.376	39.4123	31.4466	280.249	80.6778	31.6195	530.472	136.03
39.811	246.908	54.9295	39.811	493.931	74.0803	39.811	585.922	93.6445	39.811	666.371	74.553				39.9971	89.8571	11.7559	39.9534	210.085	40.9692	39.5891	265.17	83.4418	39.9971	509.44	146.153
50.1187	302.405	100.543	50.1187	599.619	137.745	50.1187	570.819	128.602	50.1187	568.041	134.378				50.5699	87.9273	11.9261	50.3867	204.469	42.8349	49.9425	240.293	85.6682	50.5699	470.417	155.594
63.0956	518.419	118.938	63.0956	869.526	144.001	63.0956	641.487	132.811	63.0956	529.93	132.615				63.6672	86.3548	11.8511	63.3381	200.566	44.8649	62.8076	223.365	88.8976	63.6672	438.43	168.598
79.4333	703.978	285.046	79.4333	1248.88	302.151	79.4333	512.633	279.195	79.4333	897.709	263.857				80.0238	83.1746	11.5412	80.1734	195.513	48.0761	79.5412	197.138	93.6424	80.0238	392.16	182.676
100	1555.62	-1719.14	100	2066.65	-1909.88	100	1465.13	-1045.04	100	789.749	-1619.37				100.82	80.3262	11.9619	101.259	186.874	50.1205	100.101	164.419	101.187	100.82	351.43	192.818
															125.669	80.399	12.8712	127.466	168.212	53.4247	126.372	147.544	108.66	125.669	214.593	216.506
															159.026	79.8376	13.7396	159.39	151.282	57.831	157.981	134.19	113.033	159.026	249.513	242.515
															205.166	70.7543	15.1698	200.328	142.801	60.391	196.768	123.774	111.831	205.166	189.846	232.933
															275.426	63.8161	17.7467	254.764	131.995	63.3127	251.617	109.967	107.057	275.426	116.825	207.803
															330.009	55.1044	19.0743	322.978	116.073	65.0915	312.322	84.3946	90.8385	330.009	105.328	180.56
															396.341	54.0128	20.4051	407.239	100.847	66.948	399.705	74.826	82.7341	396.341	81.0713	148.553
															506.606	17.8201	19.0345	508.674	83.426	69.8122	467.715	51.9134	74.9719	506.606	76.4983	128.031
															631.819	17.5222	20.3566	611.146	63.7437	75.5833	621.553	49.9302	74.9401	631.819	61.633	119.116
															793.343	16.211	21.6094	811.486	46.9034	73.9987	785.007	39.3863	71.6946	793.343	48.4139	85.9019
															1005.47	13.3832	21.4846	1014.13	29.6897	67.3817	970.647	22.0057	61.0728	1005.47	33.6704	78.0132
