# Supplementary material for: A click chemistry-mediated all-peptide cell printing hydrogel platform for diabetic wound healing
Source: Nat Commun. 2023 Nov 29;14:7856. doi: 10.1038/s41467-023-43364-2 (PMC10687272; doi:10.1038/s41467-023-43364-2)
Supplement: Supplementary file 4 — Source Data [file 41467_2023_43364_MOESM4_ESM.zip › Source data/Figure S3.xlsx]

## Sheet: Swelling ratio
Swelling behavior
Gel 1 (4.5 w/v%)					Gel 2 (5.0 w/v%)					Gel 3 (5.5 w/v%)					Gel 4 (6.0 w/v%)
time (h)	swelling ratio (%)				time (h)	swelling ratio (%)				time (h)	swelling ratio (%)				time (h)	swelling ratio (%)
0	100	100	100		0	100	100	100		0	100	100	100		0	100	100	100
0.5	149.9	148.7	149.2		0.5	160.6	154.5	161.6		0.5	158.8	168.2	162.5		0.5	168.7	156.7	184.4
1	159.2	162.4	161.6		1	175.8	170.6	172.6		1	174.8	189.4	181.8		1	188.9	197.4	175.6
2	171.8	170.3	172.6		2	184.8	188.4	186.8		2	187	213	201		2	209.3	222.9	198
4	183	189	184.6		4	200	213.8	210.2		4	210.4	232.4	220.8		4	230.3	216.1	246.6
6	196.7	195.7	192.5		6	205.6	231.7	228.7		6	223.3	243.1	235.4		6	246.5	226.2	256.7
8	208.5	200.3	201.6		8	210.3	251.7	249.8		8	240.3	251.3	246.2		8	256.6	240.8	274.1
10	219.4	204.7	208.9		10	225.7	258	257.3		10	255.1	258.7	257.4		10	269.1	284.6	250.1
12	228.2	212.7	218.4		12	240.8	257.3	257		12	270.1	260.1	264.5		12	275.5	260.7	284.1
14	237.3	221.1	227.9		14	241	256.9	258.4		14	272.8	260.6	266.1		14	281.6	286.3	266.5
16	245.9	228.7	237.3		16	241.3	256.7	257.9		16	273	261	266.1		16	280.4	287.8	270.1
19	246.3	228.9	237.5		19	241.5	257.3	258.1		19	272.8	261.2	266.5		19	282.4	288	271.3
21	246	228.6	237.2		21	257.1	241	251.2		21	271.9	261.8	266.3		21	287.8	289	272.3
time (h)	Mean	SD	N		time (h)	Mean	SD	N		time (h)	Mean	SD	N		time (h)	Mean	SD	N
0	100	0	3		0	100	0	3		0	100	0	3		0	100	0	3
0.5	149.267	0.602771	3		0.5	158.9	3.84318	3		0.5	163.167	4.73533	3		0.5	169.933	13.8911	3
1	161.067	1.66533	3		1	173	2.62298	3		1	182	7.30205	3		1	187.3	10.9877	3
2	171.567	1.16762	3		2	186.667	1.8037	3		2	200.333	13.0128	3		2	210.067	12.4677	3
4	185.533	3.10698	3		4	208	7.15821	3		4	221.2	11.0055	3		4	231	15.262	3
6	194.967	2.19393	3		6	222	14.2818	3		6	233.933	9.98115	3		6	243.133	15.5262	3
8	203.467	4.40719	3		8	237.267	23.3731	3		8	245.933	5.50485	3		8	257.167	16.6572	3
10	211	7.57166	3		10	247	18.4497	3		10	257.067	1.823	3		10	267.933	17.2796	3
12	219.767	7.83986	3		12	251.7	9.44087	3		12	264.9	5.01199	3		12	273.433	11.8361	3
14	228.767	8.1347	3		14	252.1	9.6421	3		14	266.5	6.10983	3		14	278.133	10.3452	3
16	237.3	8.6	3		16	251.967	9.25707	3		16	266.7	6.02246	3		16	279.433	8.88951	3
19	237.567	8.70019	3		19	252.3	9.36162	3		19	266.833	5.80718	3		19	280.567	8.49961	3
21	237.267	8.70019	3		21	249.767	8.14514	3		21	266.667	5.05997	3		21	283.033	9.31468	3
