# Supplementary material for: A click chemistry-mediated all-peptide cell printing hydrogel platform for diabetic wound healing
Source: Nat Commun. 2023 Nov 29;14:7856. doi: 10.1038/s41467-023-43364-2 (PMC10687272; doi:10.1038/s41467-023-43364-2)
Supplement: Supplementary file 4 — Source Data [file 41467_2023_43364_MOESM4_ESM.zip › Source data/Figure S4.xlsx]

## Sheet: Mass remaining
Mass remaining
Gel 1 (4.5 w/v%)					Gel 2 (5.0 w/v%)					Gel 3 (5.5 w/v%)					Gel 4 (6 w/v%)
time (h)	mass remaining (%)				time (h)	mass remaining (%)				time (h)	mass remaining (%)				time (h)	mass remaining (%)
0	100	100	100		0	100	100	100		0	100	100	100		0	100	100	100
1	70	73	69		1	96.7	92.5	94.6		1	99.78	98.97	99.1		1	99.4	99.64	99.77
2	54	63	68		2	92.7	92.1	92.5		2	96.15	94.2	96.84		2	97.03	96.14	96.77
3	49.2	47.6	52.1		3	90.8	78.4	87.6		3	91.65	91.34	92.1		3	95.29	94.06	94.3
4	38.7	39.4	37.6		4	82.98	64.67	78.6		4	89.73	89.68	89.46		4	91.86	90.37	91.83
5	28.7	26.7	29.7		5	72.98	62.3	68.7		5	87.05	87.01	86.84		5	88.06	87.68	89.31
6	16.2	17.5	19.2		6	54.37	46.5	57.8		6	84.83	84.62	84.6		6	86.8	87.34	83.51
7	0	0	0		7	34.14	43.12	46.3		7	58.37	60.3	62.8		7	75.94	75.03	72.39
					8	14.43	8.1	14.8		8	43.05	45.8	46.7		8	67.96	66.75	69.75
					9	0	0	0		9	26.2	29.5	27.8		9	52.83	54.1	59.42
										10	13.8	16.8	21.7		10	43.72	49.72	44.12
										11	0	0	0		11	38.78	37.93	30.85
															12	25.94	33.82	33.08
															13	23.66	23.26	15.92
															14	11.76	17.25	12.84
															15	10.45	5.97	10.14
															16	2.27	5.77	7.12
															17	0	0	0
time (h)	Mean	SD	N		time (h)	Mean	SD	N		time (h)	Mean	SD	N		time (h)	Mean	SD	N
0	100	0	3		0	100	0	3		0	100	0	3		0	100	0	3
1	70.6667	2.08167	3		1	94.6	2.1	3		1	99.2833	0.43501	3		1	99.6033	0.187705	3
2	61.6667	7.0946	3		2	92.4333	0.305505	3		2	95.73	1.3692	3		2	96.6467	0.457639	3
3	49.6333	2.28108	3		3	85.6	6.43739	3		3	91.6967	0.382143	3		3	94.55	0.651997	3
4	38.5667	0.907377	3		4	75.4167	9.56108	3		4	89.6233	0.143643	3		4	91.3533	0.851724	3
5	28.3667	1.52753	3		5	67.9933	5.37495	3		5	86.9667	0.111505	3		5	88.35	0.852819	3
6	17.6333	1.50444	3		6	52.89	5.79356	3		6	79.35	4.03768	3		6	85.8833	2.07303	3
7	0	0	3		7	41.1867	6.30632	3		7	60.49	2.2211	3		7	74.4533	1.84392	3
					8	12.4433	3.76598	3		8	45.1833	1.90153	3		8	68.1533	1.50932	3
					9	0	0	3		9	27.8333	1.65025	3		9	55.45	3.49627	3
										10	17.4333	3.9879	3		10	45.8533	3.3546	3
										11	0	0	3		11	35.8533	4.35381	3
															12	30.9467	4.35166	3
															13	20.9467	4.35781	3
															14	13.95	2.90845	3
															15	8.85333	2.50185	3
															16	5.05333	2.50316	3
															17	0	0	3
