# Supplementary material for: A click chemistry-mediated all-peptide cell printing hydrogel platform for diabetic wound healing
Source: Nat Commun. 2023 Nov 29;14:7856. doi: 10.1038/s41467-023-43364-2 (PMC10687272; doi:10.1038/s41467-023-43364-2)
Supplement: Supplementary file 4 — Source Data [file 41467_2023_43364_MOESM4_ESM.zip › Source data/Figure S5.xlsx]

## Sheet: Hemolysis rate
	Hemolysis rate (%)
	Gel 1	Gel 2	Gel 3	Gel 4
	0.225	0.311	0.673	0.442
	0.224	0.445	0.486	0.521
	0.387	0.449	0.431	0.645
Mean	0.2787	0.4017	0.53	0.536
SD	0.09382	0.07855	0.1269	0.1023
N	3	3	3	3
