# Supplementary material for: A click chemistry-mediated all-peptide cell printing hydrogel platform for diabetic wound healing
Source: Nat Commun. 2023 Nov 29;14:7856. doi: 10.1038/s41467-023-43364-2 (PMC10687272; doi:10.1038/s41467-023-43364-2)
Supplement: Supplementary file 4 — Source Data [file 41467_2023_43364_MOESM4_ESM.zip › Source data/Figure S6.xlsx]

## Sheet: Proportion of GFP+ cells
	Proportion of GFP+ cells, %
	HUVECvector	HUVECvegf165+
	97.5	95.7
	95.6	97.4
	98.5	97.5
Mean	97.2	96.87
SD	1.473	1.012
N	3	3

## Sheet: Mean gray value of VEGF
	Mean gray value
	HUVECvector	HUVECvegf165+
	63.1	126.8
	75.4	116.7
	56.7	132.4
Mean	65.07	125.3
SD	9.504	7.957
N	3	3
