# Supplementary material for: A click chemistry-mediated all-peptide cell printing hydrogel platform for diabetic wound healing
Source: Nat Commun. 2023 Nov 29;14:7856. doi: 10.1038/s41467-023-43364-2 (PMC10687272; doi:10.1038/s41467-023-43364-2)
Supplement: Supplementary file 4 — Source Data [file 41467_2023_43364_MOESM4_ESM.zip › Source data/Figure S7.xlsx]

## Sheet: Relative intensity of WB bands 
Bax/Bcl2	0.33136
	1.7931
	0.712827
	1.5057
Cyt-c/β-actin	0.614924
	1.43964
	0.731174
	0.993641
Cleaved casp 3/Pro-casp-3	0.201843
	0.945885
	0.427008
	0.749521
