# Supplementary material for: A click chemistry-mediated all-peptide cell printing hydrogel platform for diabetic wound healing
Source: Nat Commun. 2023 Nov 29;14:7856. doi: 10.1038/s41467-023-43364-2 (PMC10687272; doi:10.1038/s41467-023-43364-2)
Supplement: Supplementary file 4 — Source Data [file 41467_2023_43364_MOESM4_ESM.zip › Source data/Figure S8.xlsx]

## Sheet: Blood glucose
Time line (day)		No STZ			STZ+Hydrogel															STZ+HUVECvector-laden hydrogel															STZ+HUVECvegf165+-laden hydrogel
-3	Blood glucose (mmol/L)	5.7	6.5	7.1	6	6.4	5.1	5.3	7.2	7.5	7.1	6.4	5.3	7.3	6.6	6.9	6.2	5.9	6.1	6.1	6	7.6	7.8	5.2	6.5	6.3	5.8	7	5.8	7.3	6.9	5.2	7.1	6.2	6	5.7	7.2	5.6	6.2	7.5	5.8	6.5	6.1	5.1	6.7	7.1	7.6	5.6	5.8
-2	Blood glucose (mmol/L)	6.7	6	6	20.5	34	23.9	26.7	27.9	28.4	21.1	20.4	27.7	26.3	28.1	23.6	21.6	29.3	17.7	23.4	22.3	30.7	28.1	23.9	24.7	26.2	23	24.1	18.7	17	27.8	21.3	24.8	23.9	25.9	25.7	31.6	27.2	19.7	26.4	24.5	18.4	23.1	23.9	25.9	29.3	24	20.5	21.4
-1	Blood glucose (mmol/L)	6.6	6.8	5.9	28.8	25.6	31.4	24.8	20.3	21.6	26.8	28.6	28.9	25	25.6	24.8	31.7	22.2	27.7	22.9	26.9	29.8	21.8	20.8	22.3	26.9	16.3	26	26.4	19	23.4	26.1	22.1	21.1	21.8	28.9	27.6	21.6	25.5	32.1	27.7	26.9	23.8	29.5	26.2	27.8	24.2	25.4	24.7
0	Blood glucose (mmol/L)	6.2	7.1	6	30.3	19.1	27.3	23.3	22.1	28.3	20	19.6	21	24.8	30.8	27.9	23.4	23.6	26.7	27.5	29.2	23.5	25	22.6	17.8	21	25.8	20.9	24.9	21.2	28.6	25.2	17.4	22.6	27.3	28.9	21	21.9	31.2	24.1	23	25.6	22.9	21.7	22.2	23.8	28.3	27.1	23.7
1	Blood glucose (mmol/L)	6.5	7.2	6	22.1	27	31.3	22.6	31.3	21.9	19.7	25.3	20.6	24.5	27.6	25.2	21.8	20.1	28.8	25.5	22.2	26.4	18.8	24.8	26.5	23.2	20.8	17.3	27.7	23.7	26.3	18.7	29.3	21.7	25.4	19.9	22.4	21.6	16.3	26.1	23.9	30.1	22.3	24.1	23.2	32.1	20.7	19	17.1
2	Blood glucose (mmol/L)	6.3	6.7	6.1	26.4	28	24.9	24.4	22.5	27.9	20.3	21.6	27.3	25.6	16.9	25.4	17.8	22.4	23.9	19.5	23.8	22.7	18.7	28.7	25	20.3	26	26.2	22.2	25.4	18.5	21.5	21.4	28.5	26.2	23.4	22.6	21.8	28.1	19.4	26.2	26.8	31.1	28.1	23.7	26.2	26.2	26.7	35.8
3	Blood glucose (mmol/L)	6.4	5.9	7	23.9	27.7	22.3	21.3	23.7	30.8	22.2	21.3	21.6	27.6	31.6	24.4	22.3	26.1	26	23.7	23.7	20.5	28.4	22.9	too high!	26	27.2	22.4	22.2	22.3	28.2	23.1	21.1	20.3	21.9	25.9	26.3	28.6	27.3	25.6	19.8	26.4	29.7	18.6	28.4	15.6	20.9	27.7	19.6
4	Blood glucose (mmol/L)	6.4	5.9	6.6	24.3	20.6	19.4	27.2	24.3	23.2	29.2	28.6	18.1	29.3	24.3	24.3	20.5	27	23.5	26.6	29.2	20	22.5	21.9	21.5	28.1	25.2	20.2	25.2	21.9	22.7	29.4	20.6	22.4	30	28.4	15.5	22.7	30.9	27.9	29.7	18.2	27.7	20.3	24.5	25.6	20.2	26.4	23.2
5	Blood glucose (mmol/L)	6	7.1	5.9	25.6	22.5	25.6	25.4	25.6	26.3	22.9	24.4	21.7	too high!	27.4	28	22	25.6	25.6	23.3	21.1	22.2	23	17.8	26.9	24.2	23.5	20.4	31.5	23.9	24	24	25.1	28.1	14.2	28.6	19.9	20.9	24.5	22.5	17.2	24.4	23	25.1	23.6	24.8	23.3	23.7	22.5
6	Blood glucose (mmol/L)	6.5	6.1	6.7	28.7	22.9	29.8	22.3	25.2	21.5	26.4	21.7	27.1	29.6	23.2	27.6	23.9	20.3	27.1	23.5	24.9	28.3	21.2	24.8	24.8	26.2	23.8	29	29.6	27.4	25.5	24.9	17.3	21.9	25.5	17.8	20.9	18.7	22.9	29	23.2	25.2	23.2	26.4	21.6	21.6	27.1	29.8	20.4
7	Blood glucose (mmol/L)	6.2	5.6	6.7	26.9	23.8	22.7	21.2	21.9	19.3	29.1	21.8	33.2	26.9	27.9	25.9	29.2	27.8	19.2	20	27.8	26.9	20.7	31.6	24.1	23.6	21.7	23.3	25.4	27	25.4	21.8	26.9	20.8	27.6	23.1	22.5	28.3	27.5	25.7	23.8	too high!	22.2	30.8	19.7	18.3	32.9	29.7	28.6
8	Blood glucose (mmol/L)	5.7	7.1	5.7	26.5	27.2	27	21.3	32.8	23.7	too high!	20.2	21	22	28.6	21.6	24.2	25.8	22.5	25.7	21.2	23.6	20.7	26.6	28.1	22.2	28.3	21.6	22.3	29.3	27	18.3	23.8	24.7	26.3	27.6	25.7	24.6	28.3	25.8	26.6	23.7	25.4	21.9	26.4	22.3	too high!	23.7	20.9
9	Blood glucose (mmol/L)	5.4	6.9	6.7	29.3	21.3	22.7	25.8	21.4	30.2	27.2	31	23.9	23.2	30.5	27.6	20.9	27.6	26.6	28.8	22	29.7	23	20.6	26.4	21.9	23.5	28.3	22	23	20.4	26.9	21.7	22.3	25.5	26.3	22.6	21.2	25.7	25.2	25.2	28.1	23.4	20.3	25.7	29.5	20.7	26.8	25.1
10	Blood glucose (mmol/L)	6.3	7	5.4	21.1	23	20.6	22.7	26.1	20.1	26.7	22.7	31.4	19.4	30.9	23.9	30.7	26.5	27	18.6	21.7	25.3	21.5	20.7	26.6	25.2	too high!	25.3	31.6	27.3	20.9	23.7	27.2	26.5	19.1	18.9	25.3	26.7	30.6	23.2	22.9	29.1	25.3	25.3	26.2	31.5	23.8	25.6	25.3
11	Blood glucose (mmol/L)	7.1	5.6	6	30.4	23.8	25.6	24.8	27.9	25.9	17.2	26.2	24.7	22	23.2	22.4	19.9	21.4	22.9	32.4	29.9	24.7	20.1	22.3	26	24.4	24.7	24.7	24	25.3	21.1	23.2	24.6	22	19	27.4	24.9	28.9	27.5	25.7	26.9	22	21	25.9	26.5	21.5	23.4	22	28.6
12	Blood glucose (mmol/L)	6.3	5.4	7	29	22.4	27.9	18.9	23.5	24.7	22.4	23	30.1	24.7						23.4	26.1	22.1	25	26.3	19.7	28.7	26.4	22.7	27.4						27.8	26.2	22	18.4	22.7	21.2	30.6	16.7	20.7	28.2
13	Blood glucose (mmol/L)	6.9	6.5	5.3	20.5	24.4	21.8	24.5	26.9	24	21.5	23.2	32.4	26.2						25.5	26.4	22.1	21.3	19.6	22.4	26.6	26.2	25.7	29.4						28.9	25.1	20.8	21.3	22.2	21.8	20.6	26.2	22.8	20.4
14	Blood glucose (mmol/L)	6.4	6.6	5.7	26.3	21	27.3	25.2	23.6	22.1	20.8	24	31.7	21.5						23.1	25.4	25.5	28.4	22	25.3	20.1	28.4	26.6	22.8						27.2	17.7	22.5	26.4	25	26	27	26	20	26.6
15	Blood glucose (mmol/L)	6	5.9	6.8	25.9	18	24.3	25	22.5	24.3	25.6	22.6	31.7	22.7						28.2	23.7	24.2	27.1	24.4	25.4	19	29.1	25.1	28.8						24.3	22.9	18	24.7	26.1	29.6	27.2	29.3	23	29.1
16	Blood glucose (mmol/L)	5.9	6.2	6.6	21.8	26.8	27.5	21.9	21.4	18	28.2	22.2	26.3	26.5						22.1	23.6	24.4	24.6	21.9	24.7	31.2	25.2	22.9	17.9						28.7	24.7	26.6	27.3	23.7	29.7	20.1	22.3	21.5	17.4
17	Blood glucose (mmol/L)	5.5	5.9	6.2	26.4	22.3	28.6	23	22.1	25.7	29	26.4	21.9	18.1						21.7	25.4	23.5	16.9	22.4	28.5	24.6	29.4	24.4	26.4						28.6	22.8	23.8	23.7	24.3	26.2	24.6	25.6	27.5	26.2
18	Blood glucose (mmol/L)	5.7	6.3	6.5	28.6	23.2	27.6	20.7	30.5	20.6	22.1	23	26	26.2						28.9	23	28.7	22.4	24.8	20	26.7	30.9	19.7	22.7						23.1	24.5	26.1	22.3	27.9	26.8	22.1	24.7	31.4	23.6
19	Blood glucose (mmol/L)	6.3	6.2	5.6	26.5	28.5	19.4	25.3	27.3	19.4	25.7	23.8	21.8	19.8						20.7	21.6	26	23.9	22.9	21.2	30.7	24.2	30.6	23						21.8	26	28.3	26.9	21.9	28.6	21.9	29.8	27.8	24.4
20	Blood glucose (mmol/L)	6.2	6.3	6.5	22.7	22.6	24.2	16	22	28.4	25.9	25.4	26.1	26.1						24.1	21.7	24.6	22.8	23.2	19.4	23.9	28.3	26	26.8						28.6	18.2	24.6	24.2	21.3	24.4	24.2	36.8	27.9	22
21	Blood glucose (mmol/L)	6.1	6.4	6.2	22.5	27.9	22.7	27.2	21.1	23.8	18.7	21.9	23.9	30.2						26.5	29.4	22.7	21.8	25.9	23	31.7	28.6	29.3	32						22.7	30.3	18.2	27.8	21	26.4	26.9	23.9	23.1	23.5
Time line (day)		Mean	SD	N	Mean	SD	N													Mean	SD	N													Mean	SD	N
-3	Blood glucose (mmol/L)	6.43333	0.702377	3	6.35333	0.758633	15													6.45333	0.809644	15													6.3	0.76532	15
-2	Blood glucose (mmol/L)	6.23333	0.404145	3	25.1467	4.35281	15													23.9933	3.49254	15													24.5	3.56711	15
-1	Blood glucose (mmol/L)	6.43333	0.472582	3	26.2533	3.35642	15													23.4533	3.54559	15													26.2467	2.85203	15
0	Blood glucose (mmol/L)	6.43333	0.585947	3	24.5467	3.84482	15													23.5467	3.55043	15													24.8467	3.05821	15
1	Blood glucose (mmol/L)	6.56667	0.602771	3	24.6533	3.8604	15													23.5267	3.567	15													22.9467	4.34262	15
2	Blood glucose (mmol/L)	6.36667	0.305505	3	23.6867	3.43301	15													23.2267	3.33198	15													26.1533	3.93353	15
3	Blood glucose (mmol/L)	6.43333	0.550757	3	24.8533	3.35684	15													23.7143	2.70807	14													24.1533	4.35232	15
4	Blood glucose (mmol/L)	6.3	0.360555	3	24.2533	3.54156	15													23.8267	3.22678	15													24.7467	4.63617	15
5	Blood glucose (mmol/L)	6.33333	0.665833	3	24.9	1.94501	14													23.9333	3.24536	15													22.5467	3.45044	15
6	Blood glucose (mmol/L)	6.43333	0.305505	3	25.1533	3.12247	15													24.8733	3.18915	15													23.5533	3.56388	15
7	Blood glucose (mmol/L)	6.16667	0.550757	3	25.12	4.07873	15													24.4667	3.23589	15													25.7643	4.2916	14
8	Blood glucose (mmol/L)	6.16667	0.80829	3	24.6	3.56435	14													24.2267	3.21902	15													24.9429	2.19009	14
9	Blood glucose (mmol/L)	6.33333	0.814453	3	25.9467	3.51626	15													24.0333	3.11142	15													24.7533	2.65299	15
10	Blood glucose (mmol/L)	6.23333	0.802081	3	24.8533	4.00015	15													24.4357	3.4569	14													25.2533	3.54176	15
11	Blood glucose (mmol/L)	6.23333	0.776745	3	23.8867	3.2335	15													24.6267	3.14313	15													24.7467	3.06125	15
12	Blood glucose (mmol/L)	6.23333	0.802081	3	24.66	3.43873	10													24.78	2.75229	10													23.45	4.55247	10
13	Blood glucose (mmol/L)	6.23333	0.832666	3	24.54	3.42027	10													24.52	3.01434	10													23.01	2.82507	10
14	Blood glucose (mmol/L)	6.23333	0.472582	3	24.35	3.41476	10													24.76	2.72975	10													24.44	3.27896	10
15	Blood glucose (mmol/L)	6.23333	0.493288	3	24.26	3.46192	10													25.5	3.02324	10													25.42	3.6322	10
16	Blood glucose (mmol/L)	6.23333	0.351188	3	24.06	3.40725	10													23.85	3.3444	10													24.2	3.94856	10
17	Blood glucose (mmol/L)	5.86667	0.351188	3	24.35	3.43293	10													24.32	3.57671	10													25.33	1.82516	10
18	Blood glucose (mmol/L)	6.16667	0.416333	3	24.85	3.42677	10													24.78	3.87723	10													25.25	2.883	10
19	Blood glucose (mmol/L)	6.03333	0.378594	3	23.75	3.43487	10													24.48	3.60395	10													25.74	3.0493	10
20	Blood glucose (mmol/L)	6.33333	0.152753	3	23.94	3.42222	10													24.08	2.5642	10													25.22	5.06465	10
21	Blood glucose (mmol/L)	6.23333	0.152753	3	23.99	3.47673	10													27.09	3.70599	10													24.38	3.5317	10

## Sheet: Weight change
Time line (day)		No STZ			STZ+Hydrogel															STZ+HUVECvector-laden hydrogel															STZ+HUVECvegf165+-laden hydrogel
-3	Change of body weight (%)	-0.1	1.3	-1.2	-0.6	0.9	0.4	0.8	0.7	-1.2	-0.2	1.1	-0.2	0	-1.2	0.6	-1.5	0.4	-0.5	1.6	-0.2	1.1	-1.2	-0.6	0.3	1	1.5	1.7	2	-0.4	-1.3	1.4	0	-1.8	0.3	0.7	-0.7	2.3	-0.8	0.8	-1.1	0.4	-0.5	-0.6	1.6	-0.8	-0.6	0.3	1
-2	Change of body weight (%)	2.2	2.8	3.4	-4.1	-4	-3.8	-2.3	-3.2	-2.6	-2.6	-4.4	-3.7	-5.1	-2	-3	-4.6	-3.5	-3.4	-5.7	-2.9	-2.1	0.7	-4.6	-2.6	-2.7	-3.7	-2.3	-1.6	-3	-2.5	-3.8	-4.4	-3.9	-4	-2.9	-4.1	-3.3	-2.3	-3	-4.8	-2.3	-3.8	-5.2	-4.4	-2.3	-2	-3.4	0.3
-1	Change of body weight (%)	4.8	3.3	4.1	-1.4	-1.1	-3.5	-2.5	-0.5	-2.9	-1.7	-6.9	-3	-0.5	-3.8	-4	-3.2	-2.4	-1.5	-0.7	-1	-2.2	-3.1	-0.7	-2.6	-2.2	0.3	-2.1	-1.1	-4.4	-2.1	-1.1	-2.9	-2.3	-3.4	-2.8	-7	-0.3	-0.6	-1.5	-1.9	-1.2	-0.7	-2.4	-3.2	-5.1	-4.1	-1	-2
0	Change of body weight (%)	4.7	6	5.4	-4.6	1.4	0.9	1.5	-0.3	-2.8	-0.2	-1.5	-2.4	0.9	-2.9	1.5	-1.2	2.4	1.3	-2.8	2.4	2.6	-0.8	-0.8	-1.9	-2.3	-3	-1.8	-1.1	-3.7	-0.3	-1	0.2	3.4	-1.2	0.9	-0.6	-0.2	2	-6.7	2.1	3.6	1.1	3.9	0.7	0.7	-0.8	-1.9	-2.3
1	Change of body weight (%)	6.6	6	7.3	3.2	3.2	2.9	-2.8	0.1	-4.9	4.4	-1.8	-0.6	4.7	4.5	4.6	-1.5	2.7	-2.2	-1.3	-2	0.7	4.7	-2.6	-8.1	5.2	-2.3	4.8	0.1	3.3	-2.9	-0.3	4	3	-2.8	4.2	-3.1	-2.9	-3	6.6	1.5	1.8	0.7	-3.2	-2.3	4.8	1.4	3.4	-3.1
2	Change of body weight (%)	8	9.5	7.9	-4	-1	4.1	2.1	5.5	3	-0.5	-4	-3.9	-2.7	2.2	4.1	2.8	1.9	1.3	-2.6	-4.4	0.9	-0.4	6.2	-1.4	-1	2.1	2.3	-3.1	2.4	-1.5	-6	-1.7	7.1	3.3	2.1	0.4	6.6	2.7	-3.7	1.6	-0.1	-0.7	-1.1	-1.6	2.3	-3.8	-7.9	3.8
3	Change of body weight (%)	9.3	11	10.2	4.4	-7.8	-3.8	0.8	2.8	3.8	1.2	1.2	-1.8	-1.8	-4.6	-1.1	8.9	-1.1	0	1.8	2.6	4.4	0	4.4	3.5	5.5	0.4	2	-3	2.8	1.1	1.2	1	1.7	-1.7	0.2	1.2	-7.5	-1.4	8.7	3.4	1.2	2.9	3.8	1.2	2.6	1.7	-1.1	-3.8
4	Change of body weight (%)	12	12.9	13.7	0.3	3.6	-7.2	4.8	-9.3	-1.6	3.8	2.9	-0.5	4.5	-0.5	1.8	-2.2	3.3	7.9	-2.3	-0.3	-1.5	-1.5	3.7	4.8	5	1.5	1.9	2	-4.8	0.8	4.7	2	0.4	-0.2	1.8	2.2	-4.4	3.3	2.5	-8.1	1	-2.4	4.4	1.4	1.1	2.5	-0.6	2.1
5	Change of body weight (%)	16.8	14.4	14.2	0.4	-3.9	2.1	0.4	-1.3	1.3	1.3	2.2	0.4	-5.7	0.4	2.7	0.7	1.7	0.5	-3.3	-2.7	-0.5	5.3	2.1	4.1	-6.3	1.7	1.2	-0.5	6.3	-3	-2.5	3.9	0.9	-1.4	2	2.3	5	3.4	4.2	0.3	2.2	-5.4	-3.2	1.8	1.6	-3.6	-0.9	3.5
6	Change of body weight (%)	16.9	18.1	19.4	3.4	-4.6	6.4	-0.8	3.9	-2.8	3.5	3.6	3	-3.4	4	0.2	-1.7	3.9	-1.6	-1.6	7.4	4.5	2.7	-0.8	-3.1	-0.2	-5.8	7.5	-1.7	2.9	0.1	2.1	-2.6	0.8	6.2	3.9	3.2	-3.5	2.2	2.1	3	-1.9	-0.8	0.4	0.1	0.6	8	-0.5	-0.2
7	Change of body weight (%)	18.9	21.5	20	4.8	3.2	3.8	0.5	-5.2	2.1	0.1	5.7	0	-4.8	2.7	0.9	-1.4	2.3	4.4	4	-2.5	0.8	4.6	1.4	7.7	-4.9	4.7	4.5	-1.5	-2.7	-0.5	0.8	-5.8	3	3.5	2.1	2.4	4	2.5	2.5	3.5	0.2	-4	1.6	-0.2	-4.3	0.6	6.5	3.5
8	Change of body weight (%)	23.3	20.6	23.5	4.1	5.1	2	6.9	-0.3	-4	1.9	3	-2	4.3	1.8	3	2.5	0.7	9.5	-1.2	-4.2	3.2	1.8	2.3	0.6	9	3.4	-4.3	3.5	-2.4	4	3.2	-2.9	4.8	4.8	-1.5	-6.8	1.2	-2.1	2.2	0.4	6.2	5.2	4.2	5	3.8	10.1	4.3	4.3
9	Change of body weight (%)	22.8	26	25.1	8.2	5.5	7.1	-1.5	-0.5	6.5	-0.7	1	0	-1.1	-1.6	4.8	7.3	-4.4	-0.3	5.4	9.1	-1	9.3	9.6	5.4	5.4	-1.1	6.8	14	0.7	-4	3.7	3.8	8.6	7.5	-1.1	3.1	2.9	6.3	5.2	3.5	-4.1	-0.1	0.3	2.1	1.1	7.5	1.3	6.1
10	Change of body weight (%)	28.2	28.1	25.1	7.6	0.7	8.4	1.7	9.6	0.2	2.6	4.2	1.7	1.2	7.8	5.7	5.1	4.5	6.5	-2.8	6.2	9.7	-1.7	-1.1	0.9	-4.9	5.6	-1	7.8	4.5	-0.9	-0.8	5.2	0.4	6.5	-1.4	10.2	-1.8	6.1	4.2	0.2	-1.6	6.7	6.3	2.8	5.4	7.7	-0.1	1.5
11	Change of body weight (%)	31.1	32.2	27.5	11	10.9	2.4	5.5	-4.9	-2.8	0	1.5	4.1	0.6	-1.2	5.5	6.7	2.3	-2	5.9	0.7	9.7	7.8	8.3	-2.8	1.7	4.9	4.7	-2.6	5.1	-3	2.5	6.5	2.2	5.4	7.2	8.4	-4.9	-4.6	5.4	4.7	0.9	-0.9	5.3	-1.5	2.5	7.6	-0.6	4.4
12	Change of body weight (%)	32.6	34.8	29.6	1.3	6.5	5.7	1.5	6.2	9.9	4.9	5.5	-0.7	-2.3						-0.8	4	7	1.1	5.8	2.8	3.9	-4.1	8.3	5.6						-4.4	5.7	2.4	8.2	2.5	4.8	2	-0.5	8.5	5.3
13	Change of body weight (%)	33.8	37.7	33.3	0.4	6.4	3.9	-0.8	9.1	2.4	-2.2	5.9	6.8	6.7						6.2	-0.6	1.9	11.2	7.5	2.6	1.8	-1.3	5.6	2.6						9.1	-0.2	2.2	0.4	-0.4	4.4	6.6	0.6	8.9	7.5
14	Change of body weight (%)	37	40.2	34.8	3.7	10.3	3.8	5.7	2.2	8.9	4.9	-1.6	1.7	2						4.8	2.6	2.2	2.7	-0.6	8.9	7.8	4.8	2.4	5.8						6.3	4.2	5	8.5	7.5	0.6	3.3	-1.3	6.4	0
15	Change of body weight (%)	42	40.7	37.5	10.7	7.4	12.1	-1.3	-0.7	1.4	9.1	3.2	2.9	7.6						6.7	3.1	3.7	14.1	1.8	0.7	0.6	9.8	2	4.1						2.4	1.9	3.2	10.2	11.2	2.5	0.6	11.6	-0.1	1.9
16	Change of body weight (%)	40.7	46	41.9	4.7	3.4	4.8	9.3	-4.6	7.7	0.8	16.5	9.7	9.1						6.5	13.8	3.7	5.6	-1.4	9.7	10.1	3.8	-0.9	3.7						6.5	13.8	3.7	5.6	-1.4	9.7	10.1	3.8	-0.9	3.7
17	Change of body weight (%)	48.9	43.8	43.4	15.9	11.9	8.7	-2.4	0.5	-2	5.7	5.4	14	10.7						15.8	2.2	-0.5	2.7	9.4	11.7	10.8	10.2	-4.6	8.7						7.7	3.3	7.5	9.5	6	-1.9	9.2	16.6	-0.2	7.3
18	Change of body weight (%)	48.4	51.4	45.3	0.9	-1.9	12.3	16.5	4.6	3.1	2.5	13.7	16.2	4.7						2.9	13.5	-2.2	14.9	2.6	11.1	3	11.3	2.2	-0.2						-0.4	1.3	12.1	3.7	5.9	-0.5	8.4	19.4	11.5	13.6
19	Change of body weight (%)	49	53.8	47.9	6	8.9	6.1	4.2	21.6	3.8	16.5	-1.6	10.8	0.3						1.2	0.6	7.9	17	-1.2	10	6.6	9.3	18.1	10						-0.2	0.5	9.6	6.3	19.8	0.7	3.6	17.5	5.6	11.7
20	Change of body weight (%)	51	57.7	51	2.5	17.8	4.3	6.8	12.5	4.9	13.7	3.1	-2.9	13.8						19.6	-1.9	2.3	13.8	6.6	5.4	6.1	12	1	16.5						0.1	4.7	7.2	4.6	7.4	10	-2	16.2	20.2	10.3
21	Change of body weight (%)	57.8	58.7	55.1	-1.3	9.2	16.7	1.5	3.7	6.8	17.3	19	5.8	10.1						9.2	13.2	15.9	3.7	5.5	-0.9	10.8	4.4	1.2	14.4						11.9	-1	12.8	11.7	5.1	17	17.2	-0.2	12.2	-0.1
Time line (day)		Mean	SD	N	Mean	SD	N													Mean	SD	N													Mean	SD	N
-3	Change of body weight (%)	0	1.253	3	-0.0333333	0.829515	15													0.34	1.22929	15													0.153333	0.997043	15
-2	Change of body weight (%)	2.8	0.6	3	-3.48667	0.885492	15													-3.00667	1.49306	15													-3.16667	1.36521	15
-1	Change of body weight (%)	4.06667	0.750555	3	-2.59333	1.64511	15													-1.88	1.17729	15													-2.48	1.85557	15
0	Change of body weight (%)	5.36667	0.650641	3	-0.4	2.07227	15													-0.726667	2.11203	15													0.0866667	2.61503	15
1	Change of body weight (%)	6.63333	0.650641	3	1.1	3.20089	15													0.42	3.75846	15													0.266667	3.40874	15
2	Change of body weight (%)	8.46667	0.896289	3	0.726667	3.19698	15													-0.0733333	3.63543	15													0.26	3.60947	15
3	Change of body weight (%)	10.1667	0.85049	3	0.0733333	4.04995	15													1.96	2.0897	15													0.76	3.70517	15
4	Change of body weight (%)	12.8667	0.85049	3	0.773333	4.57469	15													1.09333	2.84692	15													0.44	3.24737	15
5	Change of body weight (%)	15.1333	1.44684	3	0.213333	2.28187	15													0.446667	3.58546	15													0.786667	3.07429	15
6	Change of body weight (%)	18.1333	1.25033	3	1.13333	3.38667	15													0.813333	3.76295	15													1.52	3.0332	15
7	Change of body weight (%)	20.1333	1.30512	3	1.27333	3.22213	15													0.906667	3.89495	15													1.62667	2.8719	15
8	Change of body weight (%)	22.4667	1.61967	3	2.56667	3.33845	15													1.38667	3.74278	15													2.75333	4.05513	15
9	Change of body weight (%)	24.6333	1.65025	3	2.02	4.07505	15													5.04667	4.85458	15													2.77333	3.34631	15
10	Change of body weight (%)	27.1333	1.76163	3	4.5	3.05567	15													1.80667	4.32954	15													3.51333	3.84445	15
11	Change of body weight (%)	30.2667	2.45832	3	2.64	4.69358	15													3.44	4.08443	15													2.62	4.31529	15
12	Change of body weight (%)	32.3333	2.61024	3	3.85	3.75566	10													3.36	3.76687	10													3.45	3.9399	10
13	Change of body weight (%)	34.9333	2.40901	3	3.86	3.76126	10													3.75	3.8483	10													3.91	3.85673	10
14	Change of body weight (%)	37.3333	2.71539	3	4.16	3.51448	10													4.14	2.85548	10													4.05	3.34506	10
15	Change of body weight (%)	40.0667	2.31589	3	5.24	4.76613	10													4.66	4.35615	10													4.54	4.56757	10
16	Change of body weight (%)	42.8667	2.77909	3	6.14	5.73899	10													5.46	4.79147	10													5.46	4.79147	10
17	Change of body weight (%)	45.3667	3.06649	3	6.84	6.53541	10													6.64	6.35876	10													6.5	5.24214	10
18	Change of body weight (%)	48.3667	3.05014	3	7.26	6.75051	10													5.91	6.14427	10													7.5	6.65532	10
19	Change of body weight (%)	50.2333	3.13741	3	7.66	7.11683	10													7.95	6.5003	10													7.51	7.05635	10
20	Change of body weight (%)	53.2333	3.86825	3	7.65	6.48935	10													8.14	7.056	10													7.87	6.75821	10
21	Change of body weight (%)	57.2	1.8735	3	8.88	6.95059	10													7.74	5.79429	10													8.66	7.09557	10

## Sheet: Water intake per day
Time line (day)		No STZ			STZ+Hydrogel															STZ+HUVECvector-laden hydrogel															STZ+HUVECvegf165+-laden hydrogel
-3	Drinking water (mL)	36.8	39.2	40.5	37.2	40.1	31.9	39.7	35	37.7	32.2	32.1	34.6	35.6	30.7	28.6	35	34.1	39.6	33.6	38.4	34.5	35.7	27.3	34.6	33	32.4	36.8	37.2	34.3	36.8	39.7	35.4	32.8	39.5	29.3	33.6	35.9	29.8	32.9	35.9	29.5	32.2	30.8	31.8	35.1	40.3	38.3	30.5
-2	Drinking water (mL)	34.5	31.1	37	87.9	90.7	93.2	93	91.2	81.3	92.7	98.8	94.5	90.9	92.6	81.9	90.2	89.1	90.5	93.4	97.1	92.3	96.2	83.8	102.6	96.4	96.3	88.1	81.9	85.8	80.8	80.3	79.3	88.5	81.8	88	85.2	77.2	76.2	85.6	76.4	87	76.4	86.5	89.3	81.7	80.1	78.2	91.5
-1	Drinking water (mL)	30.6	34.6	36.2	75	72	81.6	78	76.4	69.9	71.1	83.3	87.2	90.1	77.3	81.8	77.7	77.3	78	76.5	75.8	78	87.4	68.3	78.9	81.5	82.3	87.2	84.4	76.3	73.8	72.9	77.2	71.8	82.9	71.7	73.8	79	91.1	86.7	72	79	79	81.3	81.1	79	77.9	78.7	79
0	Drinking water (mL)	36.6	36.2	29.5	87.6	90.3	81.9	83.6	84.3	87.2	83.6	76.5	77.9	86.3	79.6	68.8	83.6	83	79.9	80.7	87.9	80.3	87.3	79.1	83.1	82.3	86.4	77.5	80.5	77.1	81.1	77.9	87.9	74.8	93.4	86.8	92.1	90.6	85.3	85.4	85	80.5	88.3	83.5	71.5	81.9	81.6	85.7	81.2
1	Drinking water (mL)	38.2	37.7	28.7	94.9	109.8	95.4	99.1	98.6	80.2	86.5	111	107.6	100.1	96.3	89.3	101.6	99.4	107	98.2	104	98.4	107.6	104.2	83	97	85.8	98.8	107.4	119.9	101.6	95.3	106.6	108.5	106.2	94.7	87.6	105.7	100.6	101.2	121.6	97.7	120	108.2	93.5	96.3	103	100.3	101.7
2	Drinking water (mL)	36.4	37.5	37	97	122	109.8	113.5	118.6	119.3	119.6	121	119	112.8	120.7	129.6	113.7	129.8	126.1	115.9	121	123.7	121.6	119.1	128.7	107.4	115.6	118.9	136.9	136.9	125	127.8	106.9	128.8	123.5	132.9	118.3	133.3	124.9	140.5	126.7	126.1	128.5	125.3	113	110.2	122.4	119	126.7
3	Drinking water (mL)	38.7	39.7	46.6	115.1	108.1	118.5	116.6	131.1	101.2	100.7	112.8	109.9	112.1	109.6	109.6	114.6	107.1	108.8	106.8	104.1	125.8	102.6	113	106.9	104.8	119.2	129.1	122.2	128.3	117.7	126.9	126.5	112.9	108.5	113.9	114.7	110.6	116.7	116	100.7	103.7	100.6	115.3	109.7	108.2	133.9	112.5	130.9
4	Drinking water (mL)	28.6	41.9	37.2	141.5	118.3	127.8	148	148.4	141.9	120.6	127.4	137.7	136.4	140.6	147.8	135.7	131.2	132	136.7	135	121.6	126.8	139.9	148	146.8	123	113.3	125.6	141.7	128.8	130.9	118.8	131.3	122.3	111.6	124.7	128.4	154.3	148.4	126.4	131.7	138.1	128.6	133.6	119.7	126.4	139.6	134.3
5	Drinking water (mL)	33.3	40	46.2	125	113.6	116.8	125.9	113.7	127.9	125	125	133.6	100.7	140.6	152.1	130.1	111.4	117.7	125	118	133.7	129.1	129.3	129.4	125	125	136	125.4	129	120.2	122.8	127.4	131	124	143	123.1	120.5	131.9	122.3	136.4	126.6	126.9	137.1	107.4	141.3	134	108.6	124
6	Drinking water (mL)	39.7	39.8	36	144.9	123.6	163.8	126.2	128.8	137.4	131.1	152.8	131.7	150.5	126.1	119.5	146.9	129.1	145.3	111.2	123.2	156.5	117.4	91.2	124.7	142	146.5	128.7	127.2	146.4	104.3	160.7	158.7	131.5	140.1	115.1	134.8	148.1	135.7	113.9	135.9	142.1	135.4	109.4	150	128.4	158	163.8	113.3
7	Drinking water (mL)	32.5	32.2	33.5	133.9	107.5	136.5	109.5	116.6	112.1	124.4	121.4	143.4	153.6	109.7	135.9	123.4	138.4	126.7	110.1	145.8	108.4	127.2	154.4	133.4	122.8	137.3	101.9	123.9	155.2	141	123.7	99.9	118.3	113.5	130.2	122.5	125.9	141.5	135.4	127.9	133.8	144.5	116.4	122.8	116.5	155.5	140.4	124.1
8	Drinking water (mL)	43.6	32.8	39.6	149.5	156.2	110.3	136.7	112.1	157.3	127	106	117.9	116.5	141.7	121.4	131.1	122.8	118.7	117.3	138.9	115.8	128.3	121.9	107.6	127.6	127	104.6	115	120.1	116.1	130.9	117.3	112.9	150.5	134.9	112.6	137.9	132.2	134.8	129	125.7	120.9	112.4	151.7	138.9	121.5	100.2	111.9
9	Drinking water (mL)	36.9	42	36	115.5	135.3	113.1	121	128.7	125.7	100.9	128.1	131.4	136.9	119.2	137.4	116	125.9	112.8	121	96.7	140.4	94.6	93.2	143.6	111.3	122.9	128	123	121.8	121	122.3	118.8	93.3	127.6	152.6	102	96.7	136	114	134.1	112	131.6	127	112.2	131.9	141.4	131.2	112.8
10	Drinking water (mL)	36.5	29.3	42.5	120.9	130.3	121	115.1	130.7	141.6	105.5	120	120	141.2	110.6	100.3	116.9	117	117.6	127.5	132.8	128.5	94.8	112.1	120	106.9	140.2	105.4	123.3	125.9	106.8	110.4	131.3	135	118.1	117.1	135.5	113.2	127.4	129.5	119.5	123.5	102.3	102.2	116.6	101	135.8	113.7	137
11	Drinking water (mL)	41.4	35.3	30.5	118.5	114.3	123.1	135.8	124.6	121.4	117.7	109.7	126.3	113.6	107.4	123.2	120	130.9	98.2	113.8	123.8	114.1	122.7	135.5	118.1	135.9	123	104.2	122.4	130.4	131.9	124.9	112.8	94	112.2	115.8	119.2	138.8	122.4	127.8	131.7	130.4	139.9	122.9	108.5	113.3	130.9	118	120.7
12	Drinking water (mL)	35.2	35	36.4	110.1	105.5	111.9	98	124.9	134.4	133.6	122.9	124	107.5						117.9	115.3	124.2	114	129	119.7	141.2	132.2	125.4	111.3						111.7	123.5	133.5	140.8	126.3	101.6	120.3	119.2	109.7	133.2
13	Drinking water (mL)	38.3	39.1	40.1	103.9	114.9	118.5	133	115.5	120	132.5	104.7	116.9	112						102.8	125.3	115.8	104.6	124.3	126	107.2	130	108.1	108.3						110.2	112.8	115.3	137.7	123.6	120.9	121.8	113.3	129.4	119.8
14	Drinking water (mL)	37.3	45.6	34.4	112.8	122	99	108.3	125.3	116.9	112.4	109.3	113.5	93.5						99.3	99	108.3	102	128	102.7	120.2	117.9	117.7	125.4						103.2	107.7	96.2	113	131.1	120.5	118.9	105.7	108.1	116.2
15	Drinking water (mL)	43.5	37.1	38.7	113.7	121	107.8	141.4	110.3	124	107	102.7	119.8	106.7						88.4	98	123.8	129.2	108.2	114	103.3	127.4	124.4	114						123.8	116.8	127	99.6	124.6	124.7	124.4	139.8	114.2	103
16	Drinking water (mL)	37.7	36.6	35.2	135.1	126.6	126.6	110.7	115.2	109.4	111.4	100.8	105.6	111.5						115.2	96.7	125.1	107.4	122.8	114	119.9	133.9	96.3	111.4						114.7	110.2	118.7	117.6	111.6	124.9	100.9	106.2	106.9	120.3
17	Drinking water (mL)	39.7	34	36	106.3	107.8	114.3	96.2	107	121.2	113.1	124.6	125.6	111.2						115.8	129.5	115.8	116.6	116.7	119.1	111.8	129.5	115.8	97.7						88.3	109.6	114.2	129.5	118.8	101.4	117.2	124.3	124.3	118.5
18	Drinking water (mL)	31.3	33.1	30.7	106.7	116.5	101.2	129.5	139.6	149.6	84.9	116	115.8	120.9						108.7	110	96.6	103.3	149.1	123.1	120.7	111.3	125.1	133.8						126.7	111.8	114	102	121.3	119.9	97	121.9	113.2	116.1
19	Drinking water (mL)	37.2	34.5	36.2	131	138.6	85.4	115.1	132.2	119.6	116	116	93.8	103.3						114.1	123.7	112.5	125.7	109.9	129.2	121	103.7	121.8	120.6						109.2	133.8	103.8	107.8	113.1	99.6	93.3	123	131.9	116.7
20	Drinking water (mL)	31.4	41.1	33.6	136.3	132.4	130.8	123.1	129.8	92.7	115.3	114.2	106.6	122.3						118.6	116.1	115.6	120	120.9	151.2	91.1	119.1	110.3	124.8						126.3	103.9	109.3	117.1	99.2	108.1	116.1	114	110.7	133.1
21	Drinking water (mL)	34.8	27	34.2	118	113.4	101.7	109.4	123.5	133.3	96.3	118.6	129.4	136						109	98.5	120.8	115.9	122.1	109.3	133.4	125.5	121.8	108.3						121.8	101.3	93.9	129.4	127.8	101.7	127	105.8	120.2	100
Time line (day)		Mean	SD	N	Mean	SD	N													Mean	SD	N													Mean	SD	N
-3	Drinking water (mL)	38.8333	1.87705	3	34.94	3.46385	15													34.8333	2.96351	15													33.6933	3.65835	15
-2	Drinking water (mL)	34.2	2.96142	3	90.5667	4.43777	15													89.52	7.37962	15													82.74	5.19172	15
-1	Drinking water (mL)	33.8	2.88444	3	78.4467	5.6404	15													78.1533	5.55465	15													79.48	5.05529	15
0	Drinking water (mL)	34.1	3.98873	3	82.2733	5.27873	15													81.5933	4.18201	15													84.8533	5.39336	15
1	Drinking water (mL)	34.8667	5.34634	3	98.4533	8.6324	15													101.087	9.14876	15													102.553	9.11748	15
2	Drinking water (mL)	36.9667	0.550757	3	118.167	8.2415	15													122.28	8.93638	15													124.753	7.75941	15
3	Drinking water (mL)	41.6667	4.30155	3	111.72	7.33769	15													116.453	9.74371	15													113.06	9.41343	15
4	Drinking water (mL)	35.9	6.74463	3	135.687	9.47017	15													131.213	10.1643	15													131.207	10.8949	15
5	Drinking water (mL)	39.8333	6.45161	3	123.94	12.6031	15													127.087	4.78717	15													127.14	10.5018	15
6	Drinking water (mL)	38.5	2.16564	3	137.18	12.7977	15													131.347	20.5125	15													134.933	16.5701	15
7	Drinking water (mL)	32.7333	0.680686	3	126.2	13.8386	15													126.887	17.6315	15													130.06	11.7961	15
8	Drinking water (mL)	38.6667	5.46016	3	128.347	16.5392	15													120.087	9.13759	15													127.673	14.6535	15
9	Drinking water (mL)	38.3	3.23574	3	123.193	10.3861	15													116.793	16.0515	15													124.207	15.3484	15
10	Drinking water (mL)	36.1	6.60908	3	120.58	11.5524	15													120.06	13.2216	15													119.493	12.0511	15
11	Drinking water (mL)	35.7333	5.46291	3	118.98	9.47396	15													120.5	11.5075	15													123.5	9.50684	15
12	Drinking water (mL)	35.5333	0.757188	3	117.28	12.3867	10													123.02	9.26856	10													121.98	12.0929	10
13	Drinking water (mL)	39.1667	0.90185	3	117.19	9.78496	10													115.24	10.2685	10													120.48	8.37494	10
14	Drinking water (mL)	39.1	5.81292	3	111.3	9.61064	10													112.05	11.0582	10													112.06	10.0208	10
15	Drinking water (mL)	39.7667	3.33067	3	115.44	11.5223	10													113.07	13.6041	10													119.79	11.8635	10
16	Drinking water (mL)	36.5	1.253	3	115.29	10.7362	10													114.27	11.9957	10													113.2	7.38392	10
17	Drinking water (mL)	36.5667	2.89194	3	112.73	9.15873	10													116.83	8.94875	10													114.61	12.2061	10
18	Drinking water (mL)	31.7	1.249	3	118.07	18.626	10													118.17	15.5267	10													114.39	9.14797	10
19	Drinking water (mL)	35.9667	1.36504	3	115.1	16.9783	10													118.22	7.90567	10													113.22	13.3201	10
20	Drinking water (mL)	35.3667	5.0856	3	120.35	13.4428	10													118.77	14.7151	10													113.78	10.1021	10
21	Drinking water (mL)	32	4.34051	3	117.96	13.1248	10													116.46	10.2427	10													112.89	13.5949	10
